# Supplementary material for: miRNA‐regulated transcription associated with mouse strains predisposed to hypnotic effects of ethanol
Source: Brain Behav. 2018 Apr 30;8(6):e00989. doi: 10.1002/brb3.989 (PMC5991579; doi:10.1002/brb3.989)
Supplement: Supplementary file 2 [file BRB3-8-e00989-s002.xlsx]

## Sheet: Sheet1
Supplemental Table 1: Summary of miRNA sequencing experiments. Columns B-D summarize the number of reads after clipping and quality filtering. Columns E-I show the percentage of reads that align (potentially non-uniquely) to each type of RNA considered. Columns J-L detail the miRNA specific total library sizes as based on the RSEM quantitation
	Raw Sequencing Results			% of Reads Aligning to:					RSEM miRNA Total Library Sizes
Data Source	Min Reads	Med Reads	Max Reads	miRNA	mRNA	lncRNA	rRNA	Unmapped	Min Counts	Med Counts	Max Counts
SAL	9M	11M	12M	0.57	0.19	0.09	0.03	0.1	2.2M	2.6M	2.9M
NVE	15M	22M	30M	0.62	0.16	0.09	0.02	0.1	6.0M	6.4M	17.0M
