# Supplementary material for: miRNA‐regulated transcription associated with mouse strains predisposed to hypnotic effects of ethanol
Source: Brain Behav. 2018 Apr 30;8(6):e00989. doi: 10.1002/brb3.989 (PMC5991579; doi:10.1002/brb3.989)
Supplement: Supplementary file 3 [file BRB3-8-e00989-s003.xlsx]

## Sheet: supplemental_table_miRNA.csv
Supplemental Table 2: Summary of the miRNA specific analyses/data. Columns B-E detail the miRNA specific Differential Expression (DE) analyses in the two data sets (SAL and NVE). The effect sizes are reported as expression in ISS as a percentage of ILS. Columns F and G detail the miRNA specific meta-analysis where the p-values from the SAL and NVE analyses (columns B and C) were combined. Columns…
miRNA	SAL Strain Effect p-value	NVE Strain Effect p-value	SAL Strain Effect	NVE Strain Effect	miRNA meta-analysis p-value	Adjusted miRNA meta-analysis p-value	p-value rank SAL	p-value rank NVE	p-value rank miRNA meta-analysis	Gene targets validated	Gene targets predicted	Gene targets validated sig pairs	Gene targets predicted sig pairs	Gene target totals	Gene targets sig pairs total	miRNA in Sleeptime QTL chr14	miRNA in Sleeptime QTL chr3	ISS_S13	ISS_S14	ISS_S15	ILS_S13	ILS_S14	ILS_S15	ISS_K9	ISS_K4_rep_2	ISS_K15	ILS_K6	ILS_K17	ILS_K12
mmu-miR-5121	0.0152964	0.00160227	27.7265	28.7054	7.93995e-05	0.03835	18	6	1	0	0	0	0	0	0	FALSE	FALSE	0.373332	1.53091	0.346381	2.72013	2.77113	2.49647	0.65873	1.04186	0.968758	1.82963	4.29412	2.98239
mmu-miR-7a-5p	0.0789115	0.000954189	164.54	258.401	0.000345599	0.0538391	73	4	2	0	7	0	1	7	1	FALSE	FALSE	269.546	91.8548	74.1254	89.7642	82.4411	85.296	15.9742	17.0171	15.2579	5.65522	8.43488	4.08116
mmu-miR-219a-2-3p	0.0146951	0.0114761	79.9673	59.2807	0.000443628	0.0538391	16	15	3	0	0	0	0	0	0	FALSE	FALSE	306.132	264.465	279.183	358.15	368.214	341.6	151.673	222.206	142.528	274.611	267.462	287.251
mmu-miR-155-5p	0.00440154	0.0341821	235.76	194.648	0.000445872	0.0538391	7	30	4	23	17	0	0	40	0	FALSE	FALSE	5.59998	6.50638	8.31313	2.72013	2.77113	3.32862	2.7996	5.03566	5.93364	3.16027	1.9937	1.72665
mmu-miR-1839-3p	0.000486738	0.188314	151.848	148.783	0.00068226	0.0659064	3	117	5	0	0	0	0	0	0	FALSE	FALSE	141.866	125.152	142.016	86.5907	95.604	89.4568	13.998	5.67235	9.80867	6.32054	8.43488	4.70903
mmu-miR-219b-5p	0.0243143	0.0160451	59.9271	48.5644	0.000983771	0.0696202	27	21	6	0	0	0	0	0	0	FALSE	FALSE	8.58664	6.88911	7.62037	15.414	8.65978	14.9788	4.44643	7.0615	3.99612	14.8034	6.59454	9.10413
mmu-miR-1981-5p	0.000109877	0.43647	173.218	115.253	0.00101943	0.0696202	1	256	7	0	0	0	0	0	0	FALSE	FALSE	98.933	108.695	96.9866	57.1227	66.8535	52.8419	25.3611	29.9824	21.797	20.9576	25.7647	17.8943
mmu-miR-363-3p	0.0014471	0.158119	593.025	157.037	0.00115313	0.0696202	4	102	8	2	58	0	2	60	2	FALSE	FALSE	3.73332	4.97547	2.77104	0	0.692782	0.832156	3.12897	3.0677	3.26956	2.66128	0.920169	2.19755
mmu-miR-670-3p	0.00338075	0.163986	147.599	137.997	0.00223906	0.104317	5	104	9	0	0	0	0	0	0	FALSE	FALSE	55.9998	45.1619	58.1919	33.0949	38.103	37.8631	19.5972	35.4233	38.387	20.1259	19.1702	25.5857
mmu-miR-26b-5p	0.0738456	0.0125817	115.507	179.685	0.00245761	0.104317	68	18	10	1	60	0	2	61	2	FALSE	FALSE	256.106	240.736	240.734	199.023	213.723	230.507	287.206	650.758	435.093	218.391	250.593	253.346
mmu-miR-431-5p	0.00818087	0.10189	130.916	135.237	0.00247315	0.104317	9	74	11	2	1	0	0	3	0	FALSE	FALSE	726.877	614.662	679.599	525.438	543.488	483.483	497.012	868.044	706.224	439.444	569.891	458.346
mmu-miR-142a-5p	0.000289104	0.52521	161.914	113.295	0.00259172	0.104317	2	293	12	0	0	0	0	0	0	FALSE	FALSE	101.92	110.226	110.149	69.8166	68.9319	61.9956	73.9425	102.797	72.5357	54.3899	69.7795	85.8614
mmu-miR-668-3p	0.0475237	0.0356137	82.3265	65.2488	0.00388865	0.142401	45	32	13	0	0	0	0	0	0	FALSE	FALSE	718.664	747.086	804.642	941.164	935.949	909.547	370.536	376.343	377.694	475.205	752.238	458.503
mmu-miR-141-3p	0.668169	0.000368182	141.271	717.935	0.00477619	0.142401	352	2	14	8	44	0	1	52	1	FALSE	FALSE	3949.85	383.494	225.494	118.325	389.69	2605.9	1578.98	452.11	1843.79	272.947	144.927	124.161
mmu-miR-142a-3p	0.0432526	0.0539243	142.813	159.091	0.00523579	0.142401	42	44	15	0	0	0	0	0	0	FALSE	FALSE	16.0533	18.371	15.9335	14.5073	11.4309	9.5698	6.42262	14.2388	8.96101	5.48889	5.67438	6.59264
mmu-miR-467h	0.151495	0.0125164	78.7345	40.0922	0.00543593	0.142401	114	17	16	0	2	0	0	2	0	FALSE	FALSE	13.0666	10.7164	8.31313	14.054	15.2412	11.2341	2.14087	0.98398	2.1797	4.32458	4.90757	3.13935
mmu-miR-383-3p	0.0693211	0.0355509	60.1149	56.8293	0.00559375	0.142401	59	31	17	0	0	0	0	0	0	FALSE	FALSE	2.61332	6.12365	3.81019	5.44025	8.31339	7.07333	1.97619	3.12558	2.54299	2.99394	5.52101	4.55206
mmu-miR-3065-3p	0.0046503	0.28987	70.5421	80.9988	0.0059643	0.142401	8	180	18	0	0	0	0	0	0	FALSE	FALSE	65.7064	75.3975	74.8182	112.432	96.2968	100.275	49.8988	55.9711	36.0862	45.2417	59.0442	63.8859
mmu-miR-338-5p	0.0281552	0.0911846	81.931	72.3107	0.0060214	0.142401	29	68	19	0	29	0	4	29	4	FALSE	FALSE	431.198	431.335	426.048	549.919	531.711	500.958	184.609	273.431	170.138	232.696	311.17	285.524
mmu-miR-7b-5p	0.12946	0.0193653	180.975	188.836	0.00641741	0.142401	100	22	20	431	7	13	0	438	13	FALSE	FALSE	120.96	26.791	23.2075	21.761	31.5216	38.2792	6.09326	6.48269	5.44926	3.82559	3.52731	1.88361
mmu-miR-467e-5p	0.0148096	0.15661	51.2949	69.0234	0.0064324	0.142401	17	101	21	0	1	0	0	1	0	FALSE	FALSE	3.73332	3.06183	5.19571	9.52044	7.27422	7.07333	2.14087	2.43101	2.1797	2.49495	4.44748	2.51148
mmu-miR-146b-5p	0.0161885	0.148446	124.362	145.86	0.00648616	0.142401	19	95	22	0	4	0	0	4	0	FALSE	FALSE	431.572	443.199	441.289	346.363	363.018	357.827	131.087	281.129	286.873	207.413	133.731	116.784
mmu-miR-3061-5p	0.0512916	0.0688846	72.2738	67.8844	0.0077097	0.160384	48	54	23	0	0	0	0	0	0	FALSE	FALSE	10.08	12.63	9.69866	16.7741	14.5484	13.7306	7.08135	9.31887	9.32429	14.4707	12.2689	9.88897
mmu-miR-669p-5p	0.197104	0.0137943	75.9476	59.1054	0.0079694	0.160384	136	19	24	0	0	0	0	0	0	FALSE	FALSE	11.9466	19.5191	12.8161	15.8674	27.3649	14.9788	15.9742	14.9333	12.836	23.4525	23.3109	24.6439
mmu-miR-669a-5p	0.197104	0.0137943	75.9476	59.1054	0.0079694	0.160384	136	19	24	0	3	0	0	3	0	FALSE	FALSE	11.9466	19.5191	12.8161	15.8674	27.3649	14.9788	15.9742	14.9333	12.836	23.4525	23.3109	24.6439
mmu-miR-344d-3p	0.067736	0.0843006	85.6327	63.5956	0.0119925	0.229574	57	60	26	0	0	0	0	0	0	FALSE	FALSE	337.492	339.863	328.715	411.646	384.494	385.704	110.173	73.1039	68.5396	110.942	189.708	91.0413
mmu-miR-551b-3p	0.327017	0.0108126	114.545	172.052	0.0125863	0.229574	184	14	27	0	0	0	0	0	0	FALSE	FALSE	18.2933	15.6919	16.2799	14.5073	16.9732	12.4823	32.7718	32.124	33.4221	17.9636	21.1639	16.4816
mmu-miR-467d-5p	0.053957	0.111409	75.1789	52.7029	0.0128333	0.229574	51	82	28	0	2	0	0	2	0	FALSE	FALSE	31.3599	28.3219	20.4365	43.0687	29.0969	34.1184	13.1746	2.48889	7.38678	11.6431	17.3299	13.8132
mmu-miR-146a-5p	0.181333	0.0317549	80.9656	55.5139	0.0137526	0.237232	131	28	29	9	3	0	0	12	0	FALSE	FALSE	36.5865	51.6683	60.2702	53.4958	69.971	63.6599	3.12897	5.55659	3.75394	9.64714	7.51471	4.55206
mmu-miR-673-3p	0.143578	0.0505709	88.7871	66.1953	0.0156629	0.260868	108	41	30	0	0	0	0	0	0	FALSE	FALSE	120.213	116.349	105.3	129.659	116.041	141.05	58.7917	54.6398	40.5667	79.173	84.0421	62.3162
mmu-miR-22-3p	0.407471	0.010412	94.0192	62.5817	0.0165197	0.265967	241	13	31	4	33	0	2	37	2	FALSE	FALSE	4678.22	4446.15	4327.33	5061.7	4759.76	4546.9	3077.26	3796.43	2674.86	4005.89	5806.11	4878.71
mmu-miR-195a-5p	0.243443	0.030903	116.234	200.36	0.0187256	0.289532	154	27	32	7	71	0	3	78	3	FALSE	FALSE	35.0932	43.631	46.7614	34.4549	33.2536	42.0239	66.8611	57.1866	101.598	46.2397	19.937	43.1661
mmu-miR-488-3p	0.0187786	0.335975	133.643	121.551	0.0191822	0.289532	24	201	33	0	0	0	0	0	0	FALSE	FALSE	125.44	125.152	145.826	106.538	104.61	88.6246	114.454	89.137	109.106	93.3111	90.79	68.124
mmu-miR-34a-5p	0.137405	0.0763074	113.936	148.23	0.0212345	0.298361	103	57	34	7	90	0	4	97	4	FALSE	FALSE	59.7331	55.1129	55.0745	48.9623	55.0762	45.7686	33.2659	59.444	53.1606	35.2619	26.0715	32.4923
mmu-miR-376c-3p	0.041275	0.228456	118.09	136.271	0.0217541	0.298361	40	144	35	0	3	0	0	3	0	FALSE	FALSE	95.9463	89.1757	89.3662	72.0833	82.7875	79.0548	28.8195	83.5804	62.9692	40.2518	50.7627	31.5505
mmu-miR-145a-3p	0.0505142	0.202559	123.154	133.685	0.0223792	0.298361	47	129	36	0	0	0	0	0	0	FALSE	FALSE	106.773	121.325	118.809	83.4172	107.728	93.6176	110.667	139.667	143.376	58.5481	116.401	110.505
mmu-miR-26b-3p	0.0163721	0.419166	141.887	118.511	0.0232884	0.298361	20	247	37	0	0	0	0	0	0	FALSE	FALSE	21.6533	28.3219	23.2075	17.2275	17.666	17.0592	20.256	32.9344	14.7736	19.4606	18.0967	16.7955
mmu-miR-1251-5p	0.0603389	0.190984	120.997	134.851	0.0242699	0.298361	54	120	38	0	0	0	0	0	0	FALSE	FALSE	45.9198	42.8656	39.8338	30.8281	41.2206	34.5345	22.0675	29.8088	18.5275	14.8034	12.4223	22.2894
mmu-miR-500-3p	0.0727062	0.164254	117.468	133.106	0.024288	0.298361	64	105	39	0	19	0	0	19	0	FALSE	FALSE	68.6931	60.8538	56.8064	52.1358	58.8865	47.849	24.8671	35.7706	37.6605	20.4586	23.1576	27.4694
mmu-miR-133b-3p	0.368163	0.0224817	109.747	209.878	0.0244459	0.298361	213	25	40	2	43	0	0	45	0	FALSE	FALSE	48.5332	43.2483	39.141	30.8281	44.6845	44.1043	35.0774	41.1535	60.6684	23.4525	11.042	28.2542
mmu-miR-1249-3p	0.653911	0.000319672	96.6229	365.242	0.0258989	0.298361	346	1	41	0	0	0	0	0	0	FALSE	FALSE	415.892	400.334	331.14	419.353	379.991	388.201	5.43453	7.46667	6.7813	0.99798	2.14706	2.04058
mmu-miR-30d-3p	0.0500725	0.233864	123.364	127.484	0.0259305	0.298361	46	149	42	0	0	0	0	0	0	FALSE	FALSE	59.7331	70.0393	64.0804	51.229	59.2329	47.849	76.0834	121.55	79.4381	63.2054	59.3509	83.3499
mmu-miR-874-3p	0.0783971	0.170402	132.12	138.19	0.0268332	0.298361	71	108	43	0	5	0	0	5	0	FALSE	FALSE	18.2933	13.3955	17.6654	13.1473	12.4701	12.0663	8.39881	8.9137	14.2892	6.98586	8.43488	6.90658
mmu-miR-19a-3p	0.0940774	0.147027	236.102	166.588	0.0271557	0.298361	82	94	44	1	97	0	5	98	5	FALSE	FALSE	6.71998	3.06183	3.81019	1.36006	3.8103	0	3.12897	10.8817	6.7813	2.66128	2.76051	6.43568
mmu-miR-184-3p	0.134248	0.103879	83.7689	63.0831	0.0271799	0.298361	102	75	45	3	0	0	0	3	0	FALSE	FALSE	23.1466	26.4082	19.7437	28.108	24.5938	30.3737	7.41072	7.75608	7.14459	13.6391	15.6429	5.17994
mmu-miR-574-3p	0.398942	0.0256353	90.2223	41.7205	0.0296677	0.318434	234	26	46	0	0	0	0	0	0	FALSE	FALSE	43.6798	27.9392	26.6713	31.2815	37.7566	39.5274	2.47024	1.50491	1.81642	1.82963	7.05463	4.23813
mmu-miR-30c-1-3p	0.083208	0.20579	76.3584	78.8995	0.034038	0.349907	74	130	47	0	0	0	0	0	0	FALSE	FALSE	19.7866	26.4082	30.4815	31.7348	34.2927	36.1988	37.0536	35.539	32.0901	41.4162	40.9475	45.8346
mmu-miR-872-3p	0.161816	0.109948	111.202	142.718	0.0340489	0.349907	120	81	48	0	0	0	0	0	0	FALSE	FALSE	132.906	119.794	119.848	113.792	112.924	109.845	86.9524	201.137	123.88	93.3111	87.2627	91.3552
mmu-miR-208b-3p	0.303002	0.0514932	155.115	189.854	0.035264	0.354844	177	42	49	0	1	0	0	1	0	TRUE	FALSE	1.49333	2.29637	3.46381	1.36006	2.42474	0.832156	1.64683	3.0677	2.05861	0.66532	1.38025	1.41271
mmu-miR-3102-3p	0.180288	0.105628	86.0868	71.3669	0.0364704	0.359494	130	76	50	0	0	0	0	0	0	FALSE	FALSE	32.8532	30.6183	37.7555	36.7217	41.9133	40.3596	8.72818	7.87184	9.92977	11.8094	13.4958	10.8308
mmu-miR-210-3p	0.157536	0.128899	90.1745	72.104	0.0381591	0.365058	119	87	51	6	0	0	0	6	0	FALSE	FALSE	80.6397	79.9902	73.7791	87.044	87.637	86.5442	38.7004	78.6026	48.559	59.3798	82.8152	76.1294
mmu-miR-218-1-3p	0.360222	0.0443192	86.741	56.4642	0.0385464	0.365058	207	36	52	0	0	0	0	0	0	FALSE	FALSE	20.5333	24.4946	32.5598	28.108	31.868	31.2059	14.8214	9.14522	8.23444	12.1421	25.7647	17.7374
mmu-miR-3057-5p	0.172911	0.122955	78.8813	72.0928	0.0399345	0.37093	126	85	53	0	0	0	0	0	0	FALSE	FALSE	14.1866	25.2601	21.1292	22.2144	27.7113	27.8772	60.7679	45.2052	53.4028	70.8566	66.0988	78.4839
mmu-miR-328-3p	0.234655	0.0910931	89.4046	51.216	0.0418375	0.38121	151	67	54	2	3	0	0	5	0	FALSE	FALSE	593.225	739.814	621.407	712.22	785.615	705.668	211.452	53.1928	102.204	195.604	384.017	149.904
mmu-miR-382-5p	0.0116564	0.738811	123.831	107.504	0.0434497	0.38121	13	382	55	1	2	0	0	3	0	FALSE	FALSE	133.28	127.066	112.227	103.818	98.7215	99.0266	46.4405	53.1349	73.3834	61.3757	57.6639	38.1432
mmu-miR-429-3p	0.598356	0.000725096	71.755	718.216	0.0436457	0.38121	321	3	56	3	47	0	1	50	1	FALSE	FALSE	2188.47	761.246	412.193	218.97	544.181	3857.88	1518.87	404.416	1646.28	211.904	228.355	66.7113
mmu-miR-532-5p	0.235779	0.0984216	109.358	134.466	0.0447624	0.38121	152	73	57	0	5	0	0	5	0	FALSE	FALSE	312.106	317.282	278.144	285.16	269.839	277.94	372.347	412.982	385.444	238.018	303.042	301.221
mmu-miR-138-2-3p	0.246474	0.0936953	76.7456	53.9598	0.0449876	0.38121	155	70	58	0	0	0	0	0	0	FALSE	FALSE	4.47998	7.65456	4.15657	7.70702	7.27422	6.24117	4.44643	1.8522	3.99612	6.48687	8.89497	2.98239
mmu-miR-9-3p	0.356388	0.0598308	108.626	168.191	0.0473736	0.394508	204	48	59	0	4	0	0	4	0	FALSE	FALSE	250.879	301.207	257.014	247.531	264.643	237.997	108.032	241.654	160.814	58.2155	142.166	89.7855
mmu-miR-540-5p	0.0526071	0.398506	82.8738	84.3555	0.0491288	0.402042	49	238	60	0	1	0	0	1	0	FALSE	FALSE	182.186	150.029	169.38	216.25	198.136	193.892	70.6488	131.332	98.5711	92.9784	117.015	129.027
mmu-miR-16-1-3p	0.112341	0.236121	73.0848	68.9981	0.0499431	0.402042	92	151	61	0	0	0	0	0	0	TRUE	FALSE	8.58664	6.12365	8.65951	11.3339	12.1237	8.73764	5.76389	8.9137	4.23831	4.65724	7.05463	14.2841
mmu-miR-341-3p	0.070063	0.352719	115.657	123.286	0.0526158	0.411812	61	206	62	0	0	0	0	0	0	FALSE	FALSE	168.746	153.474	126.775	122.859	136.825	128.568	94.6925	224.984	109.106	94.8081	130.664	102.029
mmu-miR-144-3p	0.0617648	0.384299	121.454	121.626	0.052862	0.411812	55	225	63	1	75	0	0	76	0	FALSE	FALSE	58.9865	68.8911	60.963	49.4156	59.2329	47.849	35.5714	55.8553	49.6488	29.4404	30.3656	50.7006
mmu-miR-187-3p	0.137675	0.224123	85.4301	78.4824	0.0562247	0.422138	104	141	64	0	0	0	0	0	0	FALSE	FALSE	199.359	241.502	237.617	265.666	248.363	290.006	179.504	180.068	160.087	163.336	286.633	195.896
mmu-miR-144-5p	0.219954	0.141162	88.9207	72.4286	0.0564085	0.422138	146	91	65	0	0	0	0	0	0	FALSE	FALSE	102.293	109.843	75.511	110.165	113.616	99.0266	67.8492	131.564	73.8678	106.285	107.813	141.114
mmu-miR-200c-3p	0.900246	0.00481573	91.9505	683.332	0.0568095	0.422138	442	8	66	4	38	0	1	42	1	FALSE	FALSE	414.399	104.868	53.3426	27.2013	70.6638	511.776	43.3115	6.71422	51.9496	6.48687	7.51471	1.25574
mmu-miR-496a-3p	0.067262	0.399438	117.244	121.862	0.0587881	0.425248	56	241	67	0	1	0	0	1	0	FALSE	FALSE	76.5331	64.6811	66.8514	60.7495	62.004	55.3384	11.5278	15.6858	16.7111	13.4727	14.8761	6.74961
mmu-miR-1981-3p	0.115758	0.277417	144.181	144.542	0.0600843	0.425248	94	172	68	0	0	0	0	0	0	FALSE	FALSE	10.4533	9.18548	8.65951	5.89361	9.35256	4.16078	2.30556	1.2155	2.05861	0.99798	1.53362	1.09877
mmu-miR-128-1-5p	0.290412	0.109783	87.0563	65.9428	0.0603333	0.425248	176	80	69	0	0	0	0	0	0	FALSE	FALSE	28.3732	40.5692	33.2525	43.522	34.2927	40.7757	26.3492	17.3643	13.5626	27.1118	38.0337	19.9349
mmu-miR-322-5p	0.0457751	0.512705	80.7079	88.7111	0.0607498	0.425248	43	288	70	1	138	0	3	139	3	FALSE	FALSE	33.9732	33.6801	27.0177	43.0687	38.103	36.1988	17.4564	18.522	18.8908	20.4586	23.1576	16.4816
mmu-miR-219a-5p	0.0542491	0.476477	83.3162	78.2907	0.0622495	0.429521	52	279	71	9	0	0	0	9	0	FALSE	FALSE	341.225	266.379	301.351	365.404	384.148	346.177	76.4127	207.851	64.1802	89.9845	90.1766	226.661
mmu-miR-770-3p	0.0885497	0.362856	87.1057	83.7609	0.0646465	0.438241	77	210	72	0	1	0	0	1	0	FALSE	FALSE	81.013	79.2247	77.9356	93.391	93.872	87.7925	21.2441	20.2584	22.1603	20.7912	31.4391	21.9755
mmu-miR-148a-3p	0.0397552	0.588397	123.303	111.618	0.0662587	0.438241	36	319	73	4	48	0	0	52	0	FALSE	FALSE	185.919	135.486	120.194	114.245	124.354	118.166	83.3294	169.071	117.825	93.3111	131.124	92.1401
mmu-miR-361-3p	0.166481	0.227065	88.513	74.9143	0.0668762	0.438241	123	143	74	0	0	0	0	0	0	FALSE	FALSE	210.933	192.13	210.946	238.464	239.356	220.937	138.827	74.6667	121.095	131.733	171.612	139.701
mmu-miR-423-5p	0.0106979	0.972551	123.791	100.748	0.0673757	0.438241	11	482	75	0	7	0	0	7	0	FALSE	FALSE	66.8264	64.6811	56.8064	48.9623	51.2659	52.4258	70.8135	139.031	68.4185	76.0128	114.714	71.5773
mmu-miR-1964-3p	0.493294	0.0582829	75.8076	60.0514	0.0682464	0.438241	273	46	76	0	0	0	0	0	0	FALSE	FALSE	4.47998	1.53091	2.77104	5.89361	4.50309	1.24823	2.14087	1.79432	1.57423	2.66128	3.06723	2.98239
mmu-miR-340-5p	0.258682	0.15139	108.358	131.095	0.0698122	0.438241	159	96	77	541	33	11	0	574	11	FALSE	FALSE	2089.91	2106.15	1982.34	1898.19	1943.95	1893.57	2200.32	3659.48	2092.03	1579.47	1825.92	2327.67
mmu-miR-1298-5p	0.0128436	0.942979	129.184	101.752	0.0703092	0.438241	15	468	78	0	0	0	0	0	0	FALSE	FALSE	310.612	253.749	246.969	228.944	189.13	210.119	377.288	213.292	194.357	256.314	200.29	295.727
mmu-miR-96-5p	0.54222	0.00155159	67.2432	869	0.0707718	0.438241	297	5	79	7	76	0	0	83	0	FALSE	FALSE	38.0799	11.8646	5.88847	3.17348	8.65978	70.3172	76.248	10.708	122.185	8.3165	6.74791	9.2611
mmu-miR-190a-5p	0.420444	0.0843776	108.818	148.109	0.0734493	0.440054	242	61	80	153	2	1	0	155	1	FALSE	FALSE	40.6932	32.1492	40.5265	32.1882	36.7175	36.1988	12.1865	26.9147	19.4962	14.3044	12.4223	10.9877
mmu-miR-148b-5p	0.0120015	0.990256	131.282	100.238	0.0742679	0.440054	14	487	81	0	0	0	0	0	0	FALSE	FALSE	52.2665	52.051	55.4209	43.0687	40.1814	39.5274	49.5695	55.7396	46.7426	34.763	61.3446	50.8575
mmu-miR-3475-3p	0.589506	0.0473711	93.8057	60.3229	0.0744741	0.440054	316	39	82	0	0	0	0	0	0	FALSE	FALSE	61.9731	79.9902	80.0139	87.4974	80.3628	71.5654	49.0754	99.382	44.4418	110.11	121.309	71.1064
mmu-miR-29a-5p	0.62936	0.0417531	105.791	175.297	0.0749256	0.440054	335	35	83	0	5	0	0	5	0	FALSE	FALSE	29.1199	32.5319	35.6772	30.3747	33.9463	28.7094	4.11706	5.90388	8.11334	3.65926	2.91387	3.45329
mmu-miR-151-3p	0.398985	0.0950824	92.5747	64.228	0.0756201	0.440054	235	72	84	0	1	0	0	1	0	FALSE	FALSE	1563.51	1747.54	1751.99	1913.61	1696.62	1913.96	1144.54	567.872	717.728	866.08	1707.53	1196.41
mmu-miR-135a-2-3p	0.0975743	0.398743	70.2061	76.6497	0.0770293	0.442088	83	239	85	0	0	0	0	0	0	FALSE	FALSE	5.22665	4.21001	3.81019	7.25367	5.88865	5.82509	0.823413	1.73643	2.1797	1.82963	1.68698	2.51148
mmu-miR-1839-5p	0.0287442	0.762212	126.712	110.655	0.0783433	0.442088	30	389	86	0	0	0	0	0	0	FALSE	FALSE	119.84	141.609	103.914	104.272	96.6432	87.7925	56.4861	167.334	57.2778	38.7549	73.9202	121.336
mmu-miR-361-5p	0.0310293	0.744812	121.741	107.571	0.0792305	0.442088	31	386	87	0	4	0	0	4	0	FALSE	FALSE	227.359	207.439	228.611	175.448	187.051	187.235	103.915	81.5546	130.298	110.776	108.887	69.8506
mmu-miR-106b-5p	0.15228	0.294935	122.589	122.514	0.0796308	0.442088	115	187	88	5	131	0	5	136	5	FALSE	FALSE	70.5597	97.213	56.8064	58.9361	72.3958	51.5937	33.5953	63.6693	41.2933	34.9293	37.8803	34.6899
mmu-miR-544-3p	0.0922747	0.43115	132.81	119.726	0.0806235	0.442513	78	254	89	0	30	0	0	30	0	FALSE	FALSE	16.4266	12.63	13.8552	12.2406	11.4309	8.73764	7.5754	11.2289	10.172	4.82357	10.4286	8.16232
mmu-miR-140-5p	0.0107021	0.921405	77.6922	101.957	0.0827464	0.449062	12	457	90	26	10	0	0	36	0	FALSE	FALSE	53.7598	55.4956	55.7673	72.9901	67.1999	74.0619	20.0913	37.7385	33.0589	25.7811	29.9055	29.6669
mmu-miR-500-5p	0.764978	0.00610763	84.5336	372.529	0.0840852	0.451258	389	9	91	0	0	0	0	0	0	FALSE	FALSE	1.12	0.765456	1.38552	0	2.07835	1.66431	1.15278	1.33127	1.21095	0.49899	0.306723	0.156968
mmu-miR-370-5p	0.279793	0.179149	67.1835	52.9114	0.0865024	0.459128	171	112	92	0	0	0	0	0	0	FALSE	FALSE	1.49333	1.53091	1.7319	1.81342	3.46391	1.66431	0.988096	0.289406	1.21095	1.6633	0.920169	1.56968
mmu-miR-674-5p	0.258542	0.202139	112.025	132.527	0.0889763	0.467125	158	128	93	0	5	0	0	5	0	FALSE	FALSE	89.973	109.078	86.2488	90.6709	90.0617	74.8941	28.9841	25.4677	27.2463	15.8013	28.6786	16.0107
mmu-miR-351-5p	0.557145	0.0721588	95.566	62.3781	0.0916818	0.476154	301	55	94	2	49	0	2	51	2	FALSE	FALSE	456.212	437.841	411.846	468.315	481.484	421.903	240.931	114.547	160.329	235.024	327.427	259.311
mmu-miR-338-3p	0.364575	0.146643	90.9099	78.3979	0.0954192	0.482963	211	93	95	1	8	0	0	9	0	FALSE	FALSE	8056.5	6760.89	8699.35	9105.17	9103.85	7906.32	6387.71	8225.26	5822.96	7264.13	7512.41	10094.6
mmu-miR-3065-5p	0.144367	0.3729	86.0269	84.7393	0.0964628	0.482963	110	219	96	0	0	0	0	0	0	FALSE	FALSE	36.9599	32.5319	38.1019	43.0687	39.1422	44.1043	22.3968	34.0341	25.0666	25.7811	32.666	33.5911
mmu-miR-876-5p	0.216252	0.26915	126.351	189.352	0.0977733	0.482963	145	166	97	0	1	0	0	1	0	FALSE	FALSE	17.9199	17.9882	13.1625	10.8805	18.0123	9.5698	0.164683	6.54057	3.51175	3.3266	1.22689	0.784839
mmu-miR-365-3p	0.100413	0.488484	76.827	77.0749	0.0986362	0.482963	86	282	98	0	13	0	0	13	0	FALSE	FALSE	14.5599	15.6919	20.7828	22.2144	22.8618	22.4682	3.7877	1.15762	2.3008	2.32862	4.44748	2.04058
mmu-miR-466e-3p	0.107051	0.473725	73.6256	83.6578	0.0997304	0.482963	88	274	99	0	26	0	0	26	0	FALSE	FALSE	11.5733	8.80275	10.045	9.9738	18.0123	13.3145	2.30556	4.9199	3.87503	3.16027	5.67438	4.08116
mmu-miR-466a-3p	0.107051	0.473725	73.6256	83.6578	0.0997304	0.482963	88	274	99	0	39	0	0	39	0	FALSE	FALSE	11.5733	8.80275	10.045	9.9738	18.0123	13.3145	2.30556	4.9199	3.87503	3.16027	5.67438	4.08116
mmu-miR-1912-3p	0.0213926	0.983177	212.801	100.509	0.1006	0.482963	26	484	101	0	0	0	0	0	0	FALSE	FALSE	5.97331	5.3582	3.11743	1.81342	3.11752	1.66431	7.24603	4.74626	6.41802	5.48889	4.90757	7.22052
mmu-miR-200b-3p	0.463049	0.00224987	63.3119	798.904	0.100718	0.482963	259	7	102	6	31	0	1	37	1	FALSE	FALSE	207.199	69.2738	38.4482	23.5744	63.3896	403.596	37.2183	7.29303	50.3754	6.6532	4.14076	1.25574
mmu-miR-92b-3p	0.0176189	0.95196	126.129	98.5164	0.101894	0.482963	22	473	103	0	63	0	0	63	0	FALSE	FALSE	4357.53	4714.83	4786.98	3806.82	3574.76	3711.83	1689.15	829.321	987.043	1010.62	1672.71	870.857
mmu-miR-18a-5p	0.221114	0.276131	125.322	131.02	0.101992	0.482963	147	171	104	3	22	0	0	25	0	FALSE	FALSE	13.44	18.7537	11.4306	14.054	9.69895	11.2341	3.45833	6.94574	7.02349	3.82559	3.9874	5.02297
mmu-miR-377-5p	0.275467	0.225455	115.71	171.356	0.10347	0.485202	170	142	105	0	0	0	0	0	0	FALSE	FALSE	26.1332	19.9019	20.4365	20.8543	20.7835	15.811	3.95238	1.44703	2.78518	0.99798	2.91387	0.627871
mmu-miR-143-3p	0.0727313	0.617613	115.644	107.364	0.104819	0.486805	65	329	106	3	5	0	0	8	0	FALSE	FALSE	22435.8	24387.1	22434	20015.1	21097.3	19189.9	20461.6	23345.3	27089.6	20126.3	21524.7	22375.6
mmu-miR-376b-3p	0.162399	0.376988	116.745	119.236	0.10684	0.491463	121	220	107	0	1	0	0	1	0	FALSE	FALSE	375.572	413.346	375.13	377.191	347.777	276.276	334.306	572.503	483.168	276.44	491.37	354.59
mmu-miR-450a-5p	0.383067	0.164889	86.0405	76.7672	0.10986	0.492808	229	107	108	0	0	0	0	0	0	FALSE	FALSE	9.70663	13.3955	11.0842	14.9607	14.202	10.818	6.42262	8.68217	7.38678	9.31448	9.81514	9.10413
mmu-miR-299a-5p	0.248076	0.269112	115.371	153.441	0.110007	0.492808	156	165	109	0	0	0	0	0	0	FALSE	FALSE	28.3732	24.8773	21.822	19.0409	26.3257	19.5557	1.97619	1.44703	3.39065	1.6633	1.9937	0.627871
mmu-miR-666-5p	0.0369223	0.863173	123.546	103.675	0.110193	0.492808	35	436	110	0	0	0	0	0	0	FALSE	FALSE	275.892	267.144	285.418	235.744	235.546	204.294	169.458	108.817	141.439	117.096	158.422	124.005
mmu-miR-195b	0.677887	0.0666421	111.637	205.314	0.111703	0.494613	355	53	111	0	0	0	0	0	0	FALSE	FALSE	10.8266	5.3582	10.045	10.8805	4.84948	8.32156	23.879	25.1783	42.0199	24.2842	5.06093	13.4992
mmu-miR-15a-5p	0.0528012	0.760768	118.412	104.924	0.113049	0.494613	50	388	112	501	77	6	1	578	7	TRUE	FALSE	1523.19	1569.57	1546.59	1307.93	1394.92	1244.91	1019.39	1687.35	1280.82	1152	1212.78	1258.57
mmu-miR-16-2-3p	0.709494	0.0622331	92.5866	58.3372	0.113669	0.494613	367	49	113	0	0	0	0	0	0	FALSE	FALSE	10.08	6.88911	6.23485	8.61373	10.3917	5.82509	1.48214	3.76228	3.26956	3.65926	4.75421	5.80781
mmu-miR-874-5p	0.271659	0.264261	120.925	139.901	0.117188	0.504836	168	162	114	0	0	0	0	0	0	FALSE	FALSE	23.1466	37.8901	26.3249	29.9214	20.0907	22.8843	83.1647	31.3716	88.8835	45.7407	53.9833	45.8346
mmu-miR-30b-3p	0.214784	0.334745	68.8539	68.5794	0.118937	0.504836	144	200	115	0	0	0	0	0	0	FALSE	FALSE	2.23999	3.06183	3.81019	3.62683	6.23504	3.32862	0.823413	1.15762	1.08985	2.66128	0.920169	0.784839
mmu-miR-3071-3p	0.326469	0.221525	111.28	132.535	0.119168	0.504836	182	137	116	0	0	0	0	0	0	FALSE	FALSE	35.0932	32.5319	36.37	34.9083	29.4433	29.9576	30.9603	69.9204	42.6253	28.7751	46.1618	28.2542
mmu-miR-467c-5p	0.0860802	0.635276	57.4705	89.3008	0.121357	0.504836	75	340	117	0	2	0	0	2	0	FALSE	FALSE	2.61332	3.06183	4.50295	4.08019	9.00617	4.57686	2.30556	2.60465	2.54299	2.16229	3.37395	2.51148
mmu-miR-185-5p	0.734078	0.0646666	102.653	143.422	0.121953	0.504836	380	52	118	1	10	0	1	11	1	FALSE	FALSE	58.9865	52.8165	47.8005	51.229	55.769	48.6811	20.256	22.2264	23.7346	14.3044	16.8698	13.6562
mmu-miR-21a-3p	0.0171878	0.843535	81.0755	104.239	0.12229	0.504836	21	428	119	0	2	0	0	2	0	FALSE	FALSE	55.9998	52.051	54.0354	65.7364	66.1607	69.485	36.2302	79.7024	56.6723	42.9131	57.3572	56.9793
mmu-miR-423-3p	0.316549	0.241854	91.575	74.3094	0.124589	0.50997	179	153	120	0	0	0	0	0	0	FALSE	FALSE	54.8798	60.8538	52.6498	65.7364	62.004	57.0027	27.1726	23.0946	29.1838	23.9515	55.3635	26.3706
mmu-miR-384-5p	0.652817	0.088614	103.954	151.74	0.127978	0.519441	345	65	121	0	63	0	1	63	1	FALSE	FALSE	540.211	501.374	576.377	519.997	522.012	530.083	265.304	714.427	581.376	316.859	385.551	277.048
mmu-miR-466c-5p	0.186418	0.420546	138.748	122.274	0.132627	0.532151	133	249	122	0	1	0	0	1	0	FALSE	FALSE	5.22665	3.82728	4.15657	3.17348	3.8103	2.49647	2.30556	5.2093	3.26956	2.99394	3.22059	2.35452
mmu-miR-31-3p	0.125629	0.554253	57.8708	85.5045	0.133313	0.532151	99	302	123	0	0	0	0	0	0	FALSE	FALSE	5.22665	3.44455	2.42466	2.72013	5.54226	10.818	1.97619	2.31525	1.57423	1.82963	3.06723	1.72665
mmu-miR-130b-3p	0.846654	0.0215667	101.722	58.1327	0.136718	0.540205	418	23	124	0	75	0	0	75	0	FALSE	FALSE	57.8665	57.4092	64.0804	58.4827	60.6185	59.0831	55.1687	40.1695	45.4105	68.0289	99.9917	70.0076
mmu-miR-15b-5p	0.0785486	0.733247	119.738	110.887	0.137568	0.540205	72	380	125	1	114	0	1	115	1	FALSE	FALSE	39.1999	47.4583	38.4482	34.9083	36.0247	34.1184	26.1845	8.56641	23.2502	16.633	17.3299	17.8943
mmu-miR-490-3p	0.373629	0.235789	90.5208	77.8581	0.142256	0.543839	221	150	126	0	0	0	0	0	0	FALSE	FALSE	31.3599	31.7664	30.4815	34.4549	28.7505	41.1917	19.1032	19.6217	16.8322	16.7993	22.6975	29.196
mmu-miR-181a-2-3p	0.349748	0.257143	169.611	138.117	0.143612	0.543839	197	160	127	0	0	0	0	0	0	FALSE	FALSE	0.746664	1.53091	1.38552	0.906709	1.03917	0	1.48214	2.37313	1.57423	1.33064	1.07353	1.41271
mmu-miR-204-5p	0.528814	0.151623	105.353	141.095	0.144506	0.543839	288	97	128	4	47	1	0	51	1	FALSE	FALSE	576.051	604.328	623.139	547.199	587.826	594.992	166	100.424	179.22	102.626	98.9182	109.877
mmu-miR-486b-5p	0.092873	0.704002	85.6363	92.0798	0.145146	0.543839	80	367	129	0	0	0	0	0	0	FALSE	FALSE	6083.44	7549.7	6205.41	7862.07	7507.68	7959.16	1708.09	909.95	1036.09	1206.56	1252.96	1443.48
mmu-miR-486a-5p	0.092873	0.704002	85.6363	92.0798	0.145146	0.543839	80	367	129	0	0	0	0	0	0	FALSE	FALSE	6083.44	7549.7	6205.41	7862.07	7507.68	7959.16	1708.09	909.95	1036.09	1206.56	1252.96	1443.48
mmu-miR-139-5p	0.731802	0.0859712	97.3003	60.2959	0.14526	0.543839	379	62	131	1	23	0	0	24	0	FALSE	FALSE	1040.48	1095.37	1090.41	1125.23	1132.01	1086.38	290.006	129.307	236.74	362.267	495.358	234.667
mmu-miR-26a-5p	0.320716	0.287276	108.618	116.278	0.145782	0.543839	181	179	132	416	54	4	1	470	5	FALSE	FALSE	33117.2	31928.7	36537.6	31788.3	30307.8	32436.2	26663.8	33505	36533.9	27829.8	25571.7	26905.1
mmu-miR-708-3p	0.662199	0.106946	96.6766	71.1873	0.147386	0.543839	350	77	133	0	0	0	0	0	0	FALSE	FALSE	672.744	752.444	662.972	727.18	714.259	732.714	478.238	386.473	377.452	401.687	724.48	583.449
mmu-miR-493-3p	0.84764	0.0635853	91.0808	55.4553	0.147731	0.543839	420	50	134	0	0	0	0	0	0	FALSE	FALSE	2.98666	0.765456	1.38552	3.17348	0.692782	2.08039	1.48214	1.73643	0.847663	1.6633	3.22059	2.19755
mmu-miR-448-3p	0.0465681	0.958145	124.488	101.488	0.148627	0.543839	44	475	135	0	53	0	0	53	0	FALSE	FALSE	307.626	227.723	232.075	228.491	204.024	182.658	422.905	186.03	198.716	238.683	200.597	341.405
mmu-miR-434-5p	0.260981	0.367417	109.037	116.67	0.152094	0.552343	161	212	136	2	0	0	0	2	0	FALSE	FALSE	6663.98	6944.6	6325.6	6229.54	6426.6	5719.83	4359.97	8208.65	5002.79	3987.43	5688.02	4640.44
mmu-miR-16-5p	0.229213	0.417442	110.333	123.798	0.154566	0.557131	150	245	137	13	100	0	1	113	1	TRUE	FALSE	4646.49	4499.35	4924.49	4221.18	4271.7	4385.05	3172.28	5117.74	6588.4	5783.29	2430.01	3312.02
mmu-miR-467d-3p	0.00432905	0.39113	53.7304	139.377	0.158222	0.563148	6	231	138	0	35	0	0	35	0	FALSE	FALSE	5.59998	5.74092	4.84933	11.3339	9.00617	9.98587	1.48214	1.04186	2.54299	0.66532	1.68698	1.09877
mmu-miR-129-1-3p	0.179068	0.515513	115.787	130.972	0.158567	0.563148	129	289	139	0	1	0	0	1	0	FALSE	FALSE	98.1863	86.8793	111.881	80.6971	94.9112	84.0478	19.2679	3.0677	14.5314	10.8114	10.1219	7.06355
mmu-miR-34b-5p	0.238261	0.418942	133.375	119.339	0.159888	0.563694	153	246	140	327	55	1	1	382	2	FALSE	FALSE	5.22665	4.97547	3.11743	2.72013	3.8103	3.32862	3.45833	4.39897	3.75394	2.99394	2.91387	3.45329
mmu-miR-335-5p	0.353201	0.292899	106.924	128.962	0.161454	0.565087	200	184	141	1	2	0	0	3	0	FALSE	FALSE	2015.25	1704.29	1782.13	1666.98	1765.21	1738.79	731.849	2248.39	1145.43	812.854	1283.94	907.587
mmu-miR-451a	0.0182444	0.693344	126.131	93.3961	0.164412	0.567622	23	362	142	43	0	1	0	43	1	FALSE	FALSE	710.077	675.898	537.583	490.983	569.467	463.927	290.829	352.033	348.511	334.822	305.189	381.432
mmu-miR-669o-3p	0.0401429	0.931057	71.7661	102.572	0.164528	0.567622	37	460	143	0	0	0	0	0	0	FALSE	FALSE	19.0399	16.4573	20.0901	21.761	32.9072	23.3004	1.97619	6.71422	5.08598	2.82761	5.67438	4.55206
mmu-miR-669a-3p	0.0401429	0.931057	71.7661	102.572	0.164528	0.567622	37	460	143	0	0	0	0	0	0	FALSE	FALSE	19.0399	16.4573	20.0901	21.761	32.9072	23.3004	1.97619	6.71422	5.08598	2.82761	5.67438	4.55206
mmu-miR-193b-3p	0.499751	0.19953	92.1652	66.4814	0.16625	0.569056	276	126	145	0	10	0	0	10	0	FALSE	FALSE	28.7466	23.7292	32.2134	31.2815	30.136	31.6219	4.94048	2.08372	4.84379	5.15623	7.66808	4.3951
mmu-miR-6540-3p	0.0415445	0.932164	61.0641	101.983	0.1673	0.569056	41	462	146	0	0	0	0	0	0	FALSE	FALSE	7.09331	14.5437	7.62037	12.2406	16.2804	19.5557	6.42262	5.61447	7.75006	4.82357	8.58824	5.49387
mmu-miR-27b-5p	0.123001	0.694613	63.2343	90.5381	0.171255	0.570375	98	364	147	0	0	0	0	0	0	FALSE	FALSE	3.35999	4.21001	3.11743	4.9869	8.31339	3.32862	2.14087	3.93592	2.05861	2.32862	2.91387	3.45329
mmu-miR-130b-5p	0.969819	0.0585493	99.2348	58.7717	0.172476	0.570375	479	47	148	0	0	0	0	0	0	FALSE	FALSE	7.83997	8.42002	9.00589	7.25367	6.58143	12.0663	4.11706	2.83618	3.26956	5.15623	7.82144	3.76723
mmu-miR-136-3p	0.393956	0.282542	107.278	123.113	0.17299	0.570375	232	177	149	0	0	0	0	0	0	FALSE	FALSE	3105	3186.6	3250.44	3120.44	3006.33	2837.65	1826.66	3718.75	2478.2	1539.38	2318.67	2323.28
mmu-miR-3061-3p	0.859806	0.0803899	96.4336	62.102	0.173446	0.570375	426	59	150	0	0	0	0	0	0	FALSE	FALSE	9.3333	14.1609	10.7378	10.4272	16.2804	8.73764	6.25794	3.18346	4.35941	7.65118	7.05463	6.59264
mmu-let-7g-3p	0.0363738	0.866323	230.816	94.4327	0.173592	0.570375	34	439	151	0	3	0	0	3	0	FALSE	FALSE	2.61332	2.6791	3.81019	1.81342	1.38556	0.832156	0.65873	1.15762	1.08985	0.66532	0.920169	1.41271
mmu-miR-200a-3p	0.478619	0.00911866	61.4181	596.373	0.179327	0.585237	266	11	152	6	33	0	0	39	0	FALSE	FALSE	1398.13	411.816	197.783	116.965	390.037	2701.18	489.437	177.927	825.866	183.129	50.6093	17.1095
mmu-miR-3102-5p.2-5p	0.141632	0.685905	65.8364	89.2078	0.185095	0.600005	106	354	153	0	0	0	0	0	0	FALSE	FALSE	4.47998	5.74092	3.11743	9.52044	6.58143	4.16078	2.14087	1.79432	1.93752	1.49697	3.06723	1.72665
mmu-miR-152-3p	0.452223	0.266244	124.552	130.533	0.187614	0.601902	253	163	154	1	65	0	0	66	0	FALSE	FALSE	8.2133	5.3582	3.11743	3.62683	3.11752	6.65725	3.29365	3.41499	3.75394	2.16229	3.22059	2.35452
mmu-miR-376a-3p	0.583854	0.189676	105.429	145.675	0.188602	0.601902	314	118	155	0	0	0	0	0	0	FALSE	FALSE	88.1064	90.3239	96.9866	95.6578	87.9834	79.887	12.0218	43.1215	31.8479	18.7953	23.6177	14.441
mmu-miR-666-3p	0.0689261	0.970508	121.626	100.613	0.189418	0.601902	58	480	156	0	3	0	0	3	0	FALSE	FALSE	415.892	455.829	449.256	400.312	371.678	322.044	419.447	572.792	383.265	374.575	498.272	437.469
mmu-miR-652-3p	0.612518	0.179291	95.9301	64.0683	0.190961	0.602839	326	113	157	0	1	0	0	1	0	FALSE	FALSE	123.573	137.399	126.429	140.54	130.589	135.641	70.6488	21.7633	66.9654	73.1852	103.826	73.4609
mmu-miR-1843b-5p	0.0200455	0.620064	124.462	91.5782	0.195728	0.610364	25	332	158	0	0	0	0	0	0	FALSE	FALSE	681.704	713.788	686.18	589.361	557.344	536.741	700.56	1048.98	559.821	700.748	803.921	886.868
mmu-miR-376b-5p	0.10613	0.831083	87.9604	95.9115	0.195872	0.610364	87	417	159	0	0	0	0	0	0	FALSE	FALSE	2562.55	2468.6	2510.91	2974.46	2853.92	2801.04	924.034	2167.88	1690.24	1622.71	1774.55	1347.1
mmu-miR-700-5p	0.882	0.0946585	101.663	156.845	0.198178	0.61112	434	71	160	0	0	0	0	0	0	FALSE	FALSE	23.1466	18.371	19.0509	18.1342	20.4371	21.22	10.7044	6.94574	14.047	5.82155	7.05463	6.90658
mmu-miR-10a-5p	0.966723	0.0775828	99.439	43.934	0.201439	0.61112	471	58	161	3	4	0	0	7	0	FALSE	FALSE	564.105	560.697	784.206	618.375	747.512	588.75	2013.08	1102.46	1065.27	2430.91	782.91	5919.72
mmu-miR-3081-3p	0.427575	0.313749	120.977	129.004	0.202907	0.61112	246	193	162	0	0	0	0	0	0	FALSE	FALSE	9.70663	6.88911	3.81019	4.9869	6.58143	4.99294	5.26984	7.64031	8.71882	6.32054	3.52731	6.27871
mmu-miR-128-3p	0.469403	0.282145	93.9523	81.2977	0.203352	0.61112	261	176	163	5	44	0	1	49	1	FALSE	FALSE	9814.52	10722.9	10929	11534.7	10789.7	11506.6	6933.47	9611.69	7829.38	6624.75	14159.9	8304.53
mmu-miR-30b-5p	0.772478	0.0371936	97.8252	162.772	0.204476	0.61112	391	33	164	1	61	0	0	62	0	FALSE	FALSE	265.066	268.292	265.674	270.199	268.107	285.013	288.853	559.942	465.851	300.392	197.07	267.787
mmu-miR-182-5p	0.342223	0.00619222	53.4645	385.287	0.20621	0.61112	194	10	165	1	70	0	0	71	0	FALSE	FALSE	16086.1	6381.23	2750.61	1891.39	5788.89	38825.1	22888.9	4367.94	15434.6	5077.22	2091.85	3911.95
mmu-miR-30a-5p	0.0311738	0.711386	84.6555	105.443	0.20692	0.61112	32	373	166	7	64	0	1	71	1	FALSE	FALSE	43613	41295.2	45910	51713.7	52397.6	51875.4	54095.4	70227.1	69845.4	60453.4	48705.5	67487.6
mmu-miR-19b-3p	0.562826	0.228591	104.952	128.39	0.207482	0.61112	304	145	167	309	81	2	1	390	3	FALSE	FALSE	179.573	168.4	163.838	179.528	155.876	153.949	144.427	250.973	174.497	104.455	151.828	166.072
mmu-miR-222-3p	0.192144	0.635233	112.151	110.736	0.208505	0.61112	135	339	168	1	19	0	0	20	0	FALSE	FALSE	152.319	158.067	162.106	144.62	133.707	146.876	31.4544	26.3938	39.7191	26.6128	36.9601	23.2312
mmu-miR-7689-3p	0.327486	0.424626	85.8907	85.0301	0.208768	0.61112	185	252	169	0	0	0	0	0	0	FALSE	FALSE	14.9333	10.3337	13.8552	15.8674	13.5093	16.6431	8.23413	9.43463	8.71882	7.48485	13.1891	9.41806
mmu-miR-3069-5p	0.377982	0.395167	147.859	141.469	0.220711	0.635187	226	236	170	0	1	0	0	1	0	FALSE	FALSE	1.86666	1.53091	2.42466	1.81342	1.73196	0.416078	0.65873	3.82016	1.33204	1.6633	1.68698	0.784839
mmu-miR-29c-5p	0.401075	0.372409	108.592	119.842	0.220772	0.635187	236	218	171	0	0	0	0	0	0	FALSE	FALSE	34.3465	34.4455	28.7496	31.7348	31.1752	27.0451	9.88096	14.0072	14.7736	8.3165	12.5756	10.3599
mmu-miR-199a-5p	0.130325	0.832884	126.655	105.304	0.222871	0.635187	101	419	172	6	19	0	2	25	2	FALSE	FALSE	16.0533	18.371	19.0509	12.2406	16.9732	13.3145	7.08135	13.0233	13.5626	6.81953	10.4286	13.4992
mmu-miR-344c-3p	0.0405839	0.744145	134.315	93.8719	0.223526	0.635187	39	385	173	0	0	0	0	0	0	FALSE	FALSE	30.2399	26.4082	31.867	17.2275	23.5546	25.7968	13.1746	18.0589	14.2892	11.4768	19.7836	15.5398
mmu-miR-183-5p	0.37745	0.00921835	55.6348	554.142	0.223565	0.635187	225	12	174	1	42	0	0	43	0	FALSE	FALSE	258.346	89.5584	45.7222	25.3878	89.0225	583.341	340.564	44.2212	429.765	90.9825	27.6051	29.8239
mmu-miR-669d-5p	0.469673	0.332118	73.2053	69.6816	0.231292	0.648053	263	199	175	0	1	0	0	1	0	FALSE	FALSE	0.746664	2.6791	2.07828	1.36006	2.07835	4.16078	0.988096	0.868217	2.05861	1.16431	2.60715	1.56968
mmu-miR-17-3p	0.812241	0.0538385	105.303	61.9917	0.231918	0.648053	403	43	176	0	0	0	0	0	0	FALSE	FALSE	10.08	14.1609	7.62037	10.8805	12.4701	6.65725	3.45833	6.07752	3.39065	5.15623	8.74161	6.27871
mmu-miR-669o-5p	0.650125	0.0324132	127.166	52.598	0.233276	0.648053	343	29	177	0	0	0	0	0	0	FALSE	FALSE	1.49333	0.382728	2.07828	0.906709	1.38556	0.832156	1.48214	1.67855	2.1797	3.65926	2.45378	3.61026
mmu-miR-3084-3p	0.518719	0.306096	88.2999	67.5921	0.238001	0.648053	286	190	178	0	0	0	0	0	0	FALSE	FALSE	5.97331	8.42002	9.00589	9.06709	8.31339	9.5698	1.31746	0.810336	1.21095	1.99596	1.9937	0.627871
mmu-let-7d-3p	0.519775	0.307414	94.9437	76.4931	0.239245	0.648053	287	192	179	0	0	0	0	0	0	FALSE	FALSE	233.706	212.414	227.226	239.371	223.769	251.311	6.25794	4.80414	4.11722	5.32256	9.66177	4.23813
mmu-miR-411-5p	0.267452	0.579975	92.0381	91.6704	0.239806	0.648053	166	315	180	0	1	0	0	1	0	FALSE	FALSE	1401.11	1330.36	1211.99	1505.59	1428.17	1360.99	1132.36	1310.55	1069.27	1012.78	1331.33	1348.98
mmu-miR-100-5p	0.370483	0.444196	92.93	84.1637	0.240279	0.648053	217	260	181	1	3	0	0	4	0	FALSE	FALSE	1059.89	1150.86	1103.22	1216.8	1220.34	1157.11	1161.67	629.689	1212.76	1218.2	1139.63	1176.16
mmu-miR-369-3p	0.109825	0.951094	87.6932	98.7378	0.240387	0.648053	90	472	182	0	30	0	1	30	1	FALSE	FALSE	1203.62	1124.07	1149.98	1396.33	1266.75	1325.21	540.818	1404.6	740.131	753.142	954.982	845.899
mmu-miR-542-5p	0.541245	0.294739	85.1019	75.8388	0.240841	0.648053	296	186	183	0	0	0	0	0	0	FALSE	FALSE	3.73332	6.50638	6.92761	5.89361	9.35256	4.99294	2.30556	3.41499	3.39065	5.32256	3.83404	2.51148
mmu-miR-28a-3p	0.449405	0.368149	126.363	123.19	0.24151	0.648053	252	214	184	0	0	0	0	0	0	FALSE	FALSE	4.85332	5.3582	7.27399	6.80032	5.19587	2.08039	5.43453	5.38295	7.62897	5.65522	4.29412	4.55206
mmu-miR-9-5p	0.968721	0.0921371	99.7455	124.96	0.244747	0.651448	477	69	185	523	45	6	0	568	6	FALSE	FALSE	36715	41623.2	34817.1	37540.9	37227.7	39331	49876.9	50001.9	44300.9	36296.7	36652.5	38604.5
mmu-miR-218-2-3p	0.43961	0.386122	86.3413	82.5735	0.246326	0.651448	250	229	186	0	0	0	0	0	0	FALSE	FALSE	6.71998	9.56821	6.23485	9.9738	8.31339	7.90548	6.09326	5.44083	6.29692	5.15623	7.51471	8.16232
mmu-miR-216b-5p	0.576423	0.280625	145.708	157.928	0.2469	0.651448	311	175	187	0	1	0	0	1	0	FALSE	FALSE	1.49333	0	2.07828	0	1.38556	0.832156	1.97619	0.810336	1.33204	0.83165	0.460085	1.09877
mmu-miR-378a-3p	0.721403	0.0466214	90.1764	193.673	0.248171	0.651448	373	37	188	0	0	0	0	0	0	FALSE	FALSE	10.8266	8.80275	5.54209	4.08019	8.31339	15.3949	7.41072	25.5835	15.1368	6.48687	12.2689	5.02297
mmu-miR-383-5p	0.594813	0.274554	95.806	71.4797	0.250679	0.652412	320	170	189	0	2	0	0	2	0	FALSE	FALSE	110.133	124.387	92.1372	108.805	113.27	119.83	21.2441	10.4765	20.8283	24.1178	36.04	13.1853
mmu-miR-672-5p	0.716322	0.207954	94.583	73.8091	0.251239	0.652412	371	131	190	0	1	0	0	1	0	FALSE	FALSE	34.3465	21.0501	16.2799	25.3878	23.901	25.7968	9.22223	6.59845	10.172	12.4747	13.8025	8.16232
mmu-miR-7226-3p	0.0736075	0.863384	152.963	96.262	0.252883	0.653168	67	437	191	0	0	0	0	0	0	FALSE	FALSE	8.2133	6.88911	10.045	5.44025	6.92782	4.16078	2.96429	5.03566	5.08598	4.15825	4.44748	4.55206
mmu-miR-148a-5p	0.465634	0.385599	76.9901	74.0242	0.258725	0.660298	260	228	192	0	0	0	0	0	0	FALSE	FALSE	2.23999	3.82728	2.07828	5.89361	2.07835	2.91255	1.97619	1.79432	0.847663	1.16431	3.22059	1.56968
mmu-miR-134-5p	0.185534	0.788126	110.572	105.031	0.260092	0.660298	132	399	193	10	2	0	0	12	0	FALSE	FALSE	354.665	321.492	317.285	306.014	302.053	294.167	151.508	236.445	209.857	152.525	204.584	189.774
mmu-miR-350-3p	0.0724409	0.835607	77.7635	104.486	0.26124	0.660298	63	423	194	0	41	0	0	41	0	FALSE	FALSE	14.9333	16.0746	13.5088	19.9476	20.7835	16.6431	8.23413	9.26099	11.8673	8.64916	7.82144	10.6738
mmu-miR-3552	0.788601	0.187623	92.5295	59.0928	0.262156	0.660298	394	116	195	0	0	0	0	0	0	FALSE	FALSE	2.23999	5.3582	2.77104	3.62683	3.46391	4.16078	1.64683	0.694574	0.605473	1.6633	1.07353	1.72665
mmu-miR-3082-3p	0.403238	0.453949	127.879	117.809	0.262479	0.660298	238	265	196	0	0	0	0	0	0	FALSE	FALSE	3.73332	8.42002	5.19571	5.89361	4.84948	2.91255	5.76389	5.73024	5.69145	4.9899	3.68068	5.3369
mmu-miR-153-3p	0.435669	0.424006	93.1079	86.8408	0.264194	0.661169	248	251	197	1	35	0	0	36	0	FALSE	FALSE	1159.2	1140.15	1304.82	1330.6	1292.73	1289.84	570.955	971.825	678.857	645.526	977.833	821.569
mmu-miR-128-2-5p	0.863942	0.161411	97.0307	70.0945	0.266414	0.663288	429	103	198	0	0	0	0	0	0	FALSE	FALSE	12.6933	20.2846	20.4365	17.6808	21.4763	16.6431	4.94048	3.58863	5.44926	7.81751	6.59454	4.866
mmu-miR-497a-5p	0.889243	0.1538	101.344	145.549	0.268305	0.663523	439	99	199	0	0	0	0	0	0	FALSE	FALSE	810.504	842.768	938.345	911.696	814.019	859.617	1109.3	1480.89	1783.36	1246.48	518.055	1109.29
mmu-miR-339-5p	0.116992	0.995055	117.278	99.8571	0.269582	0.663523	95	489	200	1	5	0	0	6	0	FALSE	FALSE	148.586	128.597	138.899	135.553	110.845	109.845	58.627	33.9184	59.2153	43.0795	57.0505	50.2297
mmu-miR-191-3p	0.491525	0.384283	89.1275	85.0968	0.27063	0.663523	271	224	201	0	0	0	0	0	0	FALSE	FALSE	11.5733	13.0128	16.9726	16.3208	14.5484	16.6431	12.6806	14.5861	14.7736	15.136	19.1702	13.6562
mmu-miR-188-5p	0.952913	0.108113	98.0343	165.898	0.27379	0.667881	463	78	202	0	2	0	0	2	0	FALSE	FALSE	6.34664	4.97547	2.42466	1.81342	4.50309	7.48941	1.64683	1.8522	2.78518	1.33064	1.22689	1.09877
mmu-miR-221-3p	0.0735742	0.796363	118.652	94.8939	0.278933	0.677009	66	402	203	3	28	0	0	31	0	FALSE	FALSE	2603.62	2688.28	2960.17	2373.76	2325.67	2332.53	2109.25	1348.63	2066.12	1709.71	2462.07	1606.88
mmu-miR-6944-3p	0.363727	0.547337	88.2936	83.6905	0.285629	0.689793	209	300	204	0	0	0	0	0	0	FALSE	FALSE	24.6399	39.421	27.0177	34.4549	36.0247	33.2862	3.12897	2.02584	2.42189	2.16229	4.44748	2.04058
mmu-miR-3066-5p	0.368143	0.55728	170.296	127.543	0.293095	0.704302	212	303	205	0	0	0	0	0	0	FALSE	FALSE	0.746664	1.14818	1.7319	0	1.38556	0.416078	1.64683	1.27339	0.484379	0.49899	1.38025	0.627871
mmu-miR-342-5p	0.878603	0.186917	98.0794	68.8786	0.297778	0.709742	432	115	206	0	1	0	0	1	0	FALSE	FALSE	35.4665	45.5447	51.2643	46.2421	44.6845	46.1847	13.504	25.0625	12.3517	11.4768	30.6723	28.2542
mmu-miR-935	0.699963	0.277682	96.2022	64.0212	0.298298	0.709742	363	173	207	0	0	0	0	0	0	FALSE	FALSE	29.1199	34.4455	29.7887	29.0147	34.9855	33.7023	0.823413	2.7783	1.45314	1.33064	5.21429	1.41271
mmu-miR-3068-3p	0.287747	0.68765	116.914	108.978	0.300203	0.709955	175	355	208	0	0	0	0	0	0	FALSE	FALSE	19.0399	19.5191	22.5147	14.5073	21.1299	17.0592	16.6329	16.3804	8.83991	10.6451	13.3425	12.8714
mmu-miR-384-3p	0.905622	0.180168	101.005	138.919	0.302293	0.709955	445	114	209	0	3	0	0	3	0	FALSE	FALSE	183.306	178.734	181.503	191.769	183.587	166.015	73.6131	111.074	119.278	42.7468	95.2375	74.4027
mmu-miR-431-3p	0.337519	0.61834	91.1678	90.1767	0.302797	0.709955	191	331	210	0	0	0	0	0	0	FALSE	FALSE	39.1999	44.3965	40.5265	44.4287	50.5731	42.0239	39.5238	62.2223	36.4495	34.264	58.4307	53.526
mmu-miR-7236-3p	0.786965	0.23986	92.8892	70.3637	0.306693	0.715616	393	152	211	0	0	0	0	0	0	FALSE	FALSE	2.23999	4.97547	3.46381	3.62683	4.15669	3.7447	2.47024	1.44703	2.90627	2.82761	3.06723	3.29632
mmu-miR-499-5p	0.346608	0.621943	73.2563	84.2681	0.31049	0.718495	196	333	212	0	19	0	0	19	0	FALSE	FALSE	3.73332	1.53091	4.50295	5.44025	5.19587	2.91255	1.48214	3.93592	1.57423	1.82963	1.84034	4.3951
mmu-miR-216a-5p	0.580348	0.0473281	91.7138	170.179	0.311778	0.718495	312	38	213	2	0	0	0	2	0	FALSE	FALSE	14.1866	13.0128	9.69866	13.6006	15.5876	10.818	7.74008	16.2646	8.83991	5.65522	4.60085	8.00535
mmu-miR-541-5p	0.895194	0.118664	101.076	75.9938	0.312389	0.718495	441	84	214	296	3	0	0	299	0	FALSE	FALSE	14156	13612.9	14979.6	13782	15088.5	13835	10369.4	14857.9	14187.3	20984.4	15796.4	13096
mmu-miR-21a-5p	0.303065	0.707066	92.0789	93.2449	0.320239	0.732283	178	369	215	11	15	0	1	26	1	FALSE	FALSE	1169.65	1153.54	1200.9	1296.14	1302.43	1259.88	1087.89	1911.29	1173.77	1275.25	1192.69	1751.45
mmu-miR-1843a-3p	0.0981173	0.801208	154.2	91.2653	0.321416	0.732283	84	404	216	0	0	0	0	0	0	FALSE	FALSE	58.9865	84.5829	126.429	83.8706	53.3443	42.0239	91.5635	19.3323	44.5628	44.5764	75.6072	51.9563
mmu-miR-125b-1-3p	0.503783	0.0398167	106.483	69.0047	0.326679	0.734505	279	34	217	0	0	0	0	0	0	FALSE	FALSE	458.078	553.425	526.845	471.035	511.966	477.658	558.274	617.129	436.425	676.963	870.327	707.454
mmu-miR-410-3p	0.117005	0.853911	114.354	97.0632	0.327992	0.734505	96	433	218	0	13	0	1	13	1	FALSE	FALSE	1436.95	1286.73	1356.08	1267.58	1191.24	1126.74	1243.19	1038.45	1124.97	1088.46	1271.37	1071.3
mmu-miR-667-3p	0.571764	0.413766	106.226	129.467	0.328201	0.734505	308	244	219	0	1	0	0	1	0	FALSE	FALSE	226.613	240.736	273.987	256.599	220.998	228.427	8.39881	18.4641	7.50787	4.65724	14.8761	5.96477
mmu-miR-344f-5p	0.687584	0.0744843	87.9132	211.604	0.328638	0.734505	358	56	220	0	0	0	0	0	0	FALSE	FALSE	2.61332	4.21001	1.7319	4.53354	2.77113	2.49647	1.31746	3.47287	0.968758	0.99798	1.22689	0.470903
mmu-miR-879-5p	0.368903	0.631875	109.96	110.158	0.329995	0.734505	215	337	221	0	2	0	0	2	0	FALSE	FALSE	255.732	243.798	275.719	260.225	245.245	205.126	149.038	259.771	192.541	124.248	203.051	194.169
mmu-miR-101a-3p	0.557677	0.438565	104.302	114.557	0.335893	0.744203	302	258	222	6	88	0	0	94	0	FALSE	FALSE	2770.5	2905.29	2721.51	2726.47	2644.35	2734.05	2716.77	3632.56	2855.78	2022.24	2378.02	3276.54
mmu-miR-323-5p	0.357484	0.67838	110.603	112.5	0.345232	0.761402	205	353	223	0	0	0	0	0	0	FALSE	FALSE	53.3865	57.0265	42.9512	52.1358	37.7566	49.0972	9.05754	6.71422	6.05473	7.31852	8.74161	2.82542
mmu-miR-27b-3p	0.975982	0.174731	100.211	84.6294	0.348055	0.762859	483	109	224	7	101	0	1	108	1	FALSE	FALSE	41770.6	42163.3	43115.7	44570.6	42637	40521.8	56933.4	67041.8	52652.6	64899.4	64410.8	71129.1
mmu-miR-98-5p	0.728715	0.328332	102.46	116.879	0.349051	0.762859	378	196	225	1	72	0	0	73	0	FALSE	FALSE	678.718	681.639	626.949	649.657	646.712	653.243	565.355	685.487	624.243	460.9	575.872	513.598
mmu-miR-301a-3p	0.847217	0.266279	101.673	124.909	0.356366	0.77321	419	164	226	1	63	0	0	64	0	FALSE	FALSE	114.24	104.102	104.953	113.339	112.231	93.6176	75.4246	135.21	116.614	72.8525	88.0295	89.6286
mmu-miR-539-5p	0.282801	0.819174	136.614	108.427	0.356989	0.77321	173	411	227	0	4	0	0	4	0	FALSE	FALSE	2.98666	5.74092	5.88847	4.53354	3.11752	3.32862	0.823413	2.43101	2.78518	1.49697	2.91387	1.09877
mmu-miR-344-3p	0.469661	0.565274	106.131	112.742	0.358689	0.773424	262	309	228	0	0	0	0	0	0	FALSE	FALSE	166.879	182.179	170.073	170.008	162.804	159.774	71.9663	155.006	123.395	85.6599	111.034	99.5175
mmu-miR-674-3p	0.943467	0.230094	99.3848	70.2627	0.368784	0.788621	457	146	229	0	0	0	0	0	0	FALSE	FALSE	375.945	392.679	404.573	419.353	381.03	390.281	133.064	54.4083	94.575	112.439	192.009	98.8897
mmu-miR-187-5p	0.44315	0.615773	85.7928	89.8535	0.369649	0.788621	251	327	230	0	0	0	0	0	0	FALSE	FALSE	6.71998	7.65456	5.54209	5.44025	9.69895	7.90548	6.09326	6.65633	6.7813	5.48889	9.66177	5.96477
mmu-miR-222-5p	0.645678	0.420923	110.674	122.406	0.371212	0.788621	341	250	231	0	0	0	0	0	0	FALSE	FALSE	4.47998	4.21001	4.50295	4.53354	4.15669	3.32862	3.45833	4.16744	3.39065	3.16027	3.83404	1.72665
mmu-miR-376a-5p	0.534248	0.523118	105.315	115.017	0.372923	0.788621	290	291	232	0	0	0	0	0	0	FALSE	FALSE	52.6398	47.4583	41.2193	38.9885	49.1876	46.1847	31.6191	78.4869	42.262	40.7508	41.561	42.2243
mmu-miR-744-5p	0.840873	0.290636	98.5604	79.0459	0.373901	0.788621	413	182	233	0	0	0	0	0	0	FALSE	FALSE	3201.7	3296.44	3160.72	3333.51	3332.63	3198.81	738.931	2026.88	917.656	1447.07	1426.11	1466.39
mmu-miR-33-3p	0.909945	0.17719	98.738	130.455	0.381992	0.800395	446	111	234	0	6	0	0	6	0	FALSE	FALSE	25.0132	24.1119	25.6322	21.761	29.0969	25.3808	13.504	23.4419	16.59	11.3104	14.1093	13.8132
mmu-miR-145a-5p	0.5037	0.575806	105.653	116.555	0.385138	0.800395	278	314	235	10	37	0	0	47	0	FALSE	FALSE	64.2131	60.0883	58.5383	52.5891	54.7298	66.9886	72.4603	34.2657	81.6178	62.8727	55.8236	42.2243
mmu-miR-370-3p	0.975691	0.209308	100.282	75.9167	0.386377	0.800395	482	132	236	1	2	0	0	3	0	FALSE	FALSE	76.5331	89.1757	85.9024	89.3108	82.7875	81.1352	41.9941	43.9318	42.8675	48.0694	79.4413	38.6141
mmu-miR-345-5p	0.938538	0.25396	100.796	128.613	0.38914	0.800395	455	158	237	0	0	0	0	0	0	FALSE	FALSE	54.1331	37.8901	34.2917	38.9885	45.0309	40.7757	14.9861	11.5762	18.5275	11.1441	11.6555	11.4586
mmu-miR-7b-3p	0.617189	0.0859737	114.146	46.7157	0.389412	0.800395	327	63	238	0	0	0	0	0	0	FALSE	FALSE	3.73332	7.27184	5.54209	4.08019	6.58143	3.7447	1.31746	0.52093	0.484379	1.16431	2.30042	0.941806
mmu-miR-425-5p	0.95158	0.201293	100.542	75.6828	0.389426	0.800395	462	127	239	394	0	2	0	394	2	FALSE	FALSE	912.05	966.389	1043.99	981.059	977.516	981.112	345.01	332.99	511.504	619.745	530.784	390.222
mmu-miR-296-3p	0.537604	0.557556	117.428	119.828	0.394997	0.802123	291	305	240	0	1	0	0	1	0	FALSE	FALSE	7.46664	3.82728	4.84933	6.34696	3.46391	4.16078	3.45833	13.139	6.53911	3.82559	8.89497	5.80781
mmu-miR-129-5p	0.109966	0.690006	88.824	109.466	0.396341	0.802123	91	357	241	0	22	0	0	22	0	FALSE	FALSE	150.826	138.165	133.01	151.874	157.954	167.679	106.714	66.1003	117.946	88.4875	97.0778	77.3851
mmu-let-7i-3p	0.172238	0.864095	112.184	96.6369	0.398556	0.802123	125	438	242	0	0	0	0	0	0	FALSE	FALSE	130.666	107.164	116.73	110.165	102.878	104.436	20.0913	33.2817	32.2112	22.7872	30.8257	31.5505
mmu-miR-374b-5p	0.807506	0.342438	102.149	120.813	0.398904	0.802123	400	204	243	0	6	0	0	6	0	FALSE	FALSE	75.4131	74.2493	81.7458	68.4565	78.2844	82.3835	32.1131	59.6176	42.7464	29.6067	37.1135	39.2419
mmu-miR-101a-5p	0.333653	0.827232	87.0659	95.4821	0.402061	0.802123	189	416	244	0	1	0	0	1	0	FALSE	FALSE	17.9199	13.7782	16.9726	21.3077	18.3587	16.6431	8.39881	12.0972	11.7462	9.81347	8.74161	13.8132
mmu-miR-598-3p	0.163738	0.832921	89.1142	104.748	0.403406	0.802123	122	420	245	0	0	0	0	0	0	TRUE	FALSE	440.905	482.62	423.277	527.704	487.719	503.871	933.256	951.161	1063.33	854.104	590.749	1258.72
mmu-miR-673-5p	0.270108	0.0223465	108.493	57.4693	0.403421	0.802123	167	24	246	0	40	0	0	40	0	FALSE	FALSE	290.452	276.33	268.791	256.599	250.441	267.538	66.2024	46.8259	46.8636	86.9906	114.561	71.8912
mmu-let-7f-5p	0.848791	0.32187	98.6929	88.4698	0.403553	0.802123	421	195	247	0	70	0	0	70	0	FALSE	FALSE	16555	17221.2	15900.6	17021.2	16672.5	16944.8	41421	48702.3	47344.8	46846.2	50867.3	52346.2
mmu-miR-3083-3p	0.28005	0.930817	164.409	102.888	0.409252	0.805523	172	459	248	0	0	0	0	0	0	FALSE	FALSE	3.35999	2.29637	4.15657	2.26677	0.346391	3.7447	1.15278	1.33127	0.726568	0.66532	1.07353	1.25574
mmu-miR-150-3p	0.274267	0.944282	74.1229	97.4321	0.410797	0.805523	169	470	249	0	0	0	0	0	0	FALSE	FALSE	4.47998	2.29637	2.77104	5.44025	3.46391	4.16078	1.31746	0.926099	1.33204	0.83165	1.9937	0.627871
mmu-miR-7220-5p	0.769105	0.145333	105.561	72.281	0.411001	0.805523	390	92	250	0	0	0	0	0	0	FALSE	FALSE	13.0666	11.8646	7.27399	10.8805	11.4309	7.90548	7.74008	7.00362	7.50787	11.4768	11.5021	6.90658
mmu-miR-873a-5p	0.121882	0.697371	116.322	93.4295	0.412863	0.805523	97	365	251	0	4	0	0	4	0	FALSE	FALSE	140.746	137.017	141.67	131.473	124.354	106.932	118.736	125.486	106.563	108.447	139.866	115.528
mmu-miR-322-3p	0.593152	0.0909334	113.311	69.6008	0.413602	0.805523	318	66	252	0	2	0	0	2	0	FALSE	FALSE	11.2	13.3955	18.3582	7.25367	16.6268	14.5627	6.5873	8.04548	8.59772	11.8094	12.4223	8.16232
mmu-miR-29a-3p	0.703279	0.447773	96.8838	89.2374	0.420172	0.811261	364	262	253	14	68	0	0	82	0	FALSE	FALSE	23323.9	23560.4	25880.5	25940	24779.1	25156.9	12800.1	13777.4	14606.7	12244	18243.4	14478.4
mmu-miR-872-5p	0.38859	0.78504	107.84	104.938	0.422252	0.811261	230	398	254	0	0	0	0	0	0	FALSE	FALSE	118.72	123.621	130.932	117.419	117.773	114.421	161.389	237.602	174.376	146.37	190.935	185.693
mmu-miR-362-3p	0.476815	0.692097	106.322	109.058	0.433579	0.811261	265	360	255	0	4	0	0	4	0	FALSE	FALSE	44.4265	39.8037	42.6048	40.8019	40.1814	39.1113	21.9028	28.8827	31.8479	17.631	23.1576	32.1784
mmu-miR-199b-3p	0.074292	0.492117	122.946	87.4908	0.437567	0.811261	69	285	256	1	0	0	0	1	0	FALSE	FALSE	216.906	267.144	206.096	200.836	203.332	158.942	200.583	260.407	197.142	176.143	246.759	297.611
mmu-miR-199a-3p	0.074292	0.492117	122.946	87.4908	0.437567	0.811261	69	285	256	2	19	0	0	21	0	FALSE	FALSE	216.906	267.144	206.096	200.836	203.332	158.942	200.583	260.407	197.142	176.143	246.759	297.611
mmu-miR-20a-5p	0.600282	0.570388	107.024	113.462	0.440239	0.811261	323	310	258	6	145	0	2	151	2	FALSE	FALSE	15.3066	18.371	16.6263	14.5073	16.6268	16.227	5.26984	10.4186	6.66021	5.15623	5.9811	7.69142
mmu-miR-32-5p	0.424663	0.77011	106.716	106.461	0.44061	0.811261	245	393	259	1	78	0	1	79	1	FALSE	FALSE	121.706	113.288	120.887	110.618	118.812	106.516	38.5357	80.5706	68.2974	56.0532	48.4622	62.6301
mmu-miR-28a-5p	0.259855	0.969643	109.029	99.2799	0.441412	0.811261	160	479	260	2	1	0	0	3	0	FALSE	FALSE	134.773	137.782	127.468	123.312	127.818	117.75	89.0933	115.241	121.458	106.95	91.2501	117.412
mmu-miR-3078-5p	0.210709	0.868199	129.563	95.868	0.442673	0.811261	141	440	261	0	0	0	0	0	0	TRUE	FALSE	9.70663	9.18548	5.19571	6.80032	5.88865	5.82509	5.26984	3.29923	3.99612	3.65926	5.67438	3.29632
mmu-miR-592-5p	0.651457	0.530779	96.2389	89.9107	0.445669	0.811261	344	294	262	0	1	0	0	1	0	FALSE	FALSE	260.959	283.602	266.02	300.574	265.336	282.101	235.661	343.64	229.717	273.613	292	292.902
mmu-miR-877-5p	0.495437	0.694262	77.7493	90.0808	0.447271	0.811261	274	363	263	0	0	0	0	0	0	FALSE	FALSE	1.49333	3.44455	1.03914	2.72013	2.42474	2.49647	1.48214	2.37313	1.69533	1.99596	2.60715	1.41271
mmu-miR-1969	0.154561	0.725463	56.2577	113.861	0.448256	0.811261	116	377	264	0	0	0	0	0	0	FALSE	FALSE	0.746664	1.91364	1.38552	2.72013	1.73196	2.91255	1.31746	0.98398	1.57423	1.6633	0.613446	0.941806
mmu-miR-181b-5p	0.512603	0.676433	95.0635	94.6317	0.448387	0.811261	283	351	265	20	79	0	0	99	0	FALSE	FALSE	11393	12052.1	11688.6	12773.3	12044.7	12421.2	14374	21076.4	15858.4	17765.4	17062.1	16991.4
mmu-miR-335-3p	0.862223	0.369438	98.3433	83.0611	0.448833	0.811261	428	216	266	0	24	0	0	24	0	FALSE	FALSE	403.572	277.861	273.987	335.482	327.34	304.985	115.607	133.474	129.571	106.95	206.578	131.225
mmu-miR-126a-3p	0.748581	0.453249	102.838	113.594	0.449066	0.811261	386	264	267	6	0	0	0	6	0	FALSE	FALSE	1071.46	1131.73	1209.56	1113.89	1135.47	1105.52	649.508	983.748	836.522	559.7	819.564	711.692
mmu-miR-3099-3p	0.264134	0.962493	109.887	98.7158	0.449436	0.811261	163	477	268	0	0	0	0	0	0	FALSE	FALSE	538.345	518.979	409.075	472.849	406.663	453.525	101.444	281.939	115.888	93.8101	205.504	174.077
mmu-miR-299a-3p	0.555303	0.635958	94.4116	90.6251	0.452178	0.811261	300	341	269	0	0	0	0	0	0	FALSE	FALSE	38.8265	39.421	37.7555	46.2421	39.4886	37.8631	21.0794	44.5106	37.7815	33.4323	37.1135	38.3001
mmu-miR-542-3p	0.482911	0.720303	121.583	108.346	0.453671	0.811261	267	375	270	0	3	0	0	3	0	FALSE	FALSE	8.2133	5.74092	6.92761	4.9869	9.00617	2.91255	4.28175	9.43463	6.53911	6.98586	5.9811	5.02297
mmu-miR-337-5p	0.734792	0.164356	102.767	73.2196	0.457033	0.811261	381	106	271	0	0	0	0	0	0	FALSE	FALSE	299.412	343.307	307.24	301.481	311.752	318.716	119.066	88.0373	121.337	157.015	177.899	107.68
mmu-miR-149-5p	0.573458	0.627793	95.5068	90.1681	0.458749	0.811261	309	335	272	407	6	0	0	413	0	FALSE	FALSE	1054.29	1175.74	1097.68	1198.22	1173.23	1139.64	571.119	358.342	498.062	482.689	681.845	406.703
mmu-miR-449a-5p	0.923295	0.252734	98.163	125.223	0.4589	0.811261	450	156	273	7	91	0	0	98	0	FALSE	FALSE	11.2	10.7164	13.8552	14.9607	13.1629	8.73764	12.0218	20.3163	15.2579	11.1441	11.5021	13.6562
mmu-miR-30c-2-3p	0.604714	0.597957	95.5369	88.4082	0.459963	0.811261	324	324	274	0	0	0	0	0	0	FALSE	FALSE	51.8931	48.9892	54.3817	56.6693	54.037	53.258	45.123	83.0016	43.3519	41.0835	61.958	79.8966
mmu-miR-7235-3p	0.960406	0.319582	101.244	133.684	0.459968	0.811261	468	194	275	0	0	0	0	0	0	FALSE	FALSE	3.73332	6.12365	3.81019	4.53354	5.54226	3.32862	2.96429	2.1416	4.11722	1.99596	2.60715	2.04058
mmu-miR-344d-3-5p	0.617638	0.122967	115.104	67.7212	0.460708	0.811261	328	86	276	0	0	0	0	0	0	FALSE	FALSE	5.22665	7.27184	6.23485	7.25367	6.58143	2.49647	4.44643	6.59845	3.02737	4.82357	8.58824	6.59264
mmu-miR-412-5p	0.0998862	0.5465	119.735	84.822	0.461072	0.811261	85	299	277	0	0	0	0	0	0	FALSE	FALSE	123.573	151.178	118.116	122.406	109.806	96.9462	11.3631	22.9209	28.4573	29.9394	27.6051	14.2841
mmu-miR-455-5p	0.150546	0.690349	70.5999	109.697	0.462436	0.811261	113	358	278	0	2	0	0	2	0	FALSE	FALSE	6.34664	5.3582	6.92761	4.9869	11.0845	10.402	6.09326	13.8915	10.8985	7.31852	8.43488	11.1447
mmu-miR-124-3p	0.868362	0.384915	101.321	121.721	0.464423	0.811261	431	227	279	435	87	2	0	522	2	TRUE	FALSE	2698.44	2850.56	2907.52	2813.52	2805.08	2806.86	1938.81	1131	2318.48	1534.89	1554.32	1305.34
mmu-miR-30a-3p	0.59322	0.617768	95.7096	87.7278	0.465038	0.811261	319	330	280	0	0	0	0	0	0	FALSE	FALSE	419.625	424.446	422.584	468.768	440.263	423.151	669.435	294.557	669.29	738.006	539.526	571.99
mmu-miR-700-3p	0.337808	0.940663	87.7578	98.1809	0.465146	0.811261	193	466	281	0	0	0	0	0	0	FALSE	FALSE	19.4133	18.7537	19.7437	25.3878	18.0123	23.3004	7.74008	8.21913	14.5314	9.64714	8.58824	11.9295
mmu-miR-615-3p	0.73707	0.485836	83.4526	70.4906	0.465257	0.811261	382	281	282	0	0	0	0	0	0	FALSE	FALSE	1.12	0.382728	1.7319	0.453354	1.73196	1.66431	1.81151	1.96796	1.45314	1.6633	0.306723	5.02297
mmu-miR-181c-3p	0.655379	0.562631	103.529	110.36	0.46848	0.812237	347	306	283	0	0	0	0	0	0	FALSE	FALSE	272.159	280.923	275.373	260.679	280.923	265.042	226.109	250.162	246.186	202.257	207.958	222.423
mmu-miR-551b-5p	0.492978	0.0879003	128.916	59.1709	0.470322	0.812237	272	64	284	0	0	0	0	0	0	FALSE	FALSE	2.23999	2.29637	4.50295	2.72013	3.11752	1.24823	0.823413	1.8522	1.81642	2.99394	2.60715	1.88361
mmu-miR-212-3p	0.839496	0.223669	101.669	79.2924	0.473243	0.812237	412	140	285	1	18	0	0	19	0	FALSE	FALSE	1751.3	1832.89	1895.39	1817.5	1858.39	1765	798.875	1453.05	847.905	980.016	1587.14	1157.17
mmu-miR-93-5p	0.968869	0.293847	100.31	84.4659	0.474815	0.812237	478	185	286	5	110	0	0	115	0	FALSE	FALSE	1241.7	1280.61	1230	1316.09	1271.26	1175.84	814.685	1180.02	938.968	1077.82	1033.96	1206.14
mmu-miR-1968-5p	0.957016	0.338805	97.8656	70.3178	0.47493	0.812237	466	203	287	0	1	0	0	1	0	FALSE	FALSE	1.49333	1.53091	2.77104	2.72013	1.03917	2.49647	1.48214	1.67855	0.726568	1.6633	2.91387	0.784839
mmu-miR-532-3p	0.213585	0.810132	117.386	93.9894	0.477958	0.812237	143	410	288	0	2	0	0	2	0	FALSE	FALSE	46.2932	55.8783	62.0021	51.229	48.4948	42.0239	19.7619	12.155	24.8244	16.3003	27.4517	16.1677
mmu-miR-3086-5p	0.821411	0.221555	105.937	72.1203	0.480963	0.812237	407	138	289	0	0	0	0	0	0	FALSE	FALSE	5.97331	3.82728	3.81019	3.62683	3.11752	6.24117	4.7758	4.16744	2.90627	3.65926	4.75421	7.22052
mmu-miR-1947-5p	0.177643	0.725081	128.802	93.5354	0.481096	0.812237	128	376	290	0	0	0	0	0	0	FALSE	FALSE	13.44	17.9882	11.7769	9.06709	9.69895	14.9788	9.05754	9.31887	9.2032	8.48283	11.8088	8.31929
mmu-miR-181d-5p	0.590926	0.650633	105.075	108.687	0.483738	0.812237	317	345	291	0	77	0	0	77	0	FALSE	FALSE	2281.43	2336.56	2670.59	2281.73	2419.2	2322.96	1798.83	3692.93	2835.19	2767.56	2134.33	2355.3
mmu-miR-340-3p	0.723155	0.524769	104.812	112.666	0.483792	0.812237	376	292	292	0	0	0	0	0	0	FALSE	FALSE	28.7466	26.791	36.7163	28.108	27.7113	33.7023	32.1131	47.5783	40.8089	29.6067	33.4328	39.3989
mmu-miR-132-5p	0.406837	0.873197	93.3081	96.7108	0.484315	0.812237	240	442	293	0	0	0	0	0	0	FALSE	FALSE	548.051	634.181	564.254	621.095	650.523	614.547	257.564	589.23	374.788	345.301	525.11	331.359
mmu-miR-130a-3p	0.811918	0.221839	102.042	81.123	0.486691	0.813396	402	139	294	3	91	0	0	94	0	FALSE	FALSE	991.196	1054.03	1066.85	1072.64	1004.88	998.587	1273.33	1051.41	1147.13	1462.21	1319.06	1386.5
mmu-miR-30d-5p	0.678246	0.575429	103.579	111.366	0.490584	0.814692	356	313	295	2	62	0	1	64	1	FALSE	FALSE	16060.4	15939.1	17659.2	16521.6	15677.7	16231.2	12199.5	11059.8	17264.7	14191.4	9868.51	11445.3
mmu-miR-3064-5p	0.380387	0.0642672	171.303	58.6221	0.491382	0.814692	227	51	296	0	0	0	0	0	0	FALSE	FALSE	0.373332	2.29637	2.07828	1.81342	0.692782	0.416078	1.81151	1.96796	1.08985	3.16027	2.45378	2.35452
mmu-miR-411-3p	0.809579	0.465634	98.0497	82.2102	0.492526	0.814692	401	269	297	1	0	0	0	1	0	FALSE	FALSE	1619.14	1546.22	1730.52	1624.37	1702.51	1718.4	191.032	290.563	352.507	499.655	289.853	190.716
mmu-miR-103-3p	0.423507	0.86993	106.014	102.35	0.495416	0.816675	243	441	298	3	72	0	0	75	0	FALSE	FALSE	2221.7	2142.51	2111.88	2113.08	2039.21	1990.1	2131.32	2558.23	2063.7	2068.48	2167.61	2112.94
mmu-miR-138-5p	0.944604	0.381221	100.584	130.453	0.503936	0.818697	459	223	299	2	44	0	0	46	0	FALSE	FALSE	16658.1	16280.5	18136.5	17038.9	17756	16496.2	9091.14	42437.1	12347.9	12795.8	17006.9	14981.6
mmu-miR-124-5p	0.371103	0.960942	106.678	101.127	0.504727	0.818697	218	476	300	0	0	0	0	0	0	TRUE	FALSE	72.7997	66.9774	63.3876	65.283	63.0432	62.8278	26.8433	28.9406	43.2308	41.4162	26.9916	26.8415
mmu-miR-378d	0.925393	0.396219	99.3208	87.0092	0.505335	0.818697	451	237	301	0	0	0	0	0	0	FALSE	FALSE	1867.41	2026.16	1832.35	1932.65	1949.14	1921.03	2154.38	2124.01	2216.15	2226.16	2208.71	2787.75
mmu-miR-129-2-3p	0.512232	0.777673	94.0964	91.1313	0.507288	0.818697	282	394	302	0	12	0	0	12	0	FALSE	FALSE	529.758	492.189	587.461	575.76	561.847	592.079	48.9107	13.6021	40.4456	34.4303	49.5358	29.8239
mmu-miR-298-5p	0.624602	0.154001	104.648	73.8347	0.507975	0.818697	332	100	303	5	8	0	0	13	0	FALSE	FALSE	1056.16	1192.96	1135.09	1126.13	1159.37	974.039	1149.65	2084.65	1116.13	1247.31	2192.15	2141.98
mmu-miR-339-3p	0.17084	0.663654	114.568	91.7395	0.508684	0.818697	124	349	304	0	0	0	0	0	0	FALSE	FALSE	66.0798	64.2983	72.7399	63.923	56.1154	59.0831	25.0318	39.0698	41.8988	39.9192	40.3341	31.3935
mmu-miR-495-3p	0.565822	0.132174	93.3408	147.13	0.510168	0.818697	307	88	305	2	30	0	0	32	0	FALSE	FALSE	32.4799	23.7292	31.867	28.108	34.9855	32.038	10.2103	8.97158	14.6525	5.15623	9.66177	7.69142
mmu-miR-212-5p	0.841401	0.464664	97.9682	86.2147	0.510203	0.818697	415	268	306	0	0	0	0	0	0	FALSE	FALSE	32.4799	27.1737	32.9062	31.7348	31.1752	32.4541	16.4683	18.2904	24.5822	20.1259	26.8383	20.2488
mmu-miR-466o-5p	0.740399	0.211382	122.637	64.8159	0.516053	0.819465	383	134	307	0	0	0	0	0	0	FALSE	FALSE	1.12	0.382728	1.38552	1.36006	0.346391	0.832156	0.494048	1.2155	0.726568	0.83165	1.53362	1.41271
mmu-miR-466b-5p	0.740399	0.211382	122.637	64.8159	0.516053	0.819465	383	134	307	0	1	0	0	1	0	FALSE	FALSE	1.12	0.382728	1.38552	1.36006	0.346391	0.832156	0.494048	1.2155	0.726568	0.83165	1.53362	1.41271
mmu-miR-221-5p	0.326977	0.950361	110.306	98.7247	0.516273	0.819465	183	471	309	0	0	0	0	0	0	FALSE	FALSE	142.239	154.622	171.458	141.9	148.255	139.802	113.96	101.697	121.095	90.8161	153.515	91.3552
mmu-miR-195a-3p	0.0258887	0.189959	59.5186	143.675	0.516635	0.819465	28	119	310	0	0	0	0	0	0	FALSE	FALSE	5.22665	3.82728	4.50295	5.89361	9.35256	7.48941	10.2103	13.7178	12.2306	9.31448	3.9874	10.6738
mmu-miR-191-5p	0.487442	0.826547	106.055	106.235	0.51831	0.819465	268	415	311	2	0	0	0	2	0	FALSE	FALSE	2337.43	2116.1	2452.37	2160.23	2110.56	2305.9	1582.6	608.505	1714.34	1291.39	1357.25	1040.85
mmu-miR-1264-3p	0.059003	0.328458	132.458	80.3674	0.519487	0.819465	53	197	312	0	0	0	0	0	0	FALSE	FALSE	15.6799	18.7537	16.9726	11.7872	12.8165	14.5627	11.1984	7.92972	12.7149	11.6431	13.4958	13.4992
mmu-let-7i-5p	0.882236	0.447364	101.041	111.45	0.520861	0.819465	436	261	313	0	86	0	0	86	0	FALSE	FALSE	2998.98	3115.41	2825.43	3002.11	3010.49	2881.34	5283.02	6529.05	6166.02	4753.38	5502	5315.71
mmu-miR-300-3p	0.458336	0.873277	105.935	102.48	0.524018	0.821755	256	443	314	0	0	0	0	0	0	FALSE	FALSE	5074.7	4645.17	4652.24	4838.65	4578.25	4202.39	4987.74	7135.71	4623.03	4288.15	5714.56	5606.89
mmu-miR-181b-2-3p	0.487961	0.842105	106.083	104.354	0.527861	0.822471	269	427	315	0	0	0	0	0	0	FALSE	FALSE	45.9198	37.1246	34.9844	36.2683	38.4494	36.6149	35.9008	48.4465	26.6408	26.7791	30.5189	43.637
mmu-miR-3071-5p	0.694729	0.198736	91.4329	136.293	0.52788	0.822471	359	125	316	0	0	0	0	0	0	FALSE	FALSE	7.09331	5.3582	3.11743	5.89361	4.84948	6.24117	5.76389	11.1711	5.32817	3.99192	6.13446	5.49387
mmu-miR-380-3p	0.459235	0.883707	106.384	102.567	0.530813	0.823775	257	445	317	0	0	0	0	0	0	FALSE	FALSE	2018.98	2053.34	2037.06	2012.44	2013.23	1754.6	1075.21	1754.09	1133.45	934.109	1467.67	1286.19
mmu-miR-378a-5p	0.370199	0.989982	83.3971	100.412	0.532128	0.823775	216	486	318	1	0	0	0	1	0	FALSE	FALSE	7.83997	4.59274	7.27399	6.80032	8.65978	8.32156	2.47024	1.33127	2.90627	1.49697	2.14706	2.66845
mmu-miR-15a-3p	0.371995	0.984418	116.42	99.5134	0.536935	0.828561	219	485	319	0	0	0	0	0	0	TRUE	FALSE	12.32	9.56821	9.00589	8.61373	7.27422	10.818	4.7758	8.68217	7.26568	6.6532	4.29412	8.94716
mmu-miR-203-3p	0.976334	0.369312	100.272	84.9655	0.539322	0.829595	484	215	320	2	48	0	0	50	0	FALSE	FALSE	103.04	88.4102	85.9024	106.085	85.905	84.8799	64.2262	85.6641	70.2349	69.3596	95.5442	84.6056
mmu-miR-125b-2-3p	0.515572	0.83621	106.211	103.203	0.544554	0.833562	284	424	321	0	1	0	0	1	0	FALSE	FALSE	2142.18	2221.74	2444.41	2209.65	2246	2022.97	1722.09	2661.72	2223.18	1894.17	2100.29	2134.6
mmu-miR-326-3p	0.54028	0.808131	95.7091	95.1335	0.545353	0.833562	295	409	322	2	7	0	0	9	0	FALSE	FALSE	124.693	127.449	113.613	118.325	133.707	132.313	21.0794	19.2165	24.5822	17.9636	29.4454	19.464
mmu-miR-676-5p	0.538584	0.819676	94.1389	94.3497	0.551154	0.838595	292	412	323	0	0	0	0	0	0	FALSE	FALSE	45.5465	54.7301	48.4933	56.2159	47.4556	55.7545	13.0099	9.66615	6.9024	7.15219	15.1828	8.16232
mmu-miR-1983	0.62191	0.728043	95.2399	93.1873	0.552119	0.838595	330	378	324	0	0	0	0	0	0	FALSE	FALSE	43.6798	43.2483	47.8005	47.1489	52.3051	43.2721	23.7143	18.7535	22.7658	17.7973	27.6051	23.0743
mmu-miR-1927	0.574934	0.795833	82.9212	93.644	0.562249	0.850039	310	401	325	0	0	0	0	0	0	FALSE	FALSE	3.73332	1.53091	2.07828	4.08019	2.07835	2.91255	2.63492	4.05168	3.26956	2.16229	3.52731	4.55206
mmu-miR-873a-3p	0.837072	0.306191	104.566	81.4361	0.563173	0.850039	410	191	326	0	0	0	0	0	0	FALSE	FALSE	8.95997	11.4818	16.6263	12.6939	13.8556	9.5698	4.28175	6.36693	4.84379	5.48889	6.90127	5.96477
mmu-miR-106b-3p	0.807312	0.290613	102.54	71.8437	0.56543	0.850429	399	181	327	0	0	0	0	0	0	FALSE	FALSE	91.8397	117.498	105.992	111.525	101.839	96.9462	116.431	35.0181	90.0945	110.277	116.401	110.034
mmu-miR-369-5p	0.502561	0.139426	106.066	77.8513	0.568024	0.850429	277	90	328	0	0	0	0	0	0	FALSE	FALSE	2569.27	2873.14	2841.36	2755.94	2602.09	2522.68	903.119	926.967	972.027	1108.42	1414.61	988.583
mmu-miR-107-3p	0.228046	0.689181	110.194	94.4594	0.568995	0.850429	149	356	329	2	78	0	0	80	0	FALSE	FALSE	2961.27	2881.18	2932.8	2745.06	2779.1	2491.48	2907.47	3225.37	2660.45	2799.83	3185.78	3000.44
mmu-miR-325-3p	0.38049	0.934827	108.223	98.2576	0.573908	0.850429	228	463	330	0	0	0	0	0	0	FALSE	FALSE	63.4664	76.9284	66.5051	64.8297	66.1607	61.5796	29.9722	24.7731	31.1213	19.7933	31.7458	33.7481
mmu-miR-331-5p	0.718739	0.248216	106.161	77.7345	0.574231	0.850429	372	155	331	0	0	0	0	0	0	FALSE	FALSE	8.95997	9.95093	6.58123	7.70702	7.967	8.32156	4.11706	6.48269	6.9024	6.15421	8.28152	7.37748
mmu-miR-6516-5p	0.937766	0.384683	102.776	81.638	0.575835	0.850429	454	226	332	0	0	0	0	0	0	FALSE	FALSE	1.49333	2.29637	3.81019	2.26677	3.11752	2.08039	2.7996	3.70439	3.14846	4.49091	4.29412	2.66845
mmu-miR-185-3p	0.114317	0.429098	138.145	84.7059	0.577223	0.850429	93	253	333	0	0	0	0	0	0	FALSE	FALSE	7.09331	9.95093	6.58123	4.9869	5.88865	6.24117	8.5635	13.8336	10.4141	8.64916	14.2626	14.2841
mmu-miR-7068-3p	0.715903	0.671712	88.9794	83.2188	0.577517	0.850429	370	350	334	0	0	0	0	0	0	FALSE	FALSE	3.73332	3.44455	1.38552	1.81342	3.8103	3.7447	2.30556	0.578812	1.33204	0.83165	1.9937	1.72665
mmu-miR-33-5p	0.331975	0.843917	107.627	96.1055	0.584532	0.858143	188	429	335	3	19	0	0	22	0	FALSE	FALSE	140.746	127.449	133.01	121.952	121.93	131.481	49.0754	89.1949	66.9654	53.0592	70.6997	79.5826
mmu-miR-466n-5p	0.454549	0.134348	116	70.247	0.596216	0.865368	254	89	336	0	0	0	0	0	0	FALSE	FALSE	5.97331	9.18548	7.27399	5.89361	7.27422	6.24117	2.96429	3.93592	4.72269	4.65724	5.36765	5.96477
mmu-miR-30e-3p	0.844651	0.581189	98.3519	90.5628	0.597062	0.865368	417	317	337	0	0	0	0	0	0	FALSE	FALSE	403.199	445.496	425.702	456.074	425.022	424.816	419.117	327.202	326.713	362.433	396.9	396.187
mmu-miR-125b-5p	0.623421	0.799219	96.5132	92.4173	0.598157	0.865368	331	403	338	45	28	0	0	73	0	FALSE	FALSE	3820.31	3970.04	3754.07	3965.04	4191.68	3886.17	1482.8	430.289	1136.35	967.708	1513.83	862.695
mmu-miR-409-5p	0.807265	0.617589	103.071	114.174	0.599208	0.865368	398	328	339	0	1	0	0	1	0	FALSE	FALSE	27.2532	17.9882	20.7828	22.2144	20.7835	21.22	23.3849	15.3964	35.9651	17.631	27.7584	19.621
mmu-miR-7a-2-3p	0.145171	0.474986	116.89	79.9961	0.599608	0.865368	111	276	340	0	0	0	0	0	0	FALSE	FALSE	51.5198	34.8283	36.7163	34.0016	34.2927	37.0309	12.5159	5.90388	7.26568	7.31852	17.3299	6.90658
mmu-miR-6412	0.859836	0.358732	102.21	81.4705	0.600203	0.865368	427	207	341	0	0	0	0	0	0	FALSE	FALSE	71.3064	80.7557	92.83	78.4303	94.9112	69.485	14.8214	9.37675	9.56648	12.6411	15.9496	11.7726
mmu-miR-330-3p	0.645271	0.232715	104.074	70.5299	0.604217	0.866243	340	148	342	0	5	0	0	5	0	FALSE	FALSE	131.04	117.498	136.474	125.579	125.394	122.327	27.502	12.4445	25.9143	27.2781	44.1681	21.8185
mmu-miR-434-3p	0.174812	0.532486	111.681	86.5811	0.604397	0.866243	127	295	343	2	0	0	0	2	0	FALSE	FALSE	19197.1	21069.2	18737.1	18689.5	17615	16805.4	24610.5	10612.3	20095.2	20169	23724.6	19857.8
mmu-miR-127-5p	0.72179	0.711314	102.592	107.316	0.60762	0.866563	374	372	344	1	0	0	0	1	0	FALSE	FALSE	278.506	274.416	244.198	267.026	254.944	257.552	175.881	302.776	219.545	163.17	219.46	237.021
mmu-miR-24-1-5p	0.954398	0.434526	99.4431	116.483	0.608548	0.866563	464	255	345	0	0	0	0	0	0	FALSE	FALSE	25.3866	24.8773	23.5539	24.4811	25.9793	24.1325	8.72818	13.0233	10.293	6.98586	10.7353	8.79019
mmu-miR-203-5p	0.842689	0.358838	92.9443	136.295	0.611103	0.866563	416	208	346	0	0	0	0	0	0	FALSE	FALSE	1.49333	1.91364	2.07828	0.906709	2.42474	2.49647	0.988096	1.44703	1.33204	0.99798	1.22689	0.470903
mmu-let-7b-5p	0.6978	0.744022	102.961	109.062	0.613238	0.866563	362	384	347	344	72	0	0	416	0	FALSE	FALSE	3196.47	3565.11	2988.57	3230.15	2994.21	3292.84	1387.29	713.675	1905.06	1214.54	1529.93	940.237
mmu-miR-181c-5p	0.26616	0.690751	91.5969	106.619	0.613591	0.866563	165	359	348	0	51	0	0	51	0	FALSE	FALSE	7170.21	7217.87	7377.56	7724.71	8465.8	7778.16	9017.36	7970.99	10184.8	7947.91	7896.12	8995.35
mmu-miR-192-5p	0.910089	0.552772	101.057	112.355	0.617359	0.869342	447	301	349	1	2	0	0	3	0	FALSE	FALSE	412.159	368.567	420.16	402.579	436.453	358.659	599.609	616.724	643.376	480.028	416.53	696.937
mmu-miR-3473d	0.66351	0.255699	112.189	74.8468	0.619848	0.869356	351	159	350	0	0	0	0	0	0	FALSE	FALSE	4.10665	3.82728	5.19571	3.17348	5.54226	2.91255	1.81151	2.37313	1.93752	2.82761	3.22059	1.88361
mmu-miR-24-3p	0.799023	0.657213	101.882	108.522	0.621429	0.869356	396	346	351	314	30	0	0	344	0	FALSE	FALSE	2760.04	2588.77	2760.31	2598.17	2690.42	2737.38	1506.68	1535.01	2106.56	1830.46	1531.31	1268.3
mmu-miR-380-5p	0.782606	0.677016	103.216	108.163	0.624385	0.869356	392	352	352	0	1	0	0	1	0	FALSE	FALSE	22.7733	24.4946	19.3973	22.6677	22.8618	19.1396	14.8214	23.6734	20.2228	17.4646	15.6429	18.8361
mmu-miR-218-5p	0.330229	0.778284	92.9551	105.124	0.624568	0.869356	187	395	353	2	35	0	1	37	1	FALSE	FALSE	1533.65	1435.61	1511.6	1576.77	1640.86	1640.6	662.683	1140.66	1056.31	951.74	944.86	716.244
mmu-miR-99a-3p	0.858421	0.611732	102.034	111.666	0.627629	0.870822	424	326	354	0	0	0	0	0	0	FALSE	FALSE	76.9064	82.6693	77.9356	92.9376	77.2452	63.6599	39.5238	90.3525	64.4224	46.2397	55.2101	63.258
mmu-miR-667-5p	0.968711	0.470277	100.636	87.237	0.629227	0.870822	476	271	355	0	0	0	0	0	0	FALSE	FALSE	15.6799	18.7537	21.4756	21.761	15.2412	19.5557	8.89286	13.6021	8.83991	12.3084	10.7353	11.3017
mmu-miR-1258-3p	0.955136	0.533709	102.735	124.221	0.631333	0.871239	465	296	356	0	0	0	0	0	0	FALSE	FALSE	1.49333	1.14818	1.03914	1.36006	1.73196	0.416078	1.64683	1.27339	1.08985	1.49697	0.613446	0.941806
mmu-miR-194-5p	0.0695343	0.248095	83.1105	141.686	0.64075	0.881716	60	154	357	1	8	0	0	9	0	FALSE	FALSE	61.9731	50.9029	44.6831	54.8559	73.7813	60.7474	99.3036	83.2331	161.298	101.129	43.0946	91.8261
mmu-miR-1191a	0.864567	0.412933	104.887	83.7992	0.646714	0.887394	430	243	358	0	0	0	0	0	0	FALSE	FALSE	5.97331	7.65456	8.65951	4.08019	5.54226	12.0663	6.09326	6.82998	5.44926	4.82357	8.28152	8.00535
mmu-miR-29c-3p	0.458323	0.910843	94.2237	102.392	0.656161	0.890885	255	452	359	4	70	0	0	74	0	FALSE	FALSE	2877.64	2626.66	2935.92	3055.16	2946.06	3031.54	997.812	2852.9	1830.1	1708.71	1800.77	1707.5
mmu-let-7e-3p	0.139285	0.39486	83.3763	126.194	0.65719	0.890885	105	235	360	0	0	0	0	0	0	FALSE	FALSE	17.9199	15.3091	13.8552	19.0409	18.0123	19.5557	4.44643	3.64651	7.38678	4.49091	3.9874	3.45329
mmu-miR-204-3p	0.858637	0.420491	95.4048	138.464	0.657273	0.890885	425	248	361	0	0	0	0	0	0	FALSE	FALSE	4.47998	3.44455	2.77104	2.72013	3.11752	5.40902	0.823413	1.04186	1.33204	0.33266	0.613446	1.25574
mmu-miR-138-1-3p	0.504176	0.195588	115.26	66.0324	0.657872	0.890885	280	123	362	0	0	0	0	0	0	FALSE	FALSE	6.34664	5.74092	8.31313	6.34696	6.58143	4.99294	1.31746	2.02584	2.05861	1.82963	4.44748	1.72665
mmu-miR-487b-3p	0.424349	0.858098	108.334	97.0916	0.661039	0.890885	244	434	363	0	1	0	0	1	0	FALSE	FALSE	679.838	806.791	774.507	755.742	703.174	647.001	486.143	708.35	590.7	536.58	726.167	510.302
mmu-miR-1224-5p	0.967847	0.562915	100.404	111.177	0.661694	0.890885	474	307	364	0	1	0	0	1	0	FALSE	FALSE	79.893	102.954	84.8632	95.6578	90.7545	81.9674	29.4782	34.5551	35.1175	25.9475	27.7584	32.3354
mmu-miR-135a-5p	0.142372	0.394313	89.481	117.744	0.663557	0.890885	107	234	365	3	42	0	0	45	0	FALSE	FALSE	225.866	198.636	196.744	233.024	229.311	234.668	86.7877	129.422	121.579	78.0087	93.8572	103.599
mmu-miR-421-3p	0.284213	0.64796	111.752	92.1666	0.664013	0.890885	174	344	366	0	4	0	0	4	0	FALSE	FALSE	679.464	787.655	776.239	691.819	736.428	598.736	522.373	924.594	513.563	574.836	739.509	701.332
mmu-miR-3059-5p	0.145248	0.379107	113.59	77.7113	0.683284	0.902452	112	222	367	0	0	0	0	0	0	FALSE	FALSE	327.039	336.035	338.414	310.094	287.505	290.839	91.2342	39.5328	49.4066	63.3717	110.42	57.9211
mmu-miR-433-3p	0.156332	0.399054	113.514	82.2059	0.684725	0.902452	117	240	368	3	3	0	0	6	0	FALSE	FALSE	134.026	156.919	140.284	120.139	136.132	126.904	27.1726	20.4899	30.7581	28.4424	43.0946	22.7603
mmu-miR-135b-5p	0.261372	0.575338	90.5557	110.783	0.690583	0.902452	162	312	369	1	37	0	0	38	0	FALSE	FALSE	73.1731	63.1502	68.237	69.3632	71.0102	87.3764	36.3949	46.7101	46.6215	33.9313	45.5484	34.062
mmu-miR-325-5p	0.711078	0.851607	104.181	103.754	0.693437	0.902452	368	432	370	0	0	0	0	0	0	FALSE	FALSE	48.1598	50.9029	51.9571	53.0425	52.9979	39.9435	35.2421	39.8222	35.844	26.9454	32.2059	43.637
mmu-miR-10b-5p	0.264551	0.575022	114.322	78.7473	0.694715	0.902452	164	311	371	1	5	0	0	6	0	FALSE	FALSE	1236.1	1276.78	1279.88	1031.83	1403.23	910.379	4847.6	3577.92	2889.8	4045.64	985.501	8620.82
mmu-miR-29b-2-5p	0.761791	0.392117	102.53	82.3343	0.695956	0.902452	388	233	372	0	0	0	0	0	0	FALSE	FALSE	56.3731	60.4711	59.2311	54.8559	56.1154	62.4117	8.39881	10.4186	11.8673	15.4687	12.8824	7.84839
mmu-miR-377-3p	0.746576	0.81968	93.1087	95.093	0.69676	0.902452	385	413	373	0	8	0	0	8	0	FALSE	FALSE	6.71998	7.65456	4.15657	7.25367	4.84948	7.90548	3.29365	5.32507	5.08598	3.82559	4.75421	5.3369
mmu-miR-379-3p	0.838895	0.45185	101.881	86.3583	0.697852	0.902452	411	263	374	0	0	0	0	0	0	FALSE	FALSE	291.946	275.564	322.827	299.667	290.622	292.919	137.016	152.054	183.337	187.953	208.265	137.818
mmu-miR-539-3p	0.674418	0.898876	87.3094	92.2711	0.698823	0.902452	353	447	375	0	5	0	0	5	0	FALSE	FALSE	1.86666	2.6791	2.77104	3.62683	1.73196	3.32862	0	1.8522	1.45314	0.83165	1.22689	1.56968
mmu-miR-329-3p	0.618884	0.965437	106.019	101.637	0.70218	0.902452	329	478	376	0	7	0	0	7	0	FALSE	FALSE	40.6932	35.5937	48.8397	38.5351	41.5669	39.5274	4.28175	1.50491	2.78518	1.99596	4.44748	1.56968
mmu-miR-770-5p	0.968143	0.563022	100.586	84.639	0.70341	0.902452	475	308	377	0	16	0	0	16	0	FALSE	FALSE	25.0132	21.4328	19.3973	27.6546	20.7835	17.0592	2.7996	10.245	6.7813	5.65522	10.5819	6.43568
mmu-miR-501-5p	0.598976	0.991895	113.317	100.328	0.704664	0.902452	322	488	378	0	2	0	0	2	0	FALSE	FALSE	4.47998	3.82728	5.54209	4.53354	4.50309	3.32862	2.30556	1.38915	3.26956	1.6633	2.76051	2.19755
mmu-miR-669b-5p	0.854776	0.473077	105.76	81.152	0.705494	0.902452	423	273	379	1	15	0	0	16	0	FALSE	FALSE	3.73332	1.53091	3.11743	2.72013	2.42474	2.91255	1.31746	3.87804	2.78518	2.16229	3.52731	3.92419
mmu-miR-147-3p	0.201507	0.457312	52.393	127.55	0.705737	0.902452	140	267	380	0	1	0	0	1	0	FALSE	FALSE	1.12	0.382728	1.38552	2.72013	1.03917	2.08039	1.15278	2.37313	1.21095	0.83165	1.07353	1.72665
mmu-miR-344b-3p	0.473498	0.84908	91.067	103.948	0.709672	0.902452	264	430	381	0	0	0	0	0	0	FALSE	FALSE	13.44	14.5437	14.548	14.9607	15.934	16.227	9.55159	16.2067	9.80867	8.3165	11.9622	12.4005
mmu-miR-3535	0.656463	0.939871	88.6465	98.0234	0.712977	0.902452	348	465	382	0	0	0	0	0	0	FALSE	FALSE	3.35999	1.91364	3.46381	3.17348	3.46391	3.32862	2.7996	2.60465	1.57423	2.32862	2.76051	1.72665
mmu-miR-223-3p	0.156541	0.369942	120.439	84.3338	0.712985	0.902452	118	217	383	316	3	0	0	319	0	FALSE	FALSE	30.2399	31.3837	36.7163	30.3747	27.7113	24.5486	20.4206	26.1044	20.2228	20.4586	25.458	29.9808
mmu-let-7j	0.836175	0.469268	101.535	91.9133	0.714745	0.902452	409	270	384	0	0	0	0	0	0	FALSE	TRUE	20352.6	21046.6	19963.3	20885.6	20786.6	19125.4	51292.5	65961.1	54469	55574.5	61300.3	62640.6
mmu-miR-323-3p	0.696185	0.900324	95.2097	96.6058	0.715354	0.902452	361	448	385	0	17	0	0	17	0	FALSE	FALSE	20.1599	22.9637	15.2407	21.3077	20.7835	19.1396	6.25794	4.57261	10.7774	8.48283	6.59454	6.74961
mmu-miR-126a-5p	0.834847	0.471748	97.759	114.434	0.717773	0.902452	408	272	386	3	0	0	0	3	0	FALSE	FALSE	740.317	825.545	955.318	883.588	907.545	824.667	479.556	903.293	678.494	447.594	653.32	616.726
mmu-miR-484	0.550412	0.269794	94.3872	122.478	0.720287	0.902452	299	167	387	0	4	0	0	4	0	FALSE	FALSE	322.186	360.913	378.94	392.152	357.822	388.201	318.331	303.182	365.948	237.353	265.469	282.071
mmu-miR-23b-3p	0.972951	0.590223	100.261	90.4048	0.721234	0.902452	481	320	388	10	68	0	0	78	0	FALSE	FALSE	234.826	213.945	227.226	223.504	218.573	237.165	120.877	123.171	155.001	138.885	162.256	129.969
mmu-miR-152-5p	0.659628	0.345278	127.648	74.9511	0.721893	0.902452	349	205	389	0	0	0	0	0	0	FALSE	FALSE	1.86666	1.53091	0.692761	0.453354	2.07835	0.416078	0.823413	1.04186	0.847663	1.16431	1.07353	1.25574
mmu-miR-27a-3p	0.984162	0.600922	100.159	92.075	0.721966	0.902452	487	325	390	5	102	0	0	107	0	FALSE	FALSE	1872.26	1914.41	1959.82	1963.48	1981.01	1840.31	1244.84	1995.74	1572.66	1454.89	1817.33	1729.63
mmu-miR-320-3p	0.343845	0.657446	107.621	91.8022	0.722003	0.902452	195	347	391	4	54	0	0	58	0	TRUE	FALSE	83.253	79.2247	82.0922	72.5367	80.7092	75.7262	67.8492	53.6558	56.9145	67.031	69.7795	53.2121
mmu-miR-362-5p	0.754637	0.85064	105.365	103.941	0.723232	0.902452	387	431	392	270	2	0	0	272	0	FALSE	FALSE	7.83997	9.18548	7.62037	7.70702	8.65978	7.07333	5.59921	5.38295	5.69145	5.15623	6.13446	4.23813
mmu-miR-136-5p	0.564822	0.937979	94.7548	101.365	0.724795	0.902452	305	464	393	279	3	0	0	282	0	FALSE	FALSE	8079.65	7677.91	8810.19	8734.33	9496.66	7953.75	4075.24	7532.31	5842.21	4255.22	5900.74	6245.28
mmu-miR-181a-5p	0.883656	0.730144	99.1955	96.0001	0.728306	0.902452	438	379	394	451	49	0	0	500	0	FALSE	FALSE	167272	168721	170184	172780	177531	163860	238407	222239	183586	231367	207964	209794
mmu-miR-1955-5p	0.558096	0.285587	122.887	68.4833	0.733139	0.902452	303	178	395	0	0	0	0	0	0	FALSE	FALSE	2.23999	1.53091	3.46381	2.26677	1.73196	2.08039	1.81151	0.810336	0.847663	1.6633	1.53362	1.41271
mmu-miR-99a-5p	0.632117	0.997613	104.851	100.07	0.733373	0.902452	336	490	396	0	5	0	0	5	0	FALSE	FALSE	627.198	675.515	763.769	665.978	643.941	687.361	622.006	365.346	804.916	613.258	612.526	551.899
mmu-miR-3106-5p	0.931861	0.693182	101.828	115.926	0.734276	0.902452	452	361	397	0	0	0	0	0	0	FALSE	FALSE	6.71998	5.74092	5.19571	3.62683	6.92782	6.65725	1.31746	4.74626	3.51175	0.99798	4.60085	2.51148
mmu-miR-296-5p	0.905024	0.719732	98.4221	91.3346	0.735294	0.902452	444	374	398	2	3	0	0	5	0	FALSE	FALSE	14.5599	14.1609	15.2407	13.1473	14.8948	17.0592	2.96429	2.08372	2.42189	2.66128	2.60715	2.51148
mmu-let-7e-5p	0.988797	0.62304	100.1	91.7481	0.735629	0.902452	489	334	399	3	78	0	1	81	1	FALSE	FALSE	2746.23	2901.85	2735.02	2755.94	2848.72	2832.66	1287.65	1529.39	1614.43	1138.03	1854.91	1696.04
mmu-miR-151-5p	0.504633	0.252738	105.302	80.2073	0.736162	0.902452	281	157	400	0	0	0	0	0	0	FALSE	FALSE	266.932	261.786	258.746	257.959	251.826	242.574	158.754	138.799	158.634	165.166	227.128	165.13
mmu-miR-6899-3p	0.722684	0.917959	119.22	103.322	0.746113	0.912335	375	454	401	0	0	0	0	0	0	FALSE	FALSE	1.12	1.91364	1.7319	2.26677	0.346391	1.66431	1.81151	1.15762	1.21095	1.16431	1.68698	0.941806
mmu-miR-450b-5p	0.948052	0.69934	98.695	91.8068	0.749603	0.912374	460	366	402	0	36	0	0	36	0	FALSE	FALSE	7.09331	4.59274	4.50295	4.9869	5.19587	6.24117	4.61111	4.63049	4.11722	3.3266	5.82774	4.866
mmu-miR-137-3p	0.62742	0.972406	95.7699	100.704	0.749922	0.912374	333	481	403	7	46	0	0	53	0	FALSE	TRUE	1009.49	993.945	1114.65	1132.03	1072.43	1084.3	421.752	881.53	541.778	460.069	784.291	501.512
mmu-miR-30e-5p	0.223065	0.437723	90.145	125.737	0.754429	0.915551	148	257	404	356	58	1	0	414	1	FALSE	FALSE	2538.66	2163.56	2271.56	2448.57	2351.65	2986.19	928.316	3670.71	2538.14	2303	1208.03	1767.61
mmu-miR-23a-3p	0.69504	0.974403	103.563	100.738	0.76426	0.925157	360	483	405	4	63	0	0	67	0	FALSE	FALSE	116.853	110.991	126.083	115.152	120.891	109.012	62.25	41.6166	66.3599	43.0795	73.1534	51.1715
mmu-miR-7a-1-3p	0.351915	0.176649	89.5262	129.197	0.766335	0.925349	199	110	406	0	15	0	0	15	0	FALSE	FALSE	47.0398	48.6065	60.6166	53.9492	56.1154	67.4047	30.1369	30.0403	32.6956	20.2923	26.2248	23.3882
mmu-miR-22-5p	0.841107	0.540632	98.4843	114.183	0.771136	0.928825	414	298	407	0	0	0	0	0	0	FALSE	FALSE	166.133	137.782	143.055	151.42	143.752	160.606	26.5139	52.3246	31.4846	24.7832	42.1744	25.4288
mmu-miR-582-5p	0.374779	0.196058	92.5562	135.309	0.774421	0.928965	223	124	408	0	7	0	0	7	0	FALSE	FALSE	34.7199	32.5319	28.0568	31.2815	35.3319	36.6149	9.71627	12.155	13.3204	5.65522	8.43488	10.9877
mmu-miR-381-3p	0.517756	0.806789	95.3336	103.875	0.776084	0.928965	285	408	409	1	34	0	0	35	0	FALSE	FALSE	1161.81	1068.96	1122.27	1160.13	1190.89	1191.23	1156.57	1465.78	1459.43	1106.43	1354.18	1334.85
mmu-miR-31-5p	0.879852	0.581179	101.567	89.9118	0.777022	0.928965	433	316	410	9	6	0	0	15	0	FALSE	FALSE	174.346	191.364	205.75	199.929	198.136	170.592	101.28	139.031	109.591	105.453	168.851	102.186
mmu-miR-8115	0.851476	0.837132	92.2755	93.3179	0.781203	0.931658	422	425	411	0	0	0	0	0	0	FALSE	FALSE	2.23999	0.765456	1.03914	1.36006	1.73196	1.24823	1.64683	1.91008	0.605473	1.33064	1.22689	1.72665
mmu-miR-148b-3p	0.388666	0.635991	93.3693	110.309	0.783414	0.931993	231	342	412	1	56	0	0	57	0	FALSE	FALSE	151.573	117.115	110.495	127.846	136.825	141.467	25.5258	31.3137	34.9964	34.5966	25.6114	20.4058
mmu-miR-200a-5p	0.0923503	0.192774	30.7193	241.65	0.787773	0.932085	79	122	413	0	0	0	0	0	0	FALSE	FALSE	3.35999	1.14818	1.03914	0.453354	3.11752	14.5627	1.97619	0.347287	1.81642	1.16431	0.306723	0
mmu-miR-140-3p	0.934173	0.766842	99.1871	93.8884	0.788648	0.932085	453	391	414	0	0	0	0	0	0	FALSE	FALSE	46.2932	47.0756	42.2584	50.7757	38.103	48.6811	19.9266	21.1845	32.0901	26.9454	23.0042	25.8997
mmu-miR-543-3p	0.813515	0.539325	102.01	87.8185	0.789281	0.932085	405	297	415	0	14	0	0	14	0	FALSE	FALSE	38.0799	36.7419	32.2134	35.815	32.9072	36.6149	16.1389	12.6181	19.6173	17.132	20.7038	16.1677
mmu-miR-3069-3p	0.368536	0.593944	157.756	85.8455	0.795739	0.936808	214	322	416	0	0	0	0	0	0	FALSE	FALSE	1.12	1.91364	1.38552	1.36006	0.346391	1.24823	1.31746	2.19948	1.33204	1.16431	2.30042	2.04058
mmu-miR-137-5p	0.564849	0.831978	110.167	92.4713	0.79716	0.936808	306	418	417	0	0	0	0	0	0	FALSE	TRUE	14.1866	15.3091	17.6654	12.6939	18.3587	12.0663	11.0337	4.86202	8.23444	5.82155	16.2563	3.76723
mmu-miR-6240	0.37386	0.595642	80.2092	115.221	0.799835	0.937671	222	323	418	0	0	0	0	0	0	FALSE	FALSE	9.3333	16.4573	11.7769	9.9738	23.901	12.8984	4.94048	3.24135	5.81255	3.16027	3.83404	4.70903
mmu-miR-186-5p	0.942993	0.783714	99.4026	95.5215	0.806726	0.943459	456	397	419	0	13	0	0	13	0	FALSE	FALSE	2825	2761.38	3028.41	3029.77	2897.91	2816.85	3039.55	2805.5	3826.59	3290.34	3318.44	3281.25
mmu-miR-574-5p	0.327517	0.191793	134.308	58.9291	0.817599	0.951985	186	121	420	0	1	0	0	1	0	FALSE	FALSE	24.2666	8.42002	7.96675	12.6939	6.92782	10.402	0.329365	1.73643	0.605473	1.82963	1.9937	0.941806
mmu-miR-154-5p	0.882112	0.862974	98.8496	97.0858	0.820503	0.951985	435	435	421	0	1	0	0	1	0	FALSE	FALSE	60.8531	59.3229	59.5775	63.4696	58.8865	60.7474	27.8314	31.3137	28.5783	27.2781	30.8257	29.196
mmu-miR-409-3p	0.198258	0.108125	112.129	70.6909	0.820906	0.951985	138	79	422	0	2	0	0	2	0	FALSE	FALSE	165.759	135.103	138.552	143.26	121.583	127.736	61.0972	51.7458	62.1216	89.1528	93.8572	59.6477
mmu-miR-671-5p	0.350858	0.210837	84.4845	141.918	0.821901	0.951985	198	133	423	0	6	0	0	6	0	FALSE	FALSE	14.5599	14.9264	16.6263	24.4811	14.202	16.6431	1.97619	4.9199	2.78518	2.16229	2.76051	1.72665
mmu-miR-3083-5p	0.98506	0.74116	100.391	92.1874	0.825615	0.954	488	383	424	0	0	0	0	0	0	FALSE	FALSE	8.2133	5.3582	6.92761	8.61373	6.58143	5.40902	3.95238	5.03566	4.6016	4.15825	7.20799	2.98239
mmu-miR-540-3p	0.991328	0.768836	100.399	107.552	0.829375	0.954291	490	392	425	0	5	0	0	5	0	FALSE	FALSE	3.35999	3.44455	2.77104	4.08019	4.50309	0.832156	4.7758	3.41499	3.26956	3.16027	2.91387	4.08116
mmu-let-7a-5p	0.965601	0.794218	100.323	105.811	0.829819	0.954291	470	400	426	4	82	0	0	86	0	FALSE	FALSE	7954.58	8583.83	8231.39	8166.27	8266.63	8468.02	11144.1	5980.11	11391.3	9962.5	8765.38	7987.62
mmu-miR-217-5p	0.0864878	0.153748	73.5235	158.751	0.838736	0.962255	76	98	427	2	11	0	0	13	0	FALSE	FALSE	10.8266	6.88911	7.96675	12.6939	10.7381	11.6502	9.88096	18.9271	24.9455	11.4768	5.67438	15.2259
mmu-miR-744-3p	0.538661	0.733735	106.227	92.4718	0.845998	0.964675	293	381	428	0	0	0	0	0	0	FALSE	FALSE	30.9866	34.8283	31.1743	30.3747	28.4041	33.2862	4.7758	4.28321	3.26956	3.16027	4.90757	4.70903
mmu-miR-329-5p	0.96099	0.821782	100.458	104.813	0.846283	0.964675	469	414	429	0	0	0	0	0	0	FALSE	FALSE	156.426	141.609	157.257	163.661	157.262	135.225	105.891	228.283	121.458	114.102	159.956	136.562
mmu-miR-378c	0.949709	0.833597	100.507	103.613	0.846837	0.964675	461	421	430	0	0	0	0	0	0	FALSE	FALSE	575.305	646.428	567.371	609.762	609.302	571.691	685.574	715.238	756.963	633.384	602.404	776.519
mmu-miR-25-3p	0.354635	0.232251	107.002	81.6397	0.849174	0.965061	203	147	431	2	75	0	0	77	0	FALSE	FALSE	720.904	761.246	644.961	659.631	649.137	687.777	697.266	703.025	620.731	648.354	890.417	860.654
mmu-miR-344f-3p	0.883553	0.908277	103.669	103.33	0.853201	0.967362	437	451	432	0	0	0	0	0	0	FALSE	FALSE	5.59998	5.74092	4.15657	4.9869	3.11752	7.07333	1.48214	4.39897	3.39065	2.66128	2.45378	3.61026
mmu-miR-181a-1-3p	0.923276	0.879207	99.1601	97.0223	0.860637	0.970924	449	444	433	1	0	0	0	1	0	FALSE	FALSE	588.745	693.886	657.084	619.282	676.502	681.952	502.117	327.955	423.105	386.218	409.322	471.06
mmu-miR-488-5p	0.198373	0.298684	119.072	76.2897	0.861383	0.970924	139	188	434	0	0	0	0	0	0	FALSE	FALSE	20.5333	18.7537	21.822	19.0409	16.9732	15.811	13.8333	7.64031	11.9884	11.9758	20.2437	10.9877
mmu-miR-425-3p	0.337559	0.475325	116.536	80.0712	0.862373	0.970924	192	277	435	0	0	0	0	0	0	FALSE	FALSE	16.4266	13.3955	16.2799	15.8674	12.8165	11.2341	1.48214	3.0677	2.90627	4.49091	3.06723	1.56968
mmu-miR-330-5p	0.814551	0.640146	101.84	92.5802	0.869172	0.976284	406	343	436	0	26	0	0	26	0	FALSE	FALSE	642.504	673.984	653.274	655.55	659.875	633.271	313.72	390.756	294.866	376.238	362.393	299.337
mmu-miR-331-3p	0.462947	0.336426	93.9687	119.8	0.872339	0.976284	258	202	437	0	3	0	0	3	0	FALSE	FALSE	350.559	308.096	240.388	307.374	342.581	304.153	13.8333	23.384	16.59	13.1401	14.8761	14.9119
mmu-miR-34c-3p	0.37268	0.263922	140.214	68.5821	0.873198	0.976284	220	161	438	0	0	0	0	0	0	FALSE	FALSE	3.35999	1.53091	4.50295	2.72013	1.38556	2.91255	3.45833	1.38915	2.05861	2.32862	4.44748	2.66845
mmu-miR-3085-3p	0.639973	0.805198	94.2264	106.428	0.875758	0.976884	338	406	439	0	0	0	0	0	0	FALSE	FALSE	19.4133	22.1982	21.4756	22.2144	25.633	19.5557	15.9742	28.5933	12.1095	9.9798	21.7773	18.8361
mmu-miR-15b-3p	0.376079	0.491373	115.638	84.7842	0.889203	0.986448	224	283	440	0	0	0	0	0	0	FALSE	FALSE	15.3066	20.2846	19.0509	16.7741	18.3587	12.4823	4.94048	4.10956	4.72269	4.65724	4.14076	6.74961
mmu-miR-448-5p	0.438462	0.33135	110.823	82.5929	0.889433	0.986448	249	198	441	0	0	0	0	0	0	FALSE	FALSE	14.1866	15.3091	14.2016	13.1473	12.4701	14.1467	9.38691	14.123	10.5352	11.3104	12.4223	15.6968
mmu-miR-150-5p	0.891542	0.953416	101.092	101.172	0.890458	0.986448	440	474	442	5	2	0	0	7	0	FALSE	FALSE	909.437	917.017	953.239	917.589	949.112	907.466	181.645	219.601	151.489	171.985	235.41	121.65
mmu-let-7g-5p	0.970062	0.883838	100.276	102.905	0.896684	0.991072	480	446	443	0	73	0	0	73	0	FALSE	FALSE	5146.38	5425.94	5224.11	5302.89	5332.69	5237.59	4116.24	3149.95	5374.3	3881.31	3756.13	4418.17
mmu-miR-324-5p	0.976778	0.834606	99.7966	104.306	0.898894	0.991246	485	422	444	1	1	0	0	2	0	FALSE	FALSE	279.999	272.885	230.689	245.265	270.185	272.115	67.6845	73.4512	100.509	83.165	80.3614	62.6301
mmu-miR-300-5p	0.363555	0.279157	76.2247	145.462	0.9023	0.991357	208	174	445	0	0	0	0	0	0	FALSE	FALSE	2.61332	1.91364	2.42466	3.62683	3.46391	2.08039	1.81151	2.83618	1.45314	1.16431	2.30042	0.627871
mmu-let-7d-5p	0.63977	0.762692	103.58	95.4316	0.906518	0.991357	337	390	446	2	78	0	1	80	1	FALSE	FALSE	2210.5	2390.52	2236.93	2120.34	2340.22	2194.4	6672.61	5580.03	6265.92	5895.56	7115.05	5976.55
mmu-miR-3068-5p	0.0330628	0.0492142	80.4252	166.153	0.90735	0.991357	33	40	447	0	0	0	0	0	0	FALSE	FALSE	29.8666	29.4701	27.0177	31.7348	36.7175	39.5274	11.0337	8.21913	14.7736	6.81953	6.59454	6.59264
mmu-miR-6540-5p	0.6283	0.516668	103.997	87.3138	0.907473	0.991357	334	290	448	0	0	0	0	0	0	FALSE	FALSE	69.8131	70.8047	70.6616	71.63	66.8535	66.1564	44.7937	31.6031	37.5394	41.0835	52.9097	34.3759
mmu-miR-489-3p	0.685187	0.804435	91.8511	109.809	0.911165	0.991357	357	405	449	0	0	0	0	0	0	FALSE	FALSE	7.46664	6.88911	11.7769	9.06709	10.7381	9.15372	0.988096	4.57261	3.02737	0.99798	3.37395	3.29632
mmu-let-7c-5p	0.959044	0.838203	100.394	95.0193	0.913938	0.991357	467	426	450	4	80	0	1	84	1	FALSE	FALSE	7736.93	8577.32	8034.64	8077.41	7927.51	8454.71	11120.5	5409.86	13629.6	12043.3	11059.7	8582.37
mmu-miR-433-5p	0.53014	0.633179	107.666	90.4832	0.91523	0.991357	289	338	451	2	0	0	0	2	0	FALSE	FALSE	32.1066	44.7792	35.6772	35.815	31.868	37.8631	21.5734	28.0724	27.8518	20.2923	39.2605	23.8591
mmu-miR-486a-3p	0.802592	0.919014	95.2705	103.231	0.916473	0.991357	397	455	452	0	0	0	0	0	0	FALSE	FALSE	7.09331	6.50638	6.23485	8.61373	6.92782	5.40902	2.96429	1.56279	2.78518	2.99394	1.84034	1.88361
mmu-miR-379-5p	0.21255	0.269901	89.0678	142.833	0.919294	0.991357	142	168	453	0	2	0	0	2	0	FALSE	FALSE	213.919	254.514	181.157	242.998	231.389	256.72	8.23413	20.1426	14.2892	16.134	7.66808	4.70903
mmu-miR-381-5p	0.812881	0.920936	94.0906	103.217	0.922571	0.991357	404	456	454	0	0	0	0	0	0	FALSE	FALSE	3.73332	3.82728	4.84933	5.89361	3.11752	4.57686	1.15278	1.38915	2.54299	1.6633	1.84034	1.25574
mmu-miR-501-3p	0.582042	0.4917	87.4284	142.316	0.922713	0.991357	313	284	455	1	16	0	0	17	0	FALSE	FALSE	2.98666	4.21001	4.50295	4.53354	5.19587	3.7447	9.71627	1.67855	16.59	2.99394	10.5819	6.12174
mmu-miR-1264-5p	0.354178	0.292101	128.51	77.567	0.928439	0.991357	202	183	456	0	0	0	0	0	0	FALSE	FALSE	6.71998	4.59274	3.46381	2.26677	5.19587	3.7447	3.45833	2.66253	3.14846	3.49293	3.68068	4.23813
mmu-miR-337-3p	0.645203	0.557362	95.8144	111.797	0.928822	0.991357	339	304	457	0	2	0	0	2	0	FALSE	FALSE	42.5598	32.9146	36.7163	38.5351	41.5669	37.447	21.9028	36.8124	24.9455	19.9596	24.8446	26.5275
mmu-miR-467a-5p	0.431189	0.361959	108.717	84.4133	0.92986	0.991357	247	209	458	0	19	0	0	19	0	FALSE	FALSE	28.7466	31.001	24.9394	28.5613	24.2474	25.3808	15.1508	15.8016	16.7111	15.8013	21.4706	17.5804
mmu-miR-30c-5p	0.0710592	0.0549099	85.9834	151.759	0.935477	0.991357	62	45	459	3	54	0	0	57	0	FALSE	FALSE	506.238	460.805	489.436	524.078	590.943	592.911	158.425	202.931	252.361	141.713	117.782	131.539
mmu-miR-1843a-5p	0.358359	0.30594	107.452	82.4563	0.940656	0.991357	206	189	460	0	0	0	0	0	0	FALSE	FALSE	139.999	122.856	133.703	120.139	127.126	124.407	152.331	137.468	111.407	147.202	156.275	167.328
mmu-miR-671-3p	0.143785	0.117512	126.014	63.0242	0.94168	0.991357	109	83	461	0	1	0	0	1	0	FALSE	FALSE	12.32	11.8646	9.35228	7.70702	9.69895	9.15372	6.91667	3.18346	5.69145	6.98586	10.8887	6.43568
mmu-miR-125a-3p	0.705589	0.783282	96.5886	105.293	0.942085	0.991357	365	396	462	0	3	0	0	3	0	FALSE	FALSE	53.7598	62.3847	62.0021	58.4827	62.3504	65.7403	19.5972	26.1044	26.883	22.2882	26.5315	18.0513
mmu-miR-664-3p	0.977407	0.9409	99.7432	97.8912	0.942245	0.991357	486	467	463	0	1	0	0	1	0	FALSE	FALSE	308.372	266.379	324.559	296.494	311.752	302.489	36.8889	12.9654	27.0041	27.1118	30.2122	20.8767
mmu-miR-301b-3p	0.539984	0.475466	114.762	83.5476	0.943191	0.991357	294	278	464	385	58	1	0	443	1	FALSE	FALSE	8.95997	5.3582	5.19571	7.25367	4.84948	4.99294	2.30556	5.55659	5.08598	4.15825	5.21429	5.65084
mmu-miR-1298-3p	0.31763	0.367967	111.046	84.6972	0.944161	0.991357	180	213	465	0	0	0	0	0	0	FALSE	FALSE	48.1598	49.7547	39.141	47.1489	40.5278	35.7827	30.7956	27.783	28.8205	35.0956	35.2731	29.9808
mmu-miR-669f-5p	0.546982	0.485763	112.095	83.6264	0.946569	0.991357	298	280	466	0	0	0	0	0	0	FALSE	FALSE	7.09331	9.56821	6.92761	7.25367	7.967	5.82509	1.81151	3.82016	2.42189	3.82559	3.22059	2.35452
mmu-miR-342-3p	0.648071	0.583716	95.6325	111.983	0.948401	0.991357	342	318	467	0	2	0	0	2	0	FALSE	FALSE	156.426	174.141	188.777	181.795	188.783	179.33	97.6568	69.5153	91.3054	74.1831	90.4833	62.7871
mmu-miR-375-3p	0.00915554	0.0118496	2133.31	37.8449	0.949483	0.991357	10	16	468	10	1	0	0	11	0	FALSE	FALSE	1108.05	21.4328	19.0509	15.414	16.2804	18.7235	18.9385	19.7954	19.6173	20.4586	40.7942	86.4892
mmu-let-7c-2-3p	0.967079	0.903453	99.6204	102.865	0.954873	0.991357	472	449	469	0	6	0	0	6	0	FALSE	FALSE	51.1465	40.9519	35.6772	39.4418	40.1814	48.6811	11.0337	12.2708	8.71882	5.65522	12.729	11.6156
mmu-let-7a-1-3p	0.967079	0.903453	99.6204	102.865	0.954873	0.991357	472	449	469	0	16	0	0	16	0	FALSE	FALSE	51.1465	40.9519	35.6772	39.4418	40.1814	48.6811	11.0337	12.2708	8.71882	5.65522	12.729	11.6156
mmu-miR-582-3p	0.336861	0.378026	81.0788	125.092	0.955539	0.991357	190	221	471	0	0	0	0	0	0	FALSE	FALSE	5.97331	3.82728	6.23485	7.25367	6.92782	5.82509	6.5873	9.26099	9.44539	5.48889	4.44748	9.41806
mmu-miR-676-3p	0.187304	0.214718	111.408	74.3045	0.956071	0.991357	134	136	472	1	0	0	0	1	0	FALSE	FALSE	374.825	402.63	377.901	354.07	347.084	343.264	306.968	195.87	177.283	242.509	414.843	246.91
mmu-miR-485-5p	0.394488	0.438751	108.553	80.1141	0.956465	0.991357	233	259	473	0	3	0	0	3	0	FALSE	FALSE	38.8265	42.8656	40.5265	38.9885	34.2927	40.3596	12.6806	11.7499	11.6251	8.15017	26.0715	10.0459
mmu-miR-17-5p	0.496292	0.45635	89.927	116.601	0.963602	0.99498	275	266	474	383	98	1	0	481	1	FALSE	FALSE	24.6399	23.3464	33.9453	33.0949	33.6	25.7968	8.89286	12.9654	15.5001	9.64714	11.1954	10.2029
mmu-miR-1198-5p	0.35366	0.386247	109.815	81.7056	0.965556	0.99498	201	230	475	0	0	0	0	0	0	FALSE	FALSE	44.4265	46.6928	45.7222	47.1489	38.103	40.3596	29.9722	19.6796	18.4064	24.2842	36.6534	20.8767
mmu-miR-132-3p	0.248689	0.272889	109.624	73.3465	0.967791	0.99498	157	169	476	9	16	0	0	25	0	FALSE	FALSE	2981.43	3005.56	3139.94	2778.61	2822.05	2801.45	421.258	190.661	320.538	359.106	633.383	286.152
mmu-miR-24-2-5p	0.588479	0.627915	94.8981	111.361	0.9682	0.99498	315	336	477	0	0	0	0	0	0	FALSE	FALSE	100.053	110.226	114.652	116.965	123.662	105.268	54.3453	133.648	66.2388	63.039	79.4413	72.0482
mmu-miR-664-5p	0.943606	0.912349	98.6838	102.147	0.977809	0.998948	458	453	478	0	0	0	0	0	0	FALSE	FALSE	8.58664	12.2473	11.4306	8.61373	13.8556	10.402	10.375	12.7339	8.11334	9.48081	11.9622	8.00535
mmu-miR-99b-5p	0.920518	0.944079	99.1836	102.505	0.98328	0.998948	448	469	479	0	5	0	0	5	0	FALSE	FALSE	5202.75	5355.52	5629.38	5670.1	5419.64	5381.14	3692.68	742.268	3216.64	2502.77	2678.31	2379.16
mmu-miR-125a-5p	0.405463	0.391155	93.9376	122.492	0.985546	0.998948	239	232	480	3	38	0	0	41	0	FALSE	FALSE	20590.8	21809.8	21731.9	22122.8	23127.5	23676.1	11774	5577.43	11520.1	7857.92	9163.96	6526.25
mmu-miR-297b-5p	0.903545	0.923196	92.7094	103.758	0.986023	0.998948	443	458	481	1	3	0	0	4	0	FALSE	FALSE	1.12	1.14818	0.346381	0.453354	1.73196	0.416078	0.988096	2.31525	1.45314	2.66128	0.613446	1.25574
mmu-miR-345-3p	0.727207	0.745369	96.9622	108.068	0.986409	0.998948	377	387	482	0	2	0	0	2	0	FALSE	FALSE	47.7865	53.582	47.8005	45.7888	57.5009	51.5937	52.3691	28.5354	49.2855	41.4162	34.5063	42.5383
mmu-miR-99b-3p	0.788694	0.806529	97.4789	104.686	0.986968	0.998948	395	407	483	0	0	0	0	0	0	FALSE	FALSE	106.773	122.09	120.887	129.659	118.466	114.005	73.2838	128.612	94.2117	86.6579	85.7291	96.5352
mmu-miR-29b-3p	0.605967	0.591289	104.833	92.5301	0.988079	0.998948	325	321	484	25	77	0	0	102	0	FALSE	FALSE	12966.9	13184.2	14961.2	13549.9	13048.2	13066.9	6913.38	8652.31	7331.8	6637.4	9500.44	7772.57
mmu-miR-34c-5p	0.490878	0.503413	94.6507	113.203	0.988839	0.998948	270	287	485	3	69	0	0	72	0	FALSE	FALSE	157.546	163.808	157.603	162.301	183.241	164.351	157.601	219.948	143.86	118.261	161.183	160.892
mmu-miR-1948-3p	0.674843	0.662809	126.242	86.6425	0.990676	0.998948	354	348	486	0	0	0	0	0	0	FALSE	FALSE	1.49333	0.765456	1.7319	2.26677	0.692782	0.416078	1.97619	1.09974	1.33204	0.99798	1.84034	1.88361
mmu-miR-154-3p	0.401555	0.407615	73.1906	132.967	0.993935	0.999054	237	242	487	0	1	0	0	1	0	FALSE	FALSE	1.49333	1.53091	2.42466	1.36006	2.42474	3.7447	0.988096	2.19948	3.51175	1.49697	1.53362	1.88361
mmu-miR-708-5p	0.711561	0.707372	102.987	94.163	0.996825	0.999054	369	370	488	0	2	0	0	2	0	FALSE	FALSE	1436.95	1484.22	1520.61	1456.63	1467.66	1427.15	760.834	1053.32	811.94	752.976	1099.91	833.656
mmu-miR-127-3p	0.364188	0.363278	107.89	84.1359	0.999029	0.999054	210	211	489	3	0	0	0	3	0	FALSE	FALSE	225640	229529	225781	221729	216283	197153	153721	86469.2	153735	159938	161668	142358
mmu-miR-346-5p	0.709182	0.71043	92.8356	114.05	0.999054	0.999054	366	371	490	1	1	0	0	2	0	FALSE	FALSE	6.34664	10.7164	7.62037	9.52044	9.69895	7.48941	2.30556	1.27339	1.57423	1.16431	2.30042	0.784839
