# Supplementary material for: miRNA‐regulated transcription associated with mouse strains predisposed to hypnotic effects of ethanol
Source: Brain Behav. 2018 Apr 30;8(6):e00989. doi: 10.1002/brb3.989 (PMC5991579; doi:10.1002/brb3.989)
Supplement: Supplementary file 4 [file BRB3-8-e00989-s004.xlsx]

## Sheet: supplemental_table_mRNA.csv
Supplemental Table 3: Summary of the mRNA specific analyses. Columns D-G detail the Differential Expression (DE) analysis between the parental strains and the effect sizes are reported on the log scale as ISS-ILS in column D. Columns H and I detail the correlation analysis done between LORR and mRNA expression in the LXS panel mice. Columns J-K have the ranks for each mRNA in the DE and correlati…
Associated Gene Name	Description	Ensembl ID	Log Fold Change Between ISS and ILS	Average Expression	Strain Effect p-value	Adjusted Strain Effect p-value	Correlation with LORR	Correlation with LORR p-value	rank p-value DE	rank p-value Correlation	Connected miRNA Validated	Connected miRNA Predicted	Connected miRNA Validated Significant Pairs	Connected miRNA Predicted Significant Pairs	Connected miRNA Total	Connected miRNA Significant Pairs Total
Fggy	FGGY carbohydrate kinase domain containing [Source:MGI Symbol;Acc:MGI:1922828]	ENSMUSG00000028573	0.871461	6.87359	4.08411e-10	5.17487e-06	-0.20973	0.110873	1	1890	0	0	0	0	0	0
4833420G17Rik	RIKEN cDNA 4833420G17 gene [Source:MGI Symbol;Acc:MGI:1914642]	ENSMUSG00000062822	-1.03303	7.84907	5.54624e-10	5.17487e-06	0.0412678	0.756307	2	19348	0	0	0	0	0	0
Etnppl	ethanolamine phosphate phospholyase [Source:MGI Symbol;Acc:MGI:1919010]	ENSMUSG00000019232	1.62011	7.36159	7.09677e-10	5.17487e-06	0.122898	0.353762	3	7616	0	0	0	0	0	0
Alox8	arachidonate 8-lipoxygenase [Source:MGI Symbol;Acc:MGI:1098228]	ENSMUSG00000020891	-0.687659	7.23649	9.08824e-10	5.17487e-06	0.0270345	0.838939	4	22016	0	0	0	0	0	0
Hjurp	Holliday junction recognition protein [Source:MGI Symbol;Acc:MGI:2685821]	ENSMUSG00000044783	-0.749569	7.99581	9.53963e-10	5.17487e-06	0.264529	0.0429048	5	663	0	0	0	0	0	0
Arhgap29	Rho GTPase activating protein 29 [Source:MGI Symbol;Acc:MGI:2443818]	ENSMUSG00000039831	0.63055	7.61094	2.17736e-09	8.87419e-06	0.0778302	0.557927	6	13412	1	0	0	0	1	0
Lama4	laminin, alpha 4 [Source:MGI Symbol;Acc:MGI:109321]	ENSMUSG00000019846	-1.10205	7.93016	2.59709e-09	8.87419e-06	0.0749368	0.5727	7	13859	0	0	0	0	0	0
A830036E02Rik	RIKEN cDNA A830036E02 gene [Source:MGI Symbol;Acc:MGI:3686876]	ENSMUSG00000084890	-2.33835	7.75664	2.77817e-09	8.87419e-06	0.0817174	0.538368	8	12806	0	0	0	0	0	0
Gm9013	predicted gene 9013 [Source:MGI Symbol;Acc:MGI:3646930]	ENSMUSG00000087286	0.896392	12.1308	2.94465e-09	8.87419e-06	-0.164925	0.211929	9	4052	0	0	0	0	0	0
Camk2n1	calcium/calmodulin-dependent protein kinase II inhibitor 1 [Source:MGI Symbol;Acc:MGI:1913509]	ENSMUSG00000046447	-0.565215	10.7414	3.55016e-09	9.62909e-06	0.259122	0.0475059	10	734	6	3	5	2	9	7
Myo1d	myosin ID [Source:MGI Symbol;Acc:MGI:107728]	ENSMUSG00000035441	-0.832184	8.11519	6.58726e-09	1.46014e-05	0.289021	0.02641	11	373	1	0	1	0	1	1
Gm8840	predicted gene 8840 [Source:MGI Symbol;Acc:MGI:3647579]	ENSMUSG00000084332	-1.74646	8.96332	7.35865e-09	1.46014e-05	-0.0106092	0.936436	12	25113	0	0	0	0	0	0
Stom	stomatin [Source:MGI Symbol;Acc:MGI:95403]	ENSMUSG00000026880	0.797757	7.43761	7.36419e-09	1.46014e-05	0.0392804	0.767706	13	19721	2	0	0	0	2	0
Npl	N-acetylneuraminate pyruvate lyase [Source:MGI Symbol;Acc:MGI:1921341]	ENSMUSG00000042684	0.810182	8.44156	7.53679e-09	1.46014e-05	-0.0219199	0.869112	14	22992	0	3	0	1	3	1
Cflar	CASP8 and FADD-like apoptosis regulator [Source:MGI Symbol;Acc:MGI:1336166]	ENSMUSG00000026031	0.862706	7.1373	1.01582e-08	1.83681e-05	-0.242931	0.0637475	15	1031	1	0	0	0	1	0
Gm8098	predicted gene 8098 [Source:MGI Symbol;Acc:MGI:3645749]	ENSMUSG00000073073	-0.804804	7.35236	1.15844e-08	1.96377e-05	-0.107057	0.419639	16	9451	0	0	0	0	0	0
Slc6a16	solute carrier family 6, member 16 [Source:MGI Symbol;Acc:MGI:2685930]	ENSMUSG00000094152	-0.938467	6.92556	1.32006e-08	2.10612e-05	-0.033932	0.79862	17	20722	0	0	0	0	0	0
Gm6969	predicted pseudogene 6969 [Source:MGI Symbol;Acc:MGI:3645320]	ENSMUSG00000066553	1.18881	9.1084	1.62138e-08	2.44314e-05	-0.305592	0.0185883	18	255	0	0	0	0	0	0
PCDHGA9	protocadherin gamma subfamily A, 9 precursor [Source:RefSeq peptide;Acc:NP_291070]	ENSMUSG00000102440	-0.87369	8.49679	2.26424e-08	3.23226e-05	0.0272391	0.837737	19	21980	0	0	0	0	0	0
Rnasel	ribonuclease L (2', 5'-oligoisoadenylate synthetase-dependent) [Source:MGI Symbol;Acc:MGI:1098272]	ENSMUSG00000066800	-0.715281	6.25025	2.71896e-08	3.49009e-05	-0.0213938	0.872226	20	23096	0	0	0	0	0	0
Rwdd3	RWD domain containing 3 [Source:MGI Symbol;Acc:MGI:1920420]	ENSMUSG00000028133	-0.845269	6.954	2.77984e-08	3.49009e-05	-0.0829449	0.532261	21	12633	0	0	0	0	0	0
Pyroxd2	pyridine nucleotide-disulphide oxidoreductase domain 2 [Source:MGI Symbol;Acc:MGI:1921830]	ENSMUSG00000060224	0.4748	7.31075	2.88356e-08	3.49009e-05	0.122956	0.353531	22	7608	0	0	0	0	0	0
Ero1lb	ERO1-like beta (S. cerevisiae) [Source:MGI Symbol;Acc:MGI:1914725]	ENSMUSG00000057069	-0.635576	7.83962	3.02918e-08	3.49009e-05	0.156391	0.236866	23	4654	2	0	2	0	2	2
H2-D1	histocompatibility 2, D region locus 1 [Source:MGI Symbol;Acc:MGI:95896]	ENSMUSG00000073411	2.00294	5.39633	3.08823e-08	3.49009e-05	-0.121407	0.359674	24	7770	0	0	0	0	0	0
Gm5148	predicted gene 5148 [Source:MGI Symbol;Acc:MGI:3646006]	ENSMUSG00000058174	1.43462	7.08071	3.47992e-08	3.77544e-05	0.108021	0.415438	25	9335	0	0	0	0	0	0
Morn2	MORN repeat containing 2 [Source:MGI Symbol;Acc:MGI:2674071]	ENSMUSG00000045257	-0.966521	8.5173	3.82778e-08	3.87706e-05	0.283936	0.0293052	26	420	0	0	0	0	0	0
Ptgs2	prostaglandin-endoperoxide synthase 2 [Source:MGI Symbol;Acc:MGI:97798]	ENSMUSG00000032487	-0.867215	7.74807	3.85948e-08	3.87706e-05	0.0680686	0.608474	27	14882	1	2	0	2	3	2
Gm6433	predicted gene 6433 [Source:MGI Symbol;Acc:MGI:3645394]	ENSMUSG00000083382	0.95016	10.9111	5.60717e-08	5.43155e-05	-0.100481	0.448922	28	10235	0	0	0	0	0	0
Itih3	inter-alpha trypsin inhibitor, heavy chain 3 [Source:MGI Symbol;Acc:MGI:96620]	ENSMUSG00000006522	0.85433	9.04678	6.03611e-08	5.64543e-05	-0.0826526	0.533712	29	12682	0	0	0	0	0	0
Lrrc48	leucine rich repeat containing 48 [Source:MGI Symbol;Acc:MGI:1921915]	ENSMUSG00000056598	0.668178	7.18101	6.5277e-08	5.77851e-05	-0.22861	0.0815857	30	1366	0	0	0	0	0	0
Sat2	spermidine/spermine N1-acetyl transferase 2 [Source:MGI Symbol;Acc:MGI:1916465]	ENSMUSG00000069835	-0.740353	7.95803	6.6045e-08	5.77851e-05	0.134588	0.309484	31	6394	0	0	0	0	0	0
Gm11539	predicted gene 11539 [Source:MGI Symbol;Acc:MGI:3651911]	ENSMUSG00000083337	1.26037	9.8304	7.35674e-08	6.23553e-05	0.135085	0.307685	32	6350	0	0	0	0	0	0
Pla2g4e	phospholipase A2, group IVE [Source:MGI Symbol;Acc:MGI:1919144]	ENSMUSG00000050211	0.559596	8.17127	9.2333e-08	7.46084e-05	-0.0199909	0.880541	33	23372	0	0	0	0	0	0
A530054K11Rik	RIKEN cDNA A530054K11 gene [Source:MGI Symbol;Acc:MGI:3036250]	ENSMUSG00000021510	-0.813909	8.57431	9.35253e-08	7.46084e-05	-0.124242	0.34848	34	7455	0	0	0	0	0	0
Metap1d	methionyl aminopeptidase type 1D (mitochondrial) [Source:MGI Symbol;Acc:MGI:1913809]	ENSMUSG00000041921	0.486303	7.50571	1.10919e-07	8.59563e-05	-0.0209262	0.874996	35	23201	0	0	0	0	0	0
1810020O05Rik	Riken cDNA 1810020O05 gene [Source:MGI Symbol;Acc:MGI:3586838]	ENSMUSG00000089997	-1.17496	6.27597	1.43168e-07	0.000107776	-0.0119829	0.928227	36	24864	0	0	0	0	0	0
2610044O15Rik8	RIKEN cDNA 2610044O15 gene [Source:MGI Symbol;Acc:MGI:1919389]	ENSMUSG00000071302	-1.0128	8.67582	1.47024e-07	0.000107776	0.263945	0.0433838	37	673	0	0	0	0	0	0
Myof	myoferlin [Source:MGI Symbol;Acc:MGI:1919192]	ENSMUSG00000048612	0.392279	7.09077	1.51502e-07	0.000108136	-0.0135611	0.918804	38	24559	0	0	0	0	0	0
Gm10125	predicted gene 10125 [Source:MGI Symbol;Acc:MGI:3642044]	ENSMUSG00000063087	0.410908	6.98562	1.58021e-07	0.000108692	-0.0546244	0.68114	39	17040	0	0	0	0	0	0
Gm14284	predicted gene 14284 [Source:MGI Symbol;Acc:MGI:3650419]	ENSMUSG00000082044	-1.00521	8.70189	1.60295e-07	0.000108692	0.0136196	0.918455	40	24550	0	0	0	0	0	0
Vmn2r1	vomeronasal 2, receptor 1 [Source:MGI Symbol;Acc:MGI:3645892]	ENSMUSG00000027824	0.691016	5.14138	1.65698e-07	0.000109615	-0.122985	0.353416	41	7604	0	0	0	0	0	0
Slc25a51	solute carrier family 25, member 51 [Source:MGI Symbol;Acc:MGI:2684984]	ENSMUSG00000045973	0.580741	9.21459	1.85617e-07	0.000119868	0.0600897	0.651203	42	16136	1	0	0	0	1	0
1810037I17Rik	RIKEN cDNA 1810037I17 gene [Source:MGI Symbol;Acc:MGI:1914954]	ENSMUSG00000054091	-1.87589	3.76217	1.92311e-07	0.000120905	0.00566994	0.966004	43	26048	0	0	0	0	0	0
9230114K14Rik	RIKEN cDNA 9230114K14 gene [Source:MGI Symbol;Acc:MGI:3041212]	ENSMUSG00000097145	-0.689577	7.98438	1.98589e-07	0.000120905	0.0429922	0.746458	44	19036	0	0	0	0	0	0
Aox4	aldehyde oxidase 4 [Source:MGI Symbol;Acc:MGI:1919122]	ENSMUSG00000038242	0.590037	6.19162	2.04017e-07	0.000120905	-0.216452	0.0996386	45	1676	0	0	0	0	0	0
Lrrc51	leucine rich repeat containing 51 [Source:MGI Symbol;Acc:MGI:1916608]	ENSMUSG00000064307	-0.40807	7.70066	2.05052e-07	0.000120905	0.0928527	0.48426	46	11238	0	0	0	0	0	0
Pcdhgb6	protocadherin gamma subfamily B, 6 [Source:MGI Symbol;Acc:MGI:1935197]	ENSMUSG00000103088	0.618751	8.5069	2.12279e-07	0.000121209	-0.0058453	0.964954	47	26012	3	0	0	0	3	0
Fam132a	family with sequence similarity 132, member A [Source:MGI Symbol;Acc:MGI:1914639]	ENSMUSG00000023571	-0.599006	8.92558	2.14506e-07	0.000121209	-0.110798	0.403481	48	8998	0	0	0	0	0	0
Mamdc2	MAM domain containing 2 [Source:MGI Symbol;Acc:MGI:1918988]	ENSMUSG00000033207	0.624263	6.64795	2.34724e-07	0.000129927	-0.0593591	0.655175	49	16251	0	0	0	0	0	0
Usp53	ubiquitin specific peptidase 53 [Source:MGI Symbol;Acc:MGI:2139607]	ENSMUSG00000039701	0.568811	8.45258	2.39805e-07	0.000130085	0.0836171	0.528932	50	12531	0	0	0	0	0	0
Rfk	riboflavin kinase [Source:MGI Symbol;Acc:MGI:1914688]	ENSMUSG00000024712	0.640532	10.1779	2.8034e-07	0.000149091	-0.134939	0.308213	51	6364	0	0	0	0	0	0
Pgm2	phosphoglucomutase 2 [Source:MGI Symbol;Acc:MGI:97565]	ENSMUSG00000025791	0.430793	8.55279	3.21237e-07	0.000167556	0.0539522	0.684858	52	17158	0	0	0	0	0	0
Ngly1	N-glycanase 1 [Source:MGI Symbol;Acc:MGI:1913276]	ENSMUSG00000021785	0.534994	7.96275	3.31409e-07	0.0001696	-0.136634	0.302119	53	6186	0	0	0	0	0	0
Ica1l	islet cell autoantigen 1-like [Source:MGI Symbol;Acc:MGI:1917625]	ENSMUSG00000026018	0.387228	8.45138	3.89982e-07	0.000193495	-0.239131	0.0681421	54	1117	0	0	0	0	0	0
Exog	endo/exonuclease (5'-3'), endonuclease G-like [Source:MGI Symbol;Acc:MGI:2143333]	ENSMUSG00000042787	-0.756611	7.22869	3.9237e-07	0.000193495	0.124183	0.348709	55	7464	0	0	0	0	0	0
Pnpo	pyridoxine 5'-phosphate oxidase [Source:MGI Symbol;Acc:MGI:2144151]	ENSMUSG00000018659	0.4898	8.22381	4.16215e-07	0.000199418	-0.0298695	0.822311	56	21476	0	0	0	0	0	0
Mrpl9	mitochondrial ribosomal protein L9 [Source:MGI Symbol;Acc:MGI:2137211]	ENSMUSG00000028140	0.490688	8.35943	4.19085e-07	0.000199418	-0.174512	0.186189	57	3440	0	0	0	0	0	0
Slc7a11	solute carrier family 7 (cationic amino acid transporter, y+ system), member 11 [Source:MGI Symbol;Acc:MGI:1347355]	ENSMUSG00000027737	0.584307	8.86606	4.67941e-07	0.000218827	0.0321784	0.808826	58	21060	6	2	0	0	8	0
Rbmxl1	RNA binding motif protein, X linked-like-1 [Source:MGI Symbol;Acc:MGI:1343045]	ENSMUSG00000037070	0.976577	10.3072	5.04004e-07	0.000231697	-0.106121	0.423736	59	9568	0	0	0	0	0	0
Cfap61	cilia and flagella associated protein 61 [Source:MGI Symbol;Acc:MGI:1926024]	ENSMUSG00000037143	0.398964	6.93261	5.25e-07	0.000237326	-0.244889	0.0615733	60	991	0	0	0	0	0	0
Reck	reversion-inducing-cysteine-rich protein with kazal motifs [Source:MGI Symbol;Acc:MGI:1855698]	ENSMUSG00000028476	0.34635	8.3928	5.38172e-07	0.000239292	0.138125	0.296826	61	6056	3	1	0	0	4	0
Cthrc1	collagen triple helix repeat containing 1 [Source:MGI Symbol;Acc:MGI:1915838]	ENSMUSG00000054196	-0.801913	7.87218	5.83655e-07	0.000253029	0.0487206	0.714036	62	18072	0	0	0	0	0	0
Gga3	golgi associated, gamma adaptin ear containing, ARF binding protein 3 [Source:MGI Symbol;Acc:MGI:2384159]	ENSMUSG00000020740	-0.466441	8.74328	5.87724e-07	0.000253029	0.136605	0.302224	63	6190	1	0	0	0	1	0
Slc13a4	solute carrier family 13 (sodium/sulfate symporters), member 4 [Source:MGI Symbol;Acc:MGI:2442367]	ENSMUSG00000029843	0.480752	8.36292	6.6954e-07	0.000283749	-0.0805483	0.544215	64	12986	0	0	0	0	0	0
Gm21846	predicted gene, 21846 [Source:MGI Symbol;Acc:MGI:5434010]	ENSMUSG00000094832	1.06975	7.00188	7.22747e-07	0.000301586	0.0483699	0.716007	65	18131	0	0	0	0	0	0
Xrcc5	X-ray repair complementing defective repair in Chinese hamster cells 5 [Source:MGI Symbol;Acc:MGI:104517]	ENSMUSG00000026187	0.499134	7.04545	7.37761e-07	0.000303186	-0.0405956	0.760157	66	19466	0	0	0	0	0	0
Emcn	endomucin [Source:MGI Symbol;Acc:MGI:1891716]	ENSMUSG00000054690	-0.538999	7.8291	7.84872e-07	0.000313756	0.0282328	0.831902	67	21786	0	0	0	0	0	0
Cped1	cadherin-like and PC-esterase domain containing 1 [Source:MGI Symbol;Acc:MGI:2444814]	ENSMUSG00000062980	0.414318	7.20245	7.86616e-07	0.000313756	0.013035	0.921944	68	24679	0	0	0	0	0	0
Rnase1	ribonuclease, RNase A family, 1 (pancreatic) [Source:MGI Symbol;Acc:MGI:97919]	ENSMUSG00000035896	-0.517291	7.36732	9.29089e-07	0.000364634	0.0660227	0.619315	69	15214	0	0	0	0	0	0
Rimklb	ribosomal modification protein rimK-like family member B [Source:MGI Symbol;Acc:MGI:1918325]	ENSMUSG00000040649	0.393989	8.48584	9.41062e-07	0.000364634	0.00610834	0.963378	70	25967	0	0	0	0	0	0
Selplg	selectin, platelet (p-selectin) ligand [Source:MGI Symbol;Acc:MGI:106689]	ENSMUSG00000048163	0.515072	8.12663	9.8856e-07	0.000374023	0.0875627	0.509601	71	11942	0	0	0	0	0	0
Dnlz	DNL-type zinc finger [Source:MGI Symbol;Acc:MGI:106559]	ENSMUSG00000075467	-0.473156	9.87942	1.01427e-06	0.000374023	0.0534261	0.687772	72	17253	0	0	0	0	0	0
Fam73b	family with sequence similarity 73, member B [Source:MGI Symbol;Acc:MGI:1922035]	ENSMUSG00000026858	-0.380171	8.92851	1.016e-06	0.000374023	-0.0347796	0.793699	73	20550	1	0	0	0	1	0
Capns1	calpain, small subunit 1 [Source:MGI Symbol;Acc:MGI:88266]	ENSMUSG00000001794	0.481753	10.8081	1.0265e-06	0.000374023	-0.00917713	0.945002	74	25379	3	0	0	0	3	0
Polr1a	polymerase (RNA) I polypeptide A [Source:MGI Symbol;Acc:MGI:1096397]	ENSMUSG00000049553	0.417926	8.23061	1.03903e-06	0.000374023	0.160629	0.224242	75	4360	0	0	0	0	0	0
Nell1	NEL-like 1 [Source:MGI Symbol;Acc:MGI:2443902]	ENSMUSG00000055409	-0.52838	8.91566	1.04803e-06	0.000374023	-0.1039	0.433556	76	9842	0	0	0	0	0	0
Rgsl1	regulator of G-protein signaling like 1 [Source:MGI Symbol;Acc:MGI:2685048]	ENSMUSG00000042641	-0.712655	5.49711	1.08202e-06	0.000381136	-0.0801976	0.545975	77	13037	0	0	0	0	0	0
Sostdc1	sclerostin domain containing 1 [Source:MGI Symbol;Acc:MGI:1913292]	ENSMUSG00000036169	1.14493	7.88871	1.12847e-06	0.000392402	-0.103491	0.435379	78	9892	0	0	0	0	0	0
Nmrk1	nicotinamide riboside kinase 1 [Source:MGI Symbol;Acc:MGI:2147434]	ENSMUSG00000037847	-0.478977	6.43109	1.14457e-06	0.000392965	-0.0257486	0.846506	79	22294	0	0	0	0	0	0
Gcsh	glycine cleavage system protein H (aminomethyl carrier) [Source:MGI Symbol;Acc:MGI:1915383]	ENSMUSG00000034424	0.771097	6.89868	1.1951e-06	0.000395846	-0.00236735	0.985802	80	26650	0	0	0	0	0	0
Tmod4	tropomodulin 4 [Source:MGI Symbol;Acc:MGI:1355285]	ENSMUSG00000005628	-0.461159	6.51905	1.19546e-06	0.000395846	0.155982	0.238111	81	4678	0	0	0	0	0	0
Trim59	tripartite motif-containing 59 [Source:MGI Symbol;Acc:MGI:1914199]	ENSMUSG00000034317	0.460697	7.94244	1.20565e-06	0.000395846	-0.229604	0.0802327	82	1343	0	0	0	0	0	0
Trim3	tripartite motif-containing 3 [Source:MGI Symbol;Acc:MGI:1860040]	ENSMUSG00000036989	0.423093	9.24171	1.22412e-06	0.000395846	-0.0589207	0.657563	83	16318	0	1	0	0	1	0
Gm11826	predicted gene 11826 [Source:MGI Symbol;Acc:MGI:3651142]	ENSMUSG00000083328	1.36466	9.29241	1.23784e-06	0.000395846	-0.132513	0.317071	84	6586	0	0	0	0	0	0
Ttc12	tetratricopeptide repeat domain 12 [Source:MGI Symbol;Acc:MGI:2444588]	ENSMUSG00000040219	0.437698	7.11447	1.24053e-06	0.000395846	-0.129444	0.328507	85	6910	0	0	0	0	0	0
Kcnj10	potassium inwardly-rectifying channel, subfamily J, member 10 [Source:MGI Symbol;Acc:MGI:1194504]	ENSMUSG00000044708	0.597961	10.7504	1.30633e-06	0.000411996	-0.0208093	0.875689	86	23223	7	0	0	0	7	0
Gm15730	predicted gene 15730 [Source:MGI Symbol;Acc:MGI:3783173]	ENSMUSG00000082867	0.682598	4.35559	1.3543e-06	0.000422214	0.0559688	0.673728	87	16835	0	0	0	0	0	0
Capn3	calpain 3 [Source:MGI Symbol;Acc:MGI:107437]	ENSMUSG00000079110	-0.389846	7.05032	1.38286e-06	0.00042622	-0.111324	0.401238	88	8935	0	0	0	0	0	0
4930452B06Rik	RIKEN cDNA 4930452B06 gene [Source:MGI Symbol;Acc:MGI:1926154]	ENSMUSG00000021747	-0.575544	7.29228	1.45892e-06	0.000441936	0.175798	0.182915	89	3375	0	0	0	0	0	0
Aga	aspartylglucosaminidase [Source:MGI Symbol;Acc:MGI:104873]	ENSMUSG00000031521	0.397501	6.72489	1.46644e-06	0.000441936	-0.194824	0.13923	90	2470	0	0	0	0	0	0
Gm26703	predicted gene, 26703 [Source:MGI Symbol;Acc:MGI:5477197]	ENSMUSG00000097877	0.443282	6.83057	1.64206e-06	0.000489425	-0.085926	0.517576	91	12194	0	0	0	0	0	0
Tceanc2	transcription elongation factor A (SII) N-terminal and central domain containing 2 [Source:MGI Symbol;Acc:MGI:1913776]	ENSMUSG00000028619	0.452731	6.63827	1.86586e-06	0.000547011	0.298432	0.0216849	92	306	0	0	0	0	0	0
PCDHGB6	protocadherin gamma-A3 precursor [Source:RefSeq peptide;Acc:NP_291064]	ENSMUSG00000104346	0.632881	10.0499	1.87561e-06	0.000547011	0.0356271	0.788786	93	20396	0	0	0	0	0	0
C1qc	complement component 1, q subcomponent, C chain [Source:MGI Symbol;Acc:MGI:88225]	ENSMUSG00000036896	-0.567851	7.0355	2.12506e-06	0.00061317	0.0793208	0.550387	94	13156	0	0	0	0	0	0
Aqp11	aquaporin 11 [Source:MGI Symbol;Acc:MGI:1913583]	ENSMUSG00000042797	-0.694264	8.07895	2.33073e-06	0.000665236	0.113487	0.392094	95	8654	0	9	0	4	9	4
Klra7	killer cell lectin-like receptor, subfamily A, member 7 [Source:MGI Symbol;Acc:MGI:101901]	ENSMUSG00000067599	0.419173	4.20681	2.35456e-06	0.000665236	-0.148646	0.261183	96	5221	0	0	0	0	0	0
Snapc1	small nuclear RNA activating complex, polypeptide 1 [Source:MGI Symbol;Acc:MGI:1922877]	ENSMUSG00000021113	-0.490527	9.04422	2.51811e-06	0.000704111	0.0279113	0.833789	97	21844	1	1	1	0	2	1
Sod3	superoxide dismutase 3, extracellular [Source:MGI Symbol;Acc:MGI:103181]	ENSMUSG00000072941	-0.533518	6.939	2.64711e-06	0.000726326	-0.000818343	0.995092	98	26972	0	0	0	0	0	0
Aass	aminoadipate-semialdehyde synthase [Source:MGI Symbol;Acc:MGI:1353573]	ENSMUSG00000029695	0.552788	6.77368	2.65112e-06	0.000726326	-0.0788532	0.552747	99	13238	0	0	0	0	0	0
Abhd10	abhydrolase domain containing 10 [Source:MGI Symbol;Acc:MGI:2442422]	ENSMUSG00000033157	0.467774	7.73101	2.80374e-06	0.000760459	-0.154988	0.241151	100	4761	2	0	0	0	2	0
P4ha3	procollagen-proline, 2-oxoglutarate 4-dioxygenase (proline 4-hydroxylase), alpha polypeptide III [Source:MGI Symbol;Acc:MGI:2444049]	ENSMUSG00000051048	-0.495125	7.6809	2.92001e-06	0.000784152	0.07935	0.55024	101	13148	0	0	0	0	0	0
Sec24d	Sec24 related gene family, member D (S. cerevisiae) [Source:MGI Symbol;Acc:MGI:1916858]	ENSMUSG00000039234	0.415587	7.5173	3.13925e-06	0.000834763	0.107758	0.416582	102	9368	0	1	0	0	1	0
Casp12	caspase 12 [Source:MGI Symbol;Acc:MGI:1312922]	ENSMUSG00000025887	0.380064	5.56937	3.21071e-06	0.000842613	-0.154491	0.242681	103	4793	0	0	0	0	0	0
Zfp106	zinc finger protein 106 [Source:MGI Symbol;Acc:MGI:1270153]	ENSMUSG00000027288	0.364334	10.2587	3.23836e-06	0.000842613	0.0593591	0.655175	104	16251	0	0	0	0	0	0
Rpl28	ribosomal protein L28 [Source:MGI Symbol;Acc:MGI:101839]	ENSMUSG00000030432	0.705189	8.95616	3.26197e-06	0.000842613	0.0565241	0.670676	105	16740	0	0	0	0	0	0
Glb1l	galactosidase, beta 1-like [Source:MGI Symbol;Acc:MGI:1921827]	ENSMUSG00000026200	0.356864	7.09766	3.31458e-06	0.000848127	-0.0972951	0.463504	106	10643	0	0	0	0	0	0
Atp13a5	ATPase type 13A5 [Source:MGI Symbol;Acc:MGI:2444068]	ENSMUSG00000048939	0.319858	8.43245	3.60704e-06	0.000914333	0.0166007	0.900688	107	23982	0	0	0	0	0	0
Grp	gastrin releasing peptide [Source:MGI Symbol;Acc:MGI:95833]	ENSMUSG00000024517	-0.552405	8.60447	3.80272e-06	0.000955011	0.0363578	0.784558	108	20269	0	0	0	0	0	0
Neo1	neogenin [Source:MGI Symbol;Acc:MGI:1097159]	ENSMUSG00000032340	-0.265596	10.3346	3.92892e-06	0.000977653	0.0268007	0.840314	109	22072	2	0	0	0	2	0
Gm10516	predicted gene 10516 [Source:MGI Symbol;Acc:MGI:3641979]	ENSMUSG00000097316	-0.653787	7.17617	4.18389e-06	0.00103163	-0.118017	0.373345	110	8131	0	0	0	0	0	0
Irf3	interferon regulatory factor 3 [Source:MGI Symbol;Acc:MGI:1859179]	ENSMUSG00000003184	0.439555	7.37115	4.32263e-06	0.00105624	0.0587453	0.658519	111	16355	0	0	0	0	0	0
Hdhd2	haloacid dehalogenase-like hydrolase domain containing 2 [Source:MGI Symbol;Acc:MGI:1924237]	ENSMUSG00000025421	0.348397	9.38618	4.70476e-06	0.0011344	0.000964475	0.994216	112	26944	0	0	0	0	0	0
Gm15653	predicted gene 15653 [Source:MGI Symbol;Acc:MGI:3783097]	ENSMUSG00000082039	0.769126	8.48367	4.72616e-06	0.0011344	-0.128714	0.331268	113	6977	0	0	0	0	0	0
Tmed4	transmembrane emp24 protein transport domain containing 4 [Source:MGI Symbol;Acc:MGI:1915070]	ENSMUSG00000004394	0.322204	10.9647	4.80242e-06	0.0011426	-0.0517602	0.697031	114	17540	1	0	0	0	1	0
Col4a3bp	collagen, type IV, alpha 3 (Goodpasture antigen) binding protein [Source:MGI Symbol;Acc:MGI:1915268]	ENSMUSG00000021669	0.319183	9.53774	5.2448e-06	0.00123486	-0.188482	0.152823	115	2752	0	4	0	1	4	1
Bcas1	breast carcinoma amplified sequence 1 [Source:MGI Symbol;Acc:MGI:1924210]	ENSMUSG00000013523	0.415387	8.36167	5.28125e-06	0.00123486	-0.113399	0.392463	116	8659	0	0	0	0	0	0
Gm15776	predicted gene 15776 [Source:MGI Symbol;Acc:MGI:3783217]	ENSMUSG00000082241	0.562902	8.7184	5.38363e-06	0.00124804	-0.196022	0.136767	117	2424	0	0	0	0	0	0
Pih1d1	PIH1 domain containing 1 [Source:MGI Symbol;Acc:MGI:1916095]	ENSMUSG00000003423	-0.346703	7.73638	5.47921e-06	0.00125943	0.041034	0.757645	118	19398	0	0	0	0	0	0
Sdhc	succinate dehydrogenase complex, subunit C, integral membrane protein [Source:MGI Symbol;Acc:MGI:1913302]	ENSMUSG00000058076	0.321999	9.75706	5.69747e-06	0.00129859	0.0600313	0.651521	119	16142	0	0	0	0	0	0
Trim30d	tripartite motif-containing 30D [Source:MGI Symbol;Acc:MGI:3035181]	ENSMUSG00000057596	0.596832	5.30514	5.74753e-06	0.00129909	0.0268299	0.840142	120	22067	0	0	0	0	0	0
Prune2	prune homolog 2 (Drosophila) [Source:MGI Symbol;Acc:MGI:1925004]	ENSMUSG00000039126	0.662699	8.59395	5.79903e-06	0.00129989	-0.139498	0.292001	121	5946	2	0	0	0	2	0
Slc15a2	solute carrier family 15 (H+/peptide transporter), member 2 [Source:MGI Symbol;Acc:MGI:1890457]	ENSMUSG00000022899	-0.532871	7.97327	6.72721e-06	0.00149384	0.0258655	0.845817	122	22270	1	0	0	0	1	0
Ccl28	chemokine (C-C motif) ligand 28 [Source:MGI Symbol;Acc:MGI:1861731]	ENSMUSG00000074715	-0.825156	6.10962	6.86818e-06	0.00149384	0.0460902	0.728865	123	18512	0	0	0	0	0	0
Zfp658	zinc finger protein 658 [Source:MGI Symbol;Acc:MGI:2652821]	ENSMUSG00000056592	-0.676588	7.35436	6.8713e-06	0.00149384	-0.101474	0.444426	124	10134	0	0	0	0	0	0
Mndal	myeloid nuclear differentiation antigen like [Source:MGI Symbol;Acc:MGI:3780953]	ENSMUSG00000090272	0.64873	4.43504	6.88458e-06	0.00149384	0.0470255	0.723581	125	18370	0	0	0	0	0	0
Pls1	plastin 1 (I-isoform) [Source:MGI Symbol;Acc:MGI:104809]	ENSMUSG00000049493	0.464725	8.37404	7.27702e-06	0.00156647	0.0590668	0.656767	126	16299	0	1	0	0	1	0
Coq9	coenzyme Q9 homolog (yeast) [Source:MGI Symbol;Acc:MGI:1915164]	ENSMUSG00000031782	-0.413037	9.2457	7.66692e-06	0.0016374	-0.107583	0.417345	127	9384	0	0	0	0	0	0
Pqlc3	PQ loop repeat containing [Source:MGI Symbol;Acc:MGI:2444067]	ENSMUSG00000045679	-0.44462	6.33526	7.87986e-06	0.00166017	0.296708	0.0224927	128	324	0	0	0	0	0	0
Nrip2	nuclear receptor interacting protein 2 [Source:MGI Symbol;Acc:MGI:1891884]	ENSMUSG00000001520	0.490785	8.7434	7.90386e-06	0.00166017	-0.0623986	0.638715	129	15767	0	0	0	0	0	0
Kl	klotho [Source:MGI Symbol;Acc:MGI:1101771]	ENSMUSG00000058488	0.60803	9.07976	7.95718e-06	0.00166017	0.0123336	0.926132	130	24797	0	5	0	1	5	1
Pdgfrb	platelet derived growth factor receptor, beta polypeptide [Source:MGI Symbol;Acc:MGI:97531]	ENSMUSG00000024620	0.280598	8.24235	8.16661e-06	0.00168393	-0.0323245	0.807974	131	21040	2	0	0	0	2	0
Pcdhb9	protocadherin beta 9 [Source:MGI Symbol;Acc:MGI:2136744]	ENSMUSG00000051242	0.642232	7.2603	8.1952e-06	0.00168393	0.0761351	0.56656	132	13688	0	0	0	0	0	0
Gm16039	predicted gene 16039 [Source:MGI Symbol;Acc:MGI:3840148]	ENSMUSG00000089862	0.341555	7.27595	8.27503e-06	0.00168755	0.0573132	0.666347	133	16590	0	0	0	0	0	0
Hmgn3	high mobility group nucleosomal binding domain 3 [Source:MGI Symbol;Acc:MGI:2138069]	ENSMUSG00000066456	-0.532687	6.87812	8.3827e-06	0.00169675	0.0900469	0.497617	134	11626	0	3	0	0	3	0
Wtap	Wilms tumour 1-associating protein [Source:MGI Symbol;Acc:MGI:1926395]	ENSMUSG00000060475	0.428537	6.82134	9.00675e-06	0.00180956	-0.117724	0.374538	135	8158	0	0	0	0	0	0
Tnfrsf19	tumor necrosis factor receptor superfamily, member 19 [Source:MGI Symbol;Acc:MGI:1352474]	ENSMUSG00000060548	0.437725	9.03385	9.19589e-06	0.00183397	0.172173	0.192249	136	3582	3	0	0	0	3	0
Slc6a13	solute carrier family 6 (neurotransmitter transporter, GABA), member 13 [Source:MGI Symbol;Acc:MGI:95629]	ENSMUSG00000030108	0.529424	8.08095	9.49026e-06	0.00187886	-0.022709	0.864443	137	22824	0	0	0	0	0	0
Chrm4	cholinergic receptor, muscarinic 4 [Source:MGI Symbol;Acc:MGI:88399]	ENSMUSG00000040495	-0.622718	9.56627	9.81152e-06	0.00192363	0.0951616	0.473411	138	10920	0	0	0	0	0	0
Vangl2	vang-like 2 (van gogh, Drosophila) [Source:MGI Symbol;Acc:MGI:2135272]	ENSMUSG00000026556	0.343281	8.06897	9.85821e-06	0.00192363	0.000409171	0.997546	139	27058	2	2	0	0	4	0
Rassf2	Ras association (RalGDS/AF-6) domain family member 2 [Source:MGI Symbol;Acc:MGI:2442060]	ENSMUSG00000027339	0.375564	8.79178	1.01857e-05	0.00195074	-0.0796423	0.548767	140	13104	1	0	0	0	1	0
Tjp2	tight junction protein 2 [Source:MGI Symbol;Acc:MGI:1341872]	ENSMUSG00000024812	0.306457	8.20798	1.02155e-05	0.00195074	-0.0202832	0.878808	141	23318	1	0	0	0	1	0
Aif1	allograft inflammatory factor 1 [Source:MGI Symbol;Acc:MGI:1343098]	ENSMUSG00000024397	-0.407681	6.9004	1.02344e-05	0.00195074	0.0858383	0.518005	142	12206	0	0	0	0	0	0
Erbb2ip	Erbb2 interacting protein [Source:MGI Symbol;Acc:MGI:1890169]	ENSMUSG00000021709	0.340208	9.63104	1.02849e-05	0.00195074	-0.00990779	0.940631	143	25243	0	5	0	0	5	0
Nrn1	neuritin 1 [Source:MGI Symbol;Acc:MGI:1915654]	ENSMUSG00000039114	-0.495505	11.2538	1.06681e-05	0.00200937	-0.00315646	0.981071	144	26502	0	1	0	0	1	0
Them4	thioesterase superfamily member 4 [Source:MGI Symbol;Acc:MGI:1923028]	ENSMUSG00000028145	0.526477	8.56031	1.08033e-05	0.00201946	-0.143824	0.277145	145	5574	0	0	0	0	0	0
Dynlt1a	dynein light chain Tctex-type 1A [Source:MGI Symbol;Acc:MGI:3807506]	ENSMUSG00000092074	-0.434271	11.6629	1.08705e-05	0.00201946	0.0628955	0.636041	146	15682	0	0	0	0	0	0
Cep135	centrosomal protein 135 [Source:MGI Symbol;Acc:MGI:2681869]	ENSMUSG00000036403	0.277514	7.112	1.13763e-05	0.00209905	0.00993702	0.940456	147	25237	0	6	0	0	6	0
Adprm	ADP-ribose/CDP-alcohol diphosphatase, manganese dependent [Source:MGI Symbol;Acc:MGI:1913608]	ENSMUSG00000020910	-0.310496	7.40889	1.14569e-05	0.00209964	0.218205	0.0968586	148	1628	0	0	0	0	0	0
Vwa8	von Willebrand factor A domain containing 8 [Source:MGI Symbol;Acc:MGI:1919008]	ENSMUSG00000058997	0.304947	9.34626	1.17501e-05	0.00213891	0.240797	0.0661863	149	1081	1	0	0	0	1	0
Armc8	armadillo repeat containing 8 [Source:MGI Symbol;Acc:MGI:1921375]	ENSMUSG00000032468	-0.31175	8.75035	1.18679e-05	0.00214596	0.0601774	0.650727	150	16119	0	6	0	1	6	1
Zfp131	zinc finger protein 131 [Source:MGI Symbol;Acc:MGI:1919715]	ENSMUSG00000094870	-0.414448	8.69595	1.2168e-05	0.00217454	0.0429045	0.746958	151	19048	0	0	0	0	0	0
Tns1	tensin 1 [Source:MGI Symbol;Acc:MGI:104552]	ENSMUSG00000055322	0.309054	8.87938	1.21863e-05	0.00217454	-0.0832079	0.530957	152	12602	1	0	0	0	1	0
Neat1	nuclear paraspeckle assembly transcript 1 (non-protein coding) [Source:MGI Symbol;Acc:MGI:1914211]	ENSMUSG00000092274	0.461701	8.45681	1.23164e-05	0.00218338	0.231708	0.0774262	153	1294	0	0	0	0	0	0
Pold3	polymerase (DNA-directed), delta 3, accessory subunit [Source:MGI Symbol;Acc:MGI:1915217]	ENSMUSG00000030726	-0.391064	8.50075	1.2587e-05	0.00221686	0.194006	0.140932	154	2502	0	1	0	0	1	0
Ceacam1	carcinoembryonic antigen-related cell adhesion molecule 1 [Source:MGI Symbol;Acc:MGI:1347245]	ENSMUSG00000074272	1.67772	7.33008	1.27457e-05	0.00223034	0.128626	0.3316	155	6980	0	0	0	0	0	0
Gm13936	predicted gene 13936 [Source:MGI Symbol;Acc:MGI:3651878]	ENSMUSG00000085444	-0.687487	4.74753	1.33937e-05	0.00232412	0.0191141	0.885745	156	23540	0	0	0	0	0	0
I830077J02Rik	RIKEN cDNA I830077J02 gene [Source:MGI Symbol;Acc:MGI:3588284]	ENSMUSG00000074342	0.44997	6.8329	1.34531e-05	0.00232412	0.11372	0.391113	157	8626	0	0	0	0	0	0
3110052M02Rik	RIKEN cDNA 3110052M02 gene [Source:MGI Symbol;Acc:MGI:1920479]	ENSMUSG00000035868	-0.509351	9.24848	1.38022e-05	0.00234195	0.0887902	0.503661	158	11792	0	0	0	0	0	0
Ppt1	palmitoyl-protein thioesterase 1 [Source:MGI Symbol;Acc:MGI:1298204]	ENSMUSG00000028657	0.345747	10.537	1.38776e-05	0.00234195	0.137131	0.300348	159	6144	0	0	0	0	0	0
Dctd	dCMP deaminase [Source:MGI Symbol;Acc:MGI:2444529]	ENSMUSG00000031562	0.383818	7.89959	1.3903e-05	0.00234195	0.0392512	0.767874	160	19725	0	0	0	0	0	0
Eri2	exoribonuclease 2 [Source:MGI Symbol;Acc:MGI:1918401]	ENSMUSG00000030929	0.423862	7.10697	1.39087e-05	0.00234195	-0.0391928	0.76821	161	19736	0	0	0	0	0	0
Gns	glucosamine (N-acetyl)-6-sulfatase [Source:MGI Symbol;Acc:MGI:1922862]	ENSMUSG00000034707	0.234398	9.90929	1.41118e-05	0.00234195	-0.266049	0.0416797	162	631	2	0	1	0	2	1
Rarres1	retinoic acid receptor responder (tazarotene induced) 1 [Source:MGI Symbol;Acc:MGI:1924461]	ENSMUSG00000049404	-0.773499	6.07876	1.41894e-05	0.00234195	0.069033	0.603393	163	14736	0	0	0	0	0	0
Rad18	RAD18 homolog (S. cerevisiae) [Source:MGI Symbol;Acc:MGI:1890476]	ENSMUSG00000030254	0.355741	7.67235	1.42849e-05	0.00234195	0.030191	0.82043	164	21424	0	0	0	0	0	0
Scp2	sterol carrier protein 2, liver [Source:MGI Symbol;Acc:MGI:98254]	ENSMUSG00000028603	0.47607	7.2959	1.43118e-05	0.00234195	0.138154	0.296722	165	6054	1	0	0	0	1	0
Bod1	biorientation of chromosomes in cell division 1 [Source:MGI Symbol;Acc:MGI:1916806]	ENSMUSG00000044502	-0.985044	8.56351	1.43333e-05	0.00234195	-0.00990779	0.940631	166	25243	0	0	0	0	0	0
Adi1	acireductone dioxygenase 1 [Source:MGI Symbol;Acc:MGI:2144929]	ENSMUSG00000020629	-0.504881	8.85248	1.53616e-05	0.00248223	0.127486	0.335939	167	7108	1	0	1	0	1	1
Nudt19	nudix (nucleoside diphosphate linked moiety X)-type motif 19 [Source:MGI Symbol;Acc:MGI:94203]	ENSMUSG00000034875	0.529514	7.78109	1.53749e-05	0.00248223	0.104836	0.429406	168	9726	3	0	0	0	3	0
5730409E04Rik	RIKEN cDNA 5730409E04Rik gene [Source:MGI Symbol;Acc:MGI:3609248]	ENSMUSG00000073755	-0.379917	8.23092	1.62768e-05	0.00261229	-0.091742	0.489524	169	11398	0	0	0	0	0	0
Abca3	ATP-binding cassette, sub-family A (ABC1), member 3 [Source:MGI Symbol;Acc:MGI:1351617]	ENSMUSG00000024130	-0.284862	9.14013	1.65297e-05	0.00262404	0.206719	0.116209	170	2005	0	0	0	0	0	0
Ifi203	interferon activated gene 203 [Source:MGI Symbol;Acc:MGI:96428]	ENSMUSG00000039997	0.987282	4.73768	1.66159e-05	0.00262404	-0.034575	0.794886	171	20598	0	0	0	0	0	0
Frzb	frizzled-related protein [Source:MGI Symbol;Acc:MGI:892032]	ENSMUSG00000027004	-0.713367	7.55131	1.66403e-05	0.00262404	0.0588038	0.6582	172	16340	0	0	0	0	0	0
Igf2	insulin-like growth factor 2 [Source:MGI Symbol;Acc:MGI:96434]	ENSMUSG00000048583	0.366119	9.25296	1.70119e-05	0.00266713	0.127866	0.334489	173	7071	5	0	0	0	5	0
Rpa3	replication protein A3 [Source:MGI Symbol;Acc:MGI:1915490]	ENSMUSG00000012483	-0.79617	7.00482	1.72887e-05	0.00269495	-0.180912	0.170305	174	3100	0	0	0	0	0	0
Slc38a6	solute carrier family 38, member 6 [Source:MGI Symbol;Acc:MGI:3648156]	ENSMUSG00000044712	-0.469308	7.94739	1.76013e-05	0.002728	0.0225629	0.865307	175	22858	1	0	0	0	1	0
Nmnat2	nicotinamide nucleotide adenylyltransferase 2 [Source:MGI Symbol;Acc:MGI:2444155]	ENSMUSG00000042751	-0.340875	10.7863	1.78845e-05	0.00274174	0.00602066	0.963903	176	25979	1	0	0	0	1	0
Naaa	N-acylethanolamine acid amidase [Source:MGI Symbol;Acc:MGI:1914361]	ENSMUSG00000029413	0.290368	8.96776	1.78921e-05	0.00274174	0.171297	0.194557	177	3641	0	0	0	0	0	0
2810410L24Rik	RIKEN cDNA 2810410L24 gene [Source:MGI Symbol;Acc:MGI:1923627]	ENSMUSG00000075389	0.631485	6.59317	1.80541e-05	0.00275103	-0.174219	0.186939	178	3458	0	0	0	0	0	0
1700019G17Rik	RIKEN cDNA 1700019G17 gene [Source:MGI Symbol;Acc:MGI:1922791]	ENSMUSG00000068299	0.493271	6.91704	1.85771e-05	0.0028149	-0.193713	0.141543	179	2510	0	0	0	0	0	0
Gm14279	predicted gene 14279 [Source:MGI Symbol;Acc:MGI:3650107]	ENSMUSG00000081740	-0.478797	10.3332	1.88583e-05	0.00284163	0.211395	0.108002	180	1837	0	0	0	0	0	0
Folr1	folate receptor 1 (adult) [Source:MGI Symbol;Acc:MGI:95568]	ENSMUSG00000001827	0.289562	7.03329	1.94436e-05	0.00291364	-0.0338735	0.79896	181	20736	0	0	0	0	0	0
Slc25a24	solute carrier family 25 (mitochondrial carrier, phosphate carrier), member 24 [Source:MGI Symbol;Acc:MGI:1917160]	ENSMUSG00000040322	0.303709	6.58609	1.96405e-05	0.00292697	-0.264705	0.042762	182	660	1	5	0	3	6	3
Klf10	Kruppel-like factor 10 [Source:MGI Symbol;Acc:MGI:1101353]	ENSMUSG00000037465	-0.563312	7.84152	1.97698e-05	0.00293015	0.0901346	0.497196	183	11614	3	2	0	2	5	2
AA465934	expressed sequence AA465934 [Source:MGI Symbol;Acc:MGI:2671018]	ENSMUSG00000093483	-0.599906	7.77676	2.02386e-05	0.00298333	0.134676	0.309166	184	6390	0	0	0	0	0	0
Gng11	guanine nucleotide binding protein (G protein), gamma 11 [Source:MGI Symbol;Acc:MGI:1913316]	ENSMUSG00000032766	0.433631	7.37356	2.04921e-05	0.00300437	-0.00339028	0.979669	185	26454	0	0	0	0	0	0
Dusp12	dual specificity phosphatase 12 [Source:MGI Symbol;Acc:MGI:1890614]	ENSMUSG00000026659	-0.426691	6.86933	2.08055e-05	0.00303386	-0.0353349	0.790479	186	20442	0	0	0	0	0	0
Zdhhc13	zinc finger, DHHC domain containing 13 [Source:MGI Symbol;Acc:MGI:1919227]	ENSMUSG00000030471	-0.324193	9.18905	2.0917e-05	0.00303386	-0.0436644	0.742629	187	18922	0	0	0	0	0	0
Klk1b22	kallikrein 1-related peptidase b22 [Source:MGI Symbol;Acc:MGI:95291]	ENSMUSG00000060177	1.52717	5.7092	2.12327e-05	0.00305309	-0.148266	0.262418	188	5243	0	0	0	0	0	0
Trim12a	tripartite motif-containing 12A [Source:MGI Symbol;Acc:MGI:1923931]	ENSMUSG00000066258	0.732158	3.66122	2.12747e-05	0.00305309	-0.125469	0.343701	189	7335	0	0	0	0	0	0
2610021A01Rik	RIKEN cDNA 2610021A01 gene [Source:MGI Symbol;Acc:MGI:1922662]	ENSMUSG00000091474	0.43452	8.30878	2.13875e-05	0.00305312	-0.0716342	0.589781	190	14338	0	0	0	0	0	0
Klf9	Kruppel-like factor 9 [Source:MGI Symbol;Acc:MGI:1333856]	ENSMUSG00000033863	-0.277739	11.1915	2.16694e-05	0.00307717	0.158934	0.229234	191	4474	3	0	0	0	3	0
Cyp2j12	cytochrome P450, family 2, subfamily j, polypeptide 12 [Source:MGI Symbol;Acc:MGI:3717097]	ENSMUSG00000081225	-0.364494	7.49579	2.25118e-05	0.00318015	-0.0920343	0.488136	192	11352	0	0	0	0	0	0
Ica1	islet cell autoantigen 1 [Source:MGI Symbol;Acc:MGI:96391]	ENSMUSG00000062995	0.255993	8.38327	2.27742e-05	0.00320055	0.111587	0.400119	193	8888	0	0	0	0	0	0
Klk6	kallikrein related-peptidase 6 [Source:MGI Symbol;Acc:MGI:1343166]	ENSMUSG00000050063	0.927626	8.36168	2.31365e-05	0.00323469	0.0301325	0.820772	194	21433	0	0	0	0	0	0
Nup107	nucleoporin 107 [Source:MGI Symbol;Acc:MGI:2143854]	ENSMUSG00000052798	0.268916	6.91042	2.32629e-05	0.00323569	-0.161243	0.222453	195	4310	1	0	0	0	1	0
Svip	small VCP/p97-interacting protein [Source:MGI Symbol;Acc:MGI:1922994]	ENSMUSG00000074093	0.316665	10.0333	2.34899e-05	0.00324548	0.123336	0.352034	196	7562	0	0	0	0	0	0
Tiparp	TCDD-inducible poly(ADP-ribose) polymerase [Source:MGI Symbol;Acc:MGI:2159210]	ENSMUSG00000034640	-0.423772	8.36533	2.35726e-05	0.00324548	0.140317	0.289151	197	5862	0	2	0	0	2	0
Htr3a	5-hydroxytryptamine (serotonin) receptor 3A [Source:MGI Symbol;Acc:MGI:96282]	ENSMUSG00000032269	0.4679	7.47951	2.3926e-05	0.0032775	0.0684193	0.606624	198	14838	0	0	0	0	0	0
Olfr1265	olfactory receptor 1265 [Source:MGI Symbol;Acc:MGI:3031099]	ENSMUSG00000059910	1.0497	4.33404	2.43774e-05	0.00332255	0.0598851	0.652314	199	16170	0	0	0	0	0	0
Iqgap1	IQ motif containing GTPase activating protein 1 [Source:MGI Symbol;Acc:MGI:1352757]	ENSMUSG00000030536	-0.274296	7.75882	2.49062e-05	0.00337766	0.0894916	0.500283	200	11690	1	0	0	0	1	0
Csnk1g3	casein kinase 1, gamma 3 [Source:MGI Symbol;Acc:MGI:1917675]	ENSMUSG00000073563	0.575779	8.60547	2.57397e-05	0.00347333	0.0402449	0.762168	201	19527	2	2	0	0	4	0
Scrg1	scrapie responsive gene 1 [Source:MGI Symbol;Acc:MGI:1328308]	ENSMUSG00000031610	0.490034	9.04347	2.60225e-05	0.00348237	-0.0857506	0.518434	202	12216	0	0	0	0	0	0
Bud31	BUD31 homolog (yeast) [Source:MGI Symbol;Acc:MGI:2141291]	ENSMUSG00000038722	-0.277989	8.19	2.61393e-05	0.00348237	-0.0240242	0.856673	203	22597	0	0	0	0	0	0
Vipr2	vasoactive intestinal peptide receptor 2 [Source:MGI Symbol;Acc:MGI:107166]	ENSMUSG00000011171	0.420701	7.55035	2.62355e-05	0.00348237	-0.160892	0.223474	204	4350	0	0	0	0	0	0
Ago3	argonaute RISC catalytic subunit 3 [Source:MGI Symbol;Acc:MGI:2446634]	ENSMUSG00000028842	-0.333198	8.55324	2.63203e-05	0.00348237	-0.117081	0.377171	205	8236	2	0	0	0	2	0
4833403I15Rik	RIKEN cDNA 4833403I15 gene [Source:MGI Symbol;Acc:MGI:1921824]	ENSMUSG00000024481	-0.385068	5.75127	2.64725e-05	0.0034855	-0.0661104	0.618848	206	15202	0	0	0	0	0	0
Ifih1	interferon induced with helicase C domain 1 [Source:MGI Symbol;Acc:MGI:1918836]	ENSMUSG00000026896	0.305442	6.49349	2.66392e-05	0.00349051	-0.00797884	0.952175	207	25594	0	0	0	0	0	0
Gngt2	guanine nucleotide binding protein (G protein), gamma transducing activity polypeptide 2 [Source:MGI Symbol;Acc:MGI:893584]	ENSMUSG00000038811	-0.271371	7.0552	2.70431e-05	0.00352639	-0.0696468	0.600169	208	14640	0	0	0	0	0	0
Fam71e1	family with sequence similarity 71, member E1 [Source:MGI Symbol;Acc:MGI:1922788]	ENSMUSG00000051113	-0.419594	7.95057	2.75866e-05	0.00356343	-0.00783271	0.953049	209	25616	0	0	0	0	0	0
Kif16b	kinesin family member 16B [Source:MGI Symbol;Acc:MGI:1098240]	ENSMUSG00000038844	0.262592	7.83483	2.75899e-05	0.00356343	-0.0772457	0.560897	210	13504	3	3	0	0	6	0
Itga11	integrin alpha 11 [Source:MGI Symbol;Acc:MGI:2442114]	ENSMUSG00000032243	-0.346338	7.50797	2.84051e-05	0.00365133	0.0320615	0.809507	211	21088	0	0	0	0	0	0
Slc2a12	solute carrier family 2 (facilitated glucose transporter), member 12 [Source:MGI Symbol;Acc:MGI:3052471]	ENSMUSG00000037490	0.309927	7.99846	2.92456e-05	0.00374164	-0.171443	0.194171	212	3630	0	0	0	0	0	0
Dpy19l3	dpy-19-like 3 (C. elegans) [Source:MGI Symbol;Acc:MGI:2443952]	ENSMUSG00000043671	-0.357318	8.99716	2.95096e-05	0.00375769	-0.132133	0.318473	213	6632	1	0	0	0	1	0
A230056P14Rik	RIKEN cDNA A230056P14 gene [Source:MGI Symbol;Acc:MGI:2444856]	ENSMUSG00000087178	1.00749	6.03303	2.98359e-05	0.00376752	0.113574	0.391726	214	8646	0	0	0	0	0	0
Tppp	tubulin polymerization promoting protein [Source:MGI Symbol;Acc:MGI:1920198]	ENSMUSG00000021573	-0.361414	10.8633	2.98646e-05	0.00376752	0.0406541	0.759822	215	19456	3	0	0	0	3	0
Mzt1	mitotic spindle organizing protein 1 [Source:MGI Symbol;Acc:MGI:1924039]	ENSMUSG00000033186	0.507023	8.95641	3.00203e-05	0.00376964	0.157005	0.235008	216	4618	0	0	0	0	0	0
Fam198b	family with sequence similarity 198, member B [Source:MGI Symbol;Acc:MGI:1915909]	ENSMUSG00000027955	-0.365075	6.95659	3.05685e-05	0.00381266	0.147535	0.264803	217	5294	1	0	0	0	1	0
4930505A04Rik	RIKEN cDNA 4930505A04 gene [Source:MGI Symbol;Acc:MGI:1922337]	ENSMUSG00000040919	0.457616	5.89175	3.06441e-05	0.00381266	0.137219	0.300036	218	6137	0	0	0	0	0	0
Nr4a1	nuclear receptor subfamily 4, group A, member 1 [Source:MGI Symbol;Acc:MGI:1352454]	ENSMUSG00000023034	-1.20805	9.64232	3.11171e-05	0.00385384	0.0885271	0.504931	219	11820	0	0	0	0	0	0
Alg6	asparagine-linked glycosylation 6 (alpha-1,3,-glucosyltransferase) [Source:MGI Symbol;Acc:MGI:2444031]	ENSMUSG00000073792	0.410267	7.5803	3.26935e-05	0.00401392	0.00119829	0.992813	220	26888	0	0	0	0	0	0
Zfp760	zinc finger protein 760 [Source:MGI Symbol;Acc:MGI:2679257]	ENSMUSG00000067928	-0.537319	7.44295	3.27057e-05	0.00401392	0.136605	0.302224	221	6190	1	0	0	0	1	0
Fam3c	family with sequence similarity 3, member C [Source:MGI Symbol;Acc:MGI:107892]	ENSMUSG00000029672	0.402186	8.55492	3.31374e-05	0.00403984	0.0959799	0.469598	222	10802	0	1	0	0	1	0
Entpd3	ectonucleoside triphosphate diphosphohydrolase 3 [Source:MGI Symbol;Acc:MGI:1321386]	ENSMUSG00000041608	0.387351	8.04997	3.32316e-05	0.00403984	-0.138271	0.29631	223	6048	0	0	0	0	0	0
2210408I21Rik	RIKEN cDNA 2210408I21 gene [Source:MGI Symbol;Acc:MGI:1919621]	ENSMUSG00000071252	-0.331957	7.96895	3.33638e-05	0.00403984	0.0476392	0.72012	224	18262	0	0	0	0	0	0
Lrrc9	leucine rich repeat containing 9 [Source:MGI Symbol;Acc:MGI:1925507]	ENSMUSG00000021090	0.349338	6.47462	3.4316e-05	0.00413668	-0.0955707	0.471502	225	10862	0	0	0	0	0	0
Lrp8os3	low density lipoprotein receptor-related protein 8, apolipoprotein e receptor, opposite strand 3 [Source:MGI Symbol;Acc:MGI:3651133]	ENSMUSG00000087200	0.636935	6.64208	3.45906e-05	0.00415133	0.177025	0.179829	226	3311	0	0	0	0	0	0
Rbm8a	RNA binding motif protein 8a [Source:MGI Symbol;Acc:MGI:1913129]	ENSMUSG00000038374	0.416916	9.43576	3.63507e-05	0.00434335	-0.124534	0.347339	227	7432	0	0	0	0	0	0
Itgb1bp1	integrin beta 1 binding protein 1 [Source:MGI Symbol;Acc:MGI:1306802]	ENSMUSG00000062352	-0.376687	7.96144	3.80256e-05	0.00450997	0.271164	0.0377666	228	572	0	0	0	0	0	0
Gm16200	predicted gene 16200 [Source:MGI Symbol;Acc:MGI:3801928]	ENSMUSG00000081520	-0.472485	9.56382	3.80778e-05	0.00450997	0.0564656	0.670997	229	16754	0	0	0	0	0	0
Gm26534	predicted gene, 26534 [Source:MGI Symbol;Acc:MGI:5477028]	ENSMUSG00000097747	0.458263	6.89496	3.83941e-05	0.00452766	-0.177639	0.1783	230	3274	0	0	0	0	0	0
Nnt	nicotinamide nucleotide transhydrogenase [Source:MGI Symbol;Acc:MGI:109279]	ENSMUSG00000025453	-0.308412	8.69935	3.94279e-05	0.00462945	0.0120998	0.927528	231	24842	0	0	0	0	0	0
Ptprv	protein tyrosine phosphatase, receptor type, V [Source:MGI Symbol;Acc:MGI:108027]	ENSMUSG00000097993	-0.243909	7.34783	4.03082e-05	0.00471113	0.14093	0.287026	232	5813	0	0	0	0	0	0
Mro	maestro [Source:MGI Symbol;Acc:MGI:2152817]	ENSMUSG00000064036	0.426561	7.79595	4.0471e-05	0.00471113	0.0808113	0.542896	233	12934	0	0	0	0	0	0
Scnm1	sodium channel modifier 1 [Source:MGI Symbol;Acc:MGI:1341284]	ENSMUSG00000092607	0.351157	9.24785	4.07532e-05	0.00471484	-0.181731	0.168348	234	3058	0	0	0	0	0	0
Dars2	aspartyl-tRNA synthetase 2 (mitochondrial) [Source:MGI Symbol;Acc:MGI:2442510]	ENSMUSG00000026709	-0.307475	7.56395	4.08505e-05	0.00471484	0.0543613	0.682594	235	17095	0	0	0	0	0	0
Egr2	early growth response 2 [Source:MGI Symbol;Acc:MGI:95296]	ENSMUSG00000037868	-0.91127	7.96529	4.24497e-05	0.00485231	0.0592714	0.655653	236	16266	0	0	0	0	0	0
Tmem128	transmembrane protein 128 [Source:MGI Symbol;Acc:MGI:1913559]	ENSMUSG00000067365	0.323934	8.34276	4.25285e-05	0.00485231	0.084903	0.522592	237	12347	0	0	0	0	0	0
Gm15545	predicted gene 15545 [Source:MGI Symbol;Acc:MGI:3782994]	ENSMUSG00000087138	-0.321776	7.60112	4.25782e-05	0.00485231	0.0461487	0.728535	238	18498	0	0	0	0	0	0
Rabepk	Rab9 effector protein with kelch motifs [Source:MGI Symbol;Acc:MGI:2139530]	ENSMUSG00000070953	0.243117	7.92984	4.29521e-05	0.00487148	-0.0415017	0.754969	239	19316	0	0	0	0	0	0
Fastkd5	FAST kinase domains 5 [Source:MGI Symbol;Acc:MGI:2139469]	ENSMUSG00000079043	-0.371467	7.27103	4.31057e-05	0.00487148	0.0701436	0.597564	240	14564	0	0	0	0	0	0
Fam208b	family with sequence similarity 208, member B [Source:MGI Symbol;Acc:MGI:2145274]	ENSMUSG00000033799	-0.286363	8.75172	4.45838e-05	0.00501494	0.0197279	0.882102	241	23418	0	0	0	0	0	0
Gm5070	predicted gene 5070 [Source:MGI Symbol;Acc:MGI:3643219]	ENSMUSG00000096177	0.94676	9.80542	4.47449e-05	0.00501494	-0.0794961	0.549503	242	13124	0	0	0	0	0	0
Oscar	osteoclast associated receptor [Source:MGI Symbol;Acc:MGI:2179720]	ENSMUSG00000054594	0.528054	7.11894	4.52838e-05	0.00504994	0.0900177	0.497757	243	11630	0	0	0	0	0	0
Dhdh	dihydrodiol dehydrogenase (dimeric) [Source:MGI Symbol;Acc:MGI:1919005]	ENSMUSG00000011382	0.315797	8.10254	4.55915e-05	0.00504994	-0.0593591	0.655175	244	16251	0	0	0	0	0	0
Stk10	serine/threonine kinase 10 [Source:MGI Symbol;Acc:MGI:1099439]	ENSMUSG00000020272	0.387602	7.66484	4.56157e-05	0.00504994	0.0536891	0.686314	245	17211	1	0	0	0	1	0
C1qb	complement component 1, q subcomponent, beta polypeptide [Source:MGI Symbol;Acc:MGI:88224]	ENSMUSG00000036905	-0.527109	9.93646	4.5825e-05	0.00505248	-0.0366208	0.783037	246	20224	0	0	0	0	0	0
Helt	helt bHLH transcription factor [Source:MGI Symbol;Acc:MGI:3040955]	ENSMUSG00000047171	0.368085	5.45702	4.64902e-05	0.00510507	0.151949	0.250616	247	4969	0	0	0	0	0	0
Igsf10	immunoglobulin superfamily, member 10 [Source:MGI Symbol;Acc:MGI:1923481]	ENSMUSG00000036334	0.27275	6.99918	4.68281e-05	0.00512145	-0.0618725	0.641552	248	15843	0	6	0	0	6	0
Cox20-ps	COX20 Cox2 chaperone, pseudogene [Source:MGI Symbol;Acc:MGI:3783125]	ENSMUSG00000081359	-0.582534	9.45812	4.7044e-05	0.00512439	-0.0172436	0.896862	249	23848	0	0	0	0	0	0
Adamts17	a disintegrin-like and metallopeptidase (reprolysin type) with thrombospondin type 1 motif, 17 [Source:MGI Symbol;Acc:MGI:3588195]	ENSMUSG00000058145	-0.341545	8.13602	4.80948e-05	0.00520653	-0.164487	0.213163	250	4080	0	4	0	0	4	0
Ntsr2	neurotensin receptor 2 [Source:MGI Symbol;Acc:MGI:108018]	ENSMUSG00000020591	0.323919	10.792	4.81819e-05	0.00520653	-0.147535	0.264803	251	5296	0	0	0	0	0	0
1700049G17Rik	RIKEN cDNA 1700049G17 gene [Source:MGI Symbol;Acc:MGI:1920680]	ENSMUSG00000070709	0.48697	5.32472	4.87464e-05	0.00524662	0.137394	0.299413	252	6118	0	0	0	0	0	0
Ppwd1	peptidylprolyl isomerase domain and WD repeat containing 1 [Source:MGI Symbol;Acc:MGI:2443069]	ENSMUSG00000021713	-0.369046	8.24382	4.93102e-05	0.00528633	-0.181584	0.168696	253	3064	0	0	0	0	0	0
Bai1	brain-specific angiogenesis inhibitor 1 [Source:MGI Symbol;Acc:MGI:1933736]	ENSMUSG00000034730	-0.313926	10.7421	5.01465e-05	0.00535482	0.210694	0.109204	254	1862	0	1	0	1	1	1
Slc2a5	solute carrier family 2 (facilitated glucose transporter), member 5 [Source:MGI Symbol;Acc:MGI:1928369]	ENSMUSG00000028976	-0.34877	6.50732	5.08211e-05	0.00540558	-0.025807	0.846161	255	22284	0	0	0	0	0	0
1600020E01Rik	RIKEN cDNA 1600020E01 gene [Source:MGI Symbol;Acc:MGI:1919262]	ENSMUSG00000097048	0.340181	6.69818	5.19572e-05	0.00550482	-0.0908653	0.493701	256	11510	0	0	0	0	0	0
Adal	adenosine deaminase-like [Source:MGI Symbol;Acc:MGI:1923144]	ENSMUSG00000027259	-0.289455	7.95293	5.24155e-05	0.00553177	-0.0863059	0.515719	257	12138	0	0	0	0	0	0
Pcsk2os1	proprotein convertase subtilisin/kexin type 2, opposite strand 1 [Source:MGI Symbol;Acc:MGI:3605632]	ENSMUSG00000086171	-0.539506	6.87222	5.32163e-05	0.00559452	0.0936125	0.480675	258	11136	0	0	0	0	0	0
Clns1a	chloride channel, nucleotide-sensitive, 1A [Source:MGI Symbol;Acc:MGI:109638]	ENSMUSG00000025439	0.380304	8.76111	5.39201e-05	0.00564662	0.0615218	0.643446	259	15900	1	0	0	0	1	0
Gm12864	predicted gene 12864 [Source:MGI Symbol;Acc:MGI:3649273]	ENSMUSG00000082143	0.427789	8.96821	5.41487e-05	0.00564875	0.177522	0.17859	260	3288	0	0	0	0	0	0
1700007B14Rik	RIKEN cDNA 1700007B14 gene [Source:MGI Symbol;Acc:MGI:1919081]	ENSMUSG00000031620	0.345596	5.28251	5.43635e-05	0.00564943	-0.0262454	0.843581	261	22176	1	0	0	0	1	0
Agmo	alkylglycerol monooxygenase [Source:MGI Symbol;Acc:MGI:2442495]	ENSMUSG00000050103	0.308456	6.61483	5.52621e-05	0.00572089	-0.0250471	0.850639	262	22418	0	0	0	0	0	0
Nav1	neuron navigator 1 [Source:MGI Symbol;Acc:MGI:2183683]	ENSMUSG00000009418	0.269461	9.84026	5.58445e-05	0.0057592	-0.0358025	0.787771	263	20356	8	6	0	0	14	0
Ptprb	protein tyrosine phosphatase, receptor type, B [Source:MGI Symbol;Acc:MGI:97809]	ENSMUSG00000020154	0.277818	8.65755	5.68364e-05	0.00582912	-0.085546	0.519436	264	12248	0	0	0	0	0	0
Gm13268	predicted gene 13268 [Source:MGI Symbol;Acc:MGI:3651947]	ENSMUSG00000070271	-0.731446	8.2515	5.75987e-05	0.00582912	0.146513	0.268167	265	5364	0	0	0	0	0	0
4931406C07Rik	RIKEN cDNA 4931406C07 gene [Source:MGI Symbol;Acc:MGI:1918234]	ENSMUSG00000031938	0.235232	8.42458	5.77128e-05	0.00582912	-0.123336	0.352034	266	7564	2	0	0	0	2	0
Anxa3	annexin A3 [Source:MGI Symbol;Acc:MGI:1201378]	ENSMUSG00000029484	0.482193	6.89862	5.77504e-05	0.00582912	0.180123	0.172208	267	3137	0	0	0	0	0	0
P2ry13	purinergic receptor P2Y, G-protein coupled 13 [Source:MGI Symbol;Acc:MGI:1921441]	ENSMUSG00000036362	0.462325	9.0404	5.77822e-05	0.00582912	-0.210782	0.109053	268	1858	0	0	0	0	0	0
Cntnap2	contactin associated protein-like 2 [Source:MGI Symbol;Acc:MGI:1914047]	ENSMUSG00000039419	0.223691	10.0512	5.78119e-05	0.00582912	0.141076	0.286521	269	5806	2	0	0	0	2	0
Fam73a	family with sequence similarity 73, member A [Source:MGI Symbol;Acc:MGI:1924567]	ENSMUSG00000054942	0.273569	9.79894	5.92793e-05	0.00595494	-0.0607327	0.647716	270	16023	3	0	0	0	3	0
Nostrin	nitric oxide synthase trafficker [Source:MGI Symbol;Acc:MGI:3606242]	ENSMUSG00000034738	-0.355903	6.31757	6.00061e-05	0.0060057	0.0181497	0.891475	271	23710	0	0	0	0	0	0
Krt12	keratin 12 [Source:MGI Symbol;Acc:MGI:96687]	ENSMUSG00000020912	-0.331482	7.81579	6.05889e-05	0.00604174	0.185793	0.158874	272	2879	0	0	0	0	0	0
Rps2-ps10	ribosomal protein S2, pseudogene 10 [Source:MGI Symbol;Acc:MGI:3645604]	ENSMUSG00000091957	0.8487	7.57617	6.18412e-05	0.00614402	-0.16399	0.214568	273	4108	0	0	0	0	0	0
Gm11810	predicted gene 11810 [Source:MGI Symbol;Acc:MGI:3652275]	ENSMUSG00000082151	-0.582592	5.11696	6.53375e-05	0.0064677	0.13187	0.319446	274	6658	0	0	0	0	0	0
Iltifb	interleukin 10-related T cell-derived inducible factor beta [Source:MGI Symbol;Acc:MGI:2151139]	ENSMUSG00000090461	0.412624	4.72246	6.70724e-05	0.00659019	-0.16928	0.199942	275	3777	0	0	0	0	0	0
Trappc12	trafficking protein particle complex 12 [Source:MGI Symbol;Acc:MGI:2445089]	ENSMUSG00000020628	-0.277747	9.30948	6.7158e-05	0.00659019	0.179948	0.172633	276	3150	0	0	0	0	0	0
1500011B03Rik	RIKEN cDNA 1500011B03 gene [Source:MGI Symbol;Acc:MGI:1913486]	ENSMUSG00000072694	0.275196	9.0066	6.73038e-05	0.00659019	0.112464	0.396404	277	8782	0	0	0	0	0	0
Brd9	bromodomain containing 9 [Source:MGI Symbol;Acc:MGI:2145317]	ENSMUSG00000057649	0.240105	8.65034	6.78215e-05	0.00661699	-0.0175651	0.89495	278	23786	0	0	0	0	0	0
Spg11	spastic paraplegia 11 [Source:MGI Symbol;Acc:MGI:2444989]	ENSMUSG00000033396	0.235206	8.06037	6.86117e-05	0.00665408	0.126171	0.340989	279	7261	0	0	0	0	0	0
Mkks	McKusick-Kaufman syndrome [Source:MGI Symbol;Acc:MGI:1891836]	ENSMUSG00000027274	0.430978	7.68573	6.8763e-05	0.00665408	-0.11299	0.394184	280	8710	0	0	0	0	0	0
Adhfe1	alcohol dehydrogenase, iron containing, 1 [Source:MGI Symbol;Acc:MGI:1923437]	ENSMUSG00000025911	-0.316226	8.31323	6.9056e-05	0.00665408	0.102117	0.44153	281	10058	1	0	0	0	1	0
Gm2093	predicted gene 2093 [Source:MGI Symbol;Acc:MGI:3780260]	ENSMUSG00000097662	0.378901	4.81697	6.9183e-05	0.00665408	-0.155281	0.240254	282	4742	0	0	0	0	0	0
Gm14122	predicted gene 14122 [Source:MGI Symbol;Acc:MGI:3651998]	ENSMUSG00000083964	0.559363	6.43231	6.98521e-05	0.00669469	-0.219257	0.0952197	283	1596	0	0	0	0	0	0
Nlrp5	NLR family, pyrin domain containing 5 [Source:MGI Symbol;Acc:MGI:1345193]	ENSMUSG00000015721	0.52478	5.5004	7.15904e-05	0.00681361	0.0194941	0.88349	284	23462	0	0	0	0	0	0
BC005561	cDNA sequence BC005561 [Source:MGI Symbol;Acc:MGI:3040669]	ENSMUSG00000079065	-0.370896	8.54069	7.15953e-05	0.00681361	-0.0743523	0.575707	285	13942	0	0	0	0	0	0
Zfp277	zinc finger protein 277 [Source:MGI Symbol;Acc:MGI:1890393]	ENSMUSG00000055917	0.308907	7.44398	7.22e-05	0.00684305	-0.0799053	0.547444	286	13076	0	0	0	0	0	0
Tm4sf1	transmembrane 4 superfamily member 1 [Source:MGI Symbol;Acc:MGI:104678]	ENSMUSG00000027800	0.277669	7.7047	7.24092e-05	0.00684305	-0.112522	0.396157	287	8770	1	0	0	0	1	0
Plxdc1	plexin domain containing 1 [Source:MGI Symbol;Acc:MGI:1919574]	ENSMUSG00000017417	-0.320152	8.17675	7.28955e-05	0.00686509	0.145694	0.270879	288	5430	0	0	0	0	0	0
A730085K08Rik	RIKEN cDNA A730085K08 gene [Source:MGI Symbol;Acc:MGI:3605633]	ENSMUSG00000093598	-0.419593	6.11563	7.31615e-05	0.0068663	0.086189	0.51629	289	12154	0	0	0	0	0	0
Cep112	centrosomal protein 112 [Source:MGI Symbol;Acc:MGI:1923673]	ENSMUSG00000020728	0.243967	7.09153	7.41329e-05	0.00692679	-0.134822	0.308637	290	6376	1	0	0	0	1	0
Homez	homeodomain leucine zipper-encoding gene [Source:MGI Symbol;Acc:MGI:2678023]	ENSMUSG00000057156	0.374073	8.32687	7.43168e-05	0.00692679	-0.0958338	0.470278	291	10824	0	0	0	0	0	0
Tmem144	transmembrane protein 144 [Source:MGI Symbol;Acc:MGI:1917902]	ENSMUSG00000027956	0.349292	8.35498	7.53848e-05	0.00696629	-0.0907483	0.49426	292	11526	0	0	0	0	0	0
Eif4a1	eukaryotic translation initiation factor 4A1 [Source:MGI Symbol;Acc:MGI:95303]	ENSMUSG00000059796	-0.35385	6.69538	7.55678e-05	0.00696629	0.0963014	0.468104	293	10751	0	0	0	0	0	0
Arhgap10	Rho GTPase activating protein 10 [Source:MGI Symbol;Acc:MGI:1925764]	ENSMUSG00000037148	-0.308361	8.37843	7.59487e-05	0.00696629	0.0135903	0.918629	294	24554	0	0	0	0	0	0
Cml5	camello-like 5 [Source:MGI Symbol;Acc:MGI:1916299]	ENSMUSG00000079494	-0.455783	7.65961	7.61627e-05	0.00696629	0.126492	0.33975	295	7218	0	0	0	0	0	0
Dap	death-associated protein [Source:MGI Symbol;Acc:MGI:1918190]	ENSMUSG00000039168	-0.510819	8.05701	7.62307e-05	0.00696629	-0.0775672	0.559262	296	13452	1	0	0	0	1	0
Chil1	chitinase-like 1 [Source:MGI Symbol;Acc:MGI:1340899]	ENSMUSG00000064246	-0.385102	7.64866	7.65513e-05	0.00696629	0.00876796	0.947451	297	25452	0	0	0	0	0	0
Gm6712	predicted gene 6712 [Source:MGI Symbol;Acc:MGI:3645888]	ENSMUSG00000072761	-0.454612	8.098	7.68793e-05	0.00696629	-0.0386375	0.771404	298	19835	0	0	0	0	0	0
Tgoln1	trans-golgi network protein [Source:MGI Symbol;Acc:MGI:105080]	ENSMUSG00000056429	0.293004	9.91862	7.69355e-05	0.00696629	0.0406833	0.759654	299	19450	3	0	0	0	3	0
Tctex1d2	Tctex1 domain containing 2 [Source:MGI Symbol;Acc:MGI:1913311]	ENSMUSG00000014075	-0.448436	6.52331	7.70522e-05	0.00696629	0.230247	0.0793667	300	1333	0	0	0	0	0	0
Dusp4	dual specificity phosphatase 4 [Source:MGI Symbol;Acc:MGI:2442191]	ENSMUSG00000031530	-0.322721	7.67155	7.83011e-05	0.00705568	0.0997793	0.452111	301	10317	1	0	0	0	1	0
Gm7420	predicted gene 7420 [Source:MGI Symbol;Acc:MGI:3647909]	ENSMUSG00000089975	-0.562878	5.21723	7.89903e-05	0.00709422	-0.0826526	0.533712	302	12682	0	0	0	0	0	0
Gm11375	predicted gene 11375 [Source:MGI Symbol;Acc:MGI:3705157]	ENSMUSG00000085981	0.304127	5.23876	7.96814e-05	0.00713266	-0.0427584	0.747791	303	19080	0	0	0	0	0	0
Atp10d	ATPase, class V, type 10D [Source:MGI Symbol;Acc:MGI:2450125]	ENSMUSG00000046808	0.209567	7.13197	8.0326e-05	0.00713728	0.11337	0.392585	304	8664	1	0	0	0	1	0
C4a	complement component 4A (Rodgers blood group) [Source:MGI Symbol;Acc:MGI:98320]	ENSMUSG00000015451	-0.283666	6.50904	8.04328e-05	0.00713728	0.0280575	0.832931	305	21818	0	0	0	0	0	0
Etnk2	ethanolamine kinase 2 [Source:MGI Symbol;Acc:MGI:2443760]	ENSMUSG00000070644	0.266638	6.92342	8.05224e-05	0.00713728	-0.0168345	0.899296	306	23932	0	0	0	0	0	0
Tnnt2	troponin T2, cardiac [Source:MGI Symbol;Acc:MGI:104597]	ENSMUSG00000026414	0.325252	7.29136	8.2654e-05	0.00730236	-0.172641	0.191026	307	3558	0	0	0	0	0	0
Gm12383	predicted gene 12383 [Source:MGI Symbol;Acc:MGI:3651852]	ENSMUSG00000082238	0.781458	3.47421	8.39718e-05	0.00732664	-0.192895	0.143265	308	2536	0	0	0	0	0	0
Fat4	FAT tumor suppressor homolog 4 (Drosophila) [Source:MGI Symbol;Acc:MGI:3045256]	ENSMUSG00000046743	0.239842	8.52211	8.3978e-05	0.00732664	0.0384036	0.77275	309	19876	1	1	0	0	2	0
Smyd3	SET and MYND domain containing 3 [Source:MGI Symbol;Acc:MGI:1916976]	ENSMUSG00000055067	0.237947	8.41645	8.4033e-05	0.00732664	-0.0230597	0.86237	310	22763	0	0	0	0	0	0
Slc7a6os	solute carrier family 7, member 6 opposite strand [Source:MGI Symbol;Acc:MGI:1916951]	ENSMUSG00000033106	0.342224	7.35153	8.40995e-05	0.00732664	-0.148208	0.262608	311	5248	0	0	0	0	0	0
Zfp365	zinc finger protein 365 [Source:MGI Symbol;Acc:MGI:2143676]	ENSMUSG00000037855	-0.405854	8.54002	8.43176e-05	0.00732664	0.129415	0.328617	312	6911	2	0	2	0	2	2
Txndc9	thioredoxin domain containing 9 [Source:MGI Symbol;Acc:MGI:2138153]	ENSMUSG00000058407	0.41603	7.99787	8.45496e-05	0.00732664	-0.100364	0.449453	313	10254	0	0	0	0	0	0
Pdhb	pyruvate dehydrogenase (lipoamide) beta [Source:MGI Symbol;Acc:MGI:1915513]	ENSMUSG00000021748	0.276067	10.6391	8.5663e-05	0.00739949	-0.189329	0.150952	314	2707	1	0	0	0	1	0
Cast	calpastatin [Source:MGI Symbol;Acc:MGI:1098236]	ENSMUSG00000021585	0.412879	7.59819	8.63404e-05	0.0074125	0.0280867	0.83276	315	21814	0	3	0	0	3	0
Cav2	caveolin 2 [Source:MGI Symbol;Acc:MGI:107571]	ENSMUSG00000000058	-0.29933	7.60513	8.64992e-05	0.0074125	-0.144905	0.27351	316	5493	4	0	0	0	4	0
Vamp3	vesicle-associated membrane protein 3 [Source:MGI Symbol;Acc:MGI:1321389]	ENSMUSG00000028955	0.338308	9.11414	8.66336e-05	0.0074125	-0.0311847	0.814623	317	21242	4	2	0	0	6	0
Hrsp12	heat-responsive protein 12 [Source:MGI Symbol;Acc:MGI:1095401]	ENSMUSG00000022323	0.316946	7.3846	8.71716e-05	0.00743508	-0.0212185	0.873265	318	23139	0	1	0	0	1	0
Nynrin	NYN domain and retroviral integrase containing [Source:MGI Symbol;Acc:MGI:2652872]	ENSMUSG00000075592	0.264611	7.84206	8.82441e-05	0.00748658	-0.0706697	0.594812	319	14482	0	0	0	0	0	0
Traj30	T cell receptor alpha joining 30 [Source:MGI Symbol;Acc:MGI:4439596]	ENSMUSG00000076899	-0.686851	4.76253	8.83275e-05	0.00748658	0.103374	0.435901	320	9906	0	0	0	0	0	0
Actn2	actinin alpha 2 [Source:MGI Symbol;Acc:MGI:109192]	ENSMUSG00000052374	-0.366845	8.38342	8.95327e-05	0.00756509	0.104777	0.429665	321	9730	0	0	0	0	0	0
Dnajb5	DnaJ (Hsp40) homolog, subfamily B, member 5 [Source:MGI Symbol;Acc:MGI:1930018]	ENSMUSG00000036052	-0.497435	9.5969	9.18526e-05	0.00773701	0.0393681	0.767202	322	19700	0	3	0	3	3	3
Rpp25	ribonuclease P/MRP 25 subunit [Source:MGI Symbol;Acc:MGI:2143151]	ENSMUSG00000062309	0.474844	8.80183	9.21651e-05	0.0077393	0.0210431	0.874304	323	23178	0	0	0	0	0	0
Zbbx	zinc finger, B-box domain containing [Source:MGI Symbol;Acc:MGI:2674085]	ENSMUSG00000034151	0.255453	5.70078	9.29581e-05	0.0077818	-0.277477	0.0333611	324	492	0	0	0	0	0	0
Wdr63	WD repeat domain 63 [Source:MGI Symbol;Acc:MGI:3045269]	ENSMUSG00000043020	0.468117	6.11075	9.33709e-05	0.0077923	-0.123365	0.351919	325	7559	0	0	0	0	0	0
Gon4l	gon-4-like (C.elegans) [Source:MGI Symbol;Acc:MGI:1917579]	ENSMUSG00000054199	-0.226228	8.70672	9.56387e-05	0.00795708	0.12357	0.351115	326	7539	0	0	0	0	0	0
Grk4	G protein-coupled receptor kinase 4 [Source:MGI Symbol;Acc:MGI:95801]	ENSMUSG00000052783	0.371344	5.59548	9.6658e-05	0.0080173	-0.13301	0.315244	327	6546	1	0	0	0	1	0
Nr4a3	nuclear receptor subfamily 4, group A, member 3 [Source:MGI Symbol;Acc:MGI:1352457]	ENSMUSG00000028341	-0.778205	8.55964	9.85479e-05	0.00814913	0.0759013	0.567756	328	13723	0	0	0	0	0	0
Gm15631	predicted gene 15631 [Source:MGI Symbol;Acc:MGI:3783075]	ENSMUSG00000085067	-0.643519	8.5711	9.91841e-05	0.00817681	-0.166445	0.20769	329	3950	0	0	0	0	0	0
Stk19	serine/threonine kinase 19 [Source:MGI Symbol;Acc:MGI:1860085]	ENSMUSG00000061207	0.353504	8.71464	9.95938e-05	0.0081857	-0.0751998	0.57135	330	13820	0	1	0	0	1	0
Ldha-ps2	lactate dehydrogenase A, pseudogene 2 [Source:MGI Symbol;Acc:MGI:96761]	ENSMUSG00000083836	-0.454761	9.06469	0.000100841	0.00826318	-0.0865982	0.514293	331	12096	0	0	0	0	0	0
Chchd5	coiled-coil-helix-coiled-coil-helix domain containing 5 [Source:MGI Symbol;Acc:MGI:1913420]	ENSMUSG00000037938	0.227822	7.51147	0.000102795	0.00839596	0.00885564	0.946926	332	25433	0	0	0	0	0	0
Brix1	BRX1, biogenesis of ribosomes, homolog (S. cerevisiae) [Source:MGI Symbol;Acc:MGI:1915082]	ENSMUSG00000022247	-0.312469	8.11063	0.000103081	0.00839596	-0.133682	0.312782	333	6483	0	0	0	0	0	0
Pla2g4a	phospholipase A2, group IVA (cytosolic, calcium-dependent) [Source:MGI Symbol;Acc:MGI:1195256]	ENSMUSG00000056220	0.261473	6.49448	0.000103883	0.00843601	-0.107934	0.415819	334	9344	0	0	0	0	0	0
H2afv	H2A histone family, member V [Source:MGI Symbol;Acc:MGI:1924855]	ENSMUSG00000041126	0.360888	10.052	0.000105244	0.00852032	0.0182666	0.89078	335	23690	0	0	0	0	0	0
Fah	fumarylacetoacetate hydrolase [Source:MGI Symbol;Acc:MGI:95482]	ENSMUSG00000030630	-0.248935	8.90311	0.000105754	0.00852032	0.0463825	0.727213	336	18466	0	0	0	0	0	0
Alox12b	arachidonate 12-lipoxygenase, 12R type [Source:MGI Symbol;Acc:MGI:1274782]	ENSMUSG00000032807	0.36568	7.10424	0.000105864	0.00852032	-0.015607	0.906605	337	24170	0	0	0	0	0	0
Cx3cl1	chemokine (C-X3-C motif) ligand 1 [Source:MGI Symbol;Acc:MGI:1097153]	ENSMUSG00000031778	-0.363379	10.7361	0.000106765	0.00856741	-0.0268007	0.840314	338	22072	1	0	0	0	1	0
Ptgr2	prostaglandin reductase 2 [Source:MGI Symbol;Acc:MGI:1916372]	ENSMUSG00000072946	0.285623	7.38565	0.000107442	0.00859633	-0.133507	0.313423	339	6498	0	0	0	0	0	0
Rdh13	retinol dehydrogenase 13 (all-trans and 9-cis) [Source:MGI Symbol;Acc:MGI:1918732]	ENSMUSG00000008435	-0.237508	7.85601	0.000108141	0.00862681	-0.0511172	0.700616	340	17655	2	0	0	0	2	0
C330018D20Rik	RIKEN cDNA C330018D20 gene [Source:MGI Symbol;Acc:MGI:1924672]	ENSMUSG00000024592	-0.391465	6.26477	0.000109077	0.00867591	0.0343412	0.796243	341	20644	0	0	0	0	0	0
Rimbp2	RIMS binding protein 2 [Source:MGI Symbol;Acc:MGI:2443235]	ENSMUSG00000029420	-0.375329	9.90081	0.0001097	0.00870001	0.0491882	0.711411	342	17998	0	0	0	0	0	0
Gm14460	predicted gene 14460 [Source:MGI Symbol;Acc:MGI:3651590]	ENSMUSG00000082701	-0.385575	7.68348	0.000110354	0.00872632	-0.198127	0.132521	343	2344	0	0	0	0	0	0
Cd34	CD34 antigen [Source:MGI Symbol;Acc:MGI:88329]	ENSMUSG00000016494	-0.444265	9.78974	0.000111504	0.00874674	-0.00838801	0.949725	344	25526	0	0	0	0	0	0
Slc6a12	solute carrier family 6 (neurotransmitter transporter, betaine/GABA), member 12 [Source:MGI Symbol;Acc:MGI:95628]	ENSMUSG00000030109	0.377181	7.62814	0.000111656	0.00874674	-0.00134442	0.991937	345	26856	0	0	0	0	0	0
Ptpn5	protein tyrosine phosphatase, non-receptor type 5 [Source:MGI Symbol;Acc:MGI:97807]	ENSMUSG00000030854	-0.339169	9.53326	0.00011186	0.00874674	-0.119858	0.365882	346	7924	2	0	0	0	2	0
Gm12144	predicted gene 12144 [Source:MGI Symbol;Acc:MGI:3649685]	ENSMUSG00000086170	-0.366611	5.80497	0.000112112	0.00874674	-0.0566994	0.669713	347	16707	0	0	0	0	0	0
Stx6	syntaxin 6 [Source:MGI Symbol;Acc:MGI:1926235]	ENSMUSG00000026470	-0.350355	9.13306	0.000112224	0.00874674	-0.0627493	0.636827	348	15712	0	7	0	0	7	0
Gm11542	predicted gene 11542 [Source:MGI Symbol;Acc:MGI:3650067]	ENSMUSG00000085051	0.370172	6.69848	0.000112908	0.00877478	-0.0649413	0.625077	349	15384	0	0	0	0	0	0
Egr1	early growth response 1 [Source:MGI Symbol;Acc:MGI:95295]	ENSMUSG00000038418	-0.577103	9.17358	0.000113543	0.00879891	0.0915667	0.490358	350	11423	3	0	1	0	3	1
Tmem56	transmembrane protein 56 [Source:MGI Symbol;Acc:MGI:1923195]	ENSMUSG00000028132	0.218289	8.92101	0.000116594	0.00899236	0.0798761	0.547591	351	13078	1	0	0	0	1	0
Fhit	fragile histidine triad gene [Source:MGI Symbol;Acc:MGI:1277947]	ENSMUSG00000060579	0.274937	8.17062	0.000116702	0.00899236	-0.129094	0.32983	352	6941	0	0	0	0	0	0
Asap2	ArfGAP with SH3 domain, ankyrin repeat and PH domain 2 [Source:MGI Symbol;Acc:MGI:2685438]	ENSMUSG00000052632	-0.272825	9.01579	0.000117466	0.00902554	0.160103	0.225783	353	4392	1	0	1	0	1	1
Tbce	tubulin-specific chaperone E [Source:MGI Symbol;Acc:MGI:1917680]	ENSMUSG00000039233	-0.284689	8.84524	0.000117835	0.00902834	0.0484283	0.715679	354	18119	0	0	0	0	0	0
Acer2	alkaline ceramidase 2 [Source:MGI Symbol;Acc:MGI:1920932]	ENSMUSG00000038007	-0.317191	7.73641	0.000118437	0.00904889	0.201546	0.125834	355	2206	0	5	0	2	5	2
Adrb1	adrenergic receptor, beta 1 [Source:MGI Symbol;Acc:MGI:87937]	ENSMUSG00000035283	-0.413836	7.98809	0.000120256	0.00916208	0.0138241	0.917234	356	24513	0	2	0	1	2	1
Dzip3	DAZ interacting protein 3, zinc finger [Source:MGI Symbol;Acc:MGI:1917433]	ENSMUSG00000064061	0.270262	8.93843	0.00012127	0.00917282	-0.278207	0.03288	357	480	0	0	0	0	0	0
Pced1a	PC-esterase domain containing 1A [Source:MGI Symbol;Acc:MGI:2442177]	ENSMUSG00000037773	0.224301	7.54887	0.000121398	0.00917282	0.0130643	0.921769	358	24674	0	0	0	0	0	0
4930538K18Rik	RIKEN cDNA 4930538K18 gene [Source:MGI Symbol;Acc:MGI:1922430]	ENSMUSG00000028642	0.331191	6.84851	0.000121411	0.00917282	0.157209	0.234391	359	4598	0	0	0	0	0	0
Slc6a15	solute carrier family 6 (neurotransmitter transporter), member 15 [Source:MGI Symbol;Acc:MGI:2143484]	ENSMUSG00000019894	-0.348928	9.51078	0.000122649	0.00924061	0.076515	0.56462	360	13636	1	0	0	0	1	0
1700001O22Rik	RIKEN cDNA 1700001O22 gene [Source:MGI Symbol;Acc:MGI:1923631]	ENSMUSG00000044320	-0.309907	7.17894	0.000123044	0.00924466	0.0172436	0.896862	361	23848	0	0	0	0	0	0
Ncapd2	non-SMC condensin I complex, subunit D2 [Source:MGI Symbol;Acc:MGI:1915548]	ENSMUSG00000038252	0.262059	7.90349	0.000123646	0.00924803	-0.137861	0.297755	362	6078	0	0	0	0	0	0
Gm6404	predicted gene 6404 [Source:MGI Symbol;Acc:MGI:3648994]	ENSMUSG00000061669	0.504793	10.3167	0.000123771	0.00924803	0.1874	0.155236	363	2806	0	0	0	0	0	0
Abca4	ATP-binding cassette, sub-family A (ABC1), member 4 [Source:MGI Symbol;Acc:MGI:109424]	ENSMUSG00000028125	0.264411	6.76515	0.00012426	0.00925907	0.196548	0.135696	364	2409	0	0	0	0	0	0
Rab3b	RAB3B, member RAS oncogene family [Source:MGI Symbol;Acc:MGI:1917158]	ENSMUSG00000003411	-0.400788	8.86561	0.000125264	0.00930832	-0.118251	0.372393	365	8103	0	0	0	0	0	0
Olfr331	olfactory receptor 331 [Source:MGI Symbol;Acc:MGI:3030165]	ENSMUSG00000058807	-0.613342	7.178	0.000128152	0.00948372	0.152299	0.249512	366	4943	0	0	0	0	0	0
1110032A03Rik	RIKEN cDNA 1110032A03 gene [Source:MGI Symbol;Acc:MGI:1915971]	ENSMUSG00000037971	-0.264179	8.29325	0.000128324	0.00948372	0.129737	0.327407	367	6879	0	0	0	0	0	0
Htr2a	5-hydroxytryptamine (serotonin) receptor 2A [Source:MGI Symbol;Acc:MGI:109521]	ENSMUSG00000034997	-0.425241	10.1294	0.000129438	0.00954008	0.159635	0.227159	368	4434	0	0	0	0	0	0
Gm15663	predicted gene 15663 [Source:MGI Symbol;Acc:MGI:3783105]	ENSMUSG00000085282	0.409781	8.13922	0.000134144	0.00984359	-0.10013	0.450515	369	10274	0	0	0	0	0	0
Cox7a2l	cytochrome c oxidase subunit VIIa polypeptide 2-like [Source:MGI Symbol;Acc:MGI:106015]	ENSMUSG00000024248	-0.583216	5.60246	0.000134436	0.00984359	0.231796	0.077311	370	1290	0	0	0	0	0	0
Dtd1	D-tyrosyl-tRNA deacylase 1 [Source:MGI Symbol;Acc:MGI:1913294]	ENSMUSG00000027430	0.277797	9.14218	0.000134645	0.00984359	-0.0588914	0.657722	371	16324	0	1	0	0	1	0
Phtf1	putative homeodomain transcription factor 1 [Source:MGI Symbol;Acc:MGI:1332671]	ENSMUSG00000058388	0.280063	8.06599	0.000139223	0.010151	-0.0957169	0.470822	372	10844	0	0	0	0	0	0
Nt5c1a	5'-nucleotidase, cytosolic IA [Source:MGI Symbol;Acc:MGI:2155700]	ENSMUSG00000054958	0.393137	7.5813	0.000140541	0.0102023	0.119536	0.367179	373	7958	0	0	0	0	0	0
Rpl18	ribosomal protein L18 [Source:MGI Symbol;Acc:MGI:98003]	ENSMUSG00000059070	-0.428276	7.0267	0.00014068	0.0102023	0.0219199	0.869112	374	22992	0	0	0	0	0	0
2500002B13Rik	RIKEN cDNA 2500002B13 gene [Source:MGI Symbol;Acc:MGI:1925603]	ENSMUSG00000096917	0.592877	5.36886	0.000142246	0.0102872	-0.164867	0.212093	375	4058	0	0	0	0	0	0
Pign	phosphatidylinositol glycan anchor biosynthesis, class N [Source:MGI Symbol;Acc:MGI:1351629]	ENSMUSG00000056536	0.320568	7.59096	0.000142609	0.0102872	-0.0145548	0.912876	376	24378	1	0	0	0	1	0
Slc35f5	solute carrier family 35, member F5 [Source:MGI Symbol;Acc:MGI:1921400]	ENSMUSG00000026342	-0.336534	8.55143	0.000143459	0.0103211	0.140755	0.287632	377	5826	0	0	0	0	0	0
Nudcd1	NudC domain containing 1 [Source:MGI Symbol;Acc:MGI:1914679]	ENSMUSG00000038736	0.327446	7.98793	0.000145076	0.0104047	-0.0509126	0.701758	378	17690	0	0	0	0	0	0
Pds5b	PDS5, regulator of cohesion maintenance, homolog B (S. cerevisiae) [Source:MGI Symbol;Acc:MGI:2140945]	ENSMUSG00000034021	0.219431	9.62033	0.000145389	0.0104047	-0.168111	0.203112	379	3850	4	3	0	1	7	1
Pemt	phosphatidylethanolamine N-methyltransferase [Source:MGI Symbol;Acc:MGI:104535]	ENSMUSG00000000301	-0.430736	7.26501	0.000146068	0.0104258	0.262074	0.0449464	380	694	1	0	1	0	1	1
Maob	monoamine oxidase B [Source:MGI Symbol;Acc:MGI:96916]	ENSMUSG00000040147	0.247614	9.02962	0.000146463	0.0104266	-0.179948	0.172633	381	3150	0	0	0	0	0	0
Acap3	ArfGAP with coiled-coil, ankyrin repeat and PH domains 3 [Source:MGI Symbol;Acc:MGI:2153589]	ENSMUSG00000029033	-0.274027	8.82507	0.000147824	0.0104889	-0.0220368	0.86842	382	22972	1	0	0	0	1	0
Aldh1a2	aldehyde dehydrogenase family 1, subfamily A2 [Source:MGI Symbol;Acc:MGI:107928]	ENSMUSG00000013584	0.398457	7.49046	0.000148249	0.0104889	-0.0604697	0.649142	383	16062	0	0	0	0	0	0
Smad7	SMAD family member 7 [Source:MGI Symbol;Acc:MGI:1100518]	ENSMUSG00000025880	-0.192531	8.90191	0.000148912	0.0104889	0.247549	0.0587164	384	949	2	4	1	2	6	3
Gle1	GLE1 RNA export mediator (yeast) [Source:MGI Symbol;Acc:MGI:1921662]	ENSMUSG00000019715	0.234552	8.61783	0.000149109	0.0104889	-0.04232	0.750293	385	19176	0	0	0	0	0	0
Exoc3	exocyst complex component 3 [Source:MGI Symbol;Acc:MGI:2443972]	ENSMUSG00000034152	0.326515	9.01148	0.000149272	0.0104889	-0.0347503	0.793869	386	20562	0	0	0	0	0	0
Ppm1l	protein phosphatase 1 (formerly 2C)-like [Source:MGI Symbol;Acc:MGI:2139740]	ENSMUSG00000027784	-0.313778	9.77426	0.000151805	0.0106393	0.221391	0.091963	387	1538	7	0	4	0	7	4
Exosc3	exosome component 3 [Source:MGI Symbol;Acc:MGI:1913612]	ENSMUSG00000028322	0.392852	5.91264	0.000152787	0.0106805	0.0933787	0.481776	388	11172	0	0	0	0	0	0
Efcab7	EF-hand calcium binding domain 7 [Source:MGI Symbol;Acc:MGI:2385199]	ENSMUSG00000073791	0.374313	5.65174	0.000153402	0.0106806	-0.0748199	0.573301	389	13880	0	0	0	0	0	0
Dzank1	double zinc ribbon and ankyrin repeat domains 1 [Source:MGI Symbol;Acc:MGI:2139080]	ENSMUSG00000037259	0.234264	10.2874	0.000153576	0.0106806	-0.153176	0.246764	390	4882	1	0	0	0	1	0
Snhg3	small nucleolar RNA host gene 3 [Source:MGI Symbol;Acc:MGI:2684817]	ENSMUSG00000085241	0.339122	8.48966	0.000154154	0.0106934	0.188365	0.153083	391	2764	0	0	0	0	0	0
Moxd1	monooxygenase, DBH-like 1 [Source:MGI Symbol;Acc:MGI:1921582]	ENSMUSG00000020000	-0.328522	8.0058	0.000155255	0.0107259	-0.118601	0.370966	392	8064	0	0	0	0	0	0
Focad	focadhesin [Source:MGI Symbol;Acc:MGI:2676921]	ENSMUSG00000038368	-0.282698	8.58253	0.000155413	0.0107259	0.061288	0.64471	393	15927	0	1	0	0	1	0
Tox3	TOX high mobility group box family member 3 [Source:MGI Symbol;Acc:MGI:3039593]	ENSMUSG00000043668	-0.249126	8.58621	0.000156702	0.0107874	0.115942	0.381866	394	8356	0	1	0	1	1	1
AW011738	expressed sequence AW011738 [Source:MGI Symbol;Acc:MGI:2140540]	ENSMUSG00000078349	0.354461	6.5758	0.000158837	0.0109067	-0.0689161	0.604008	395	14756	0	0	0	0	0	0
Gm5834	predicted pseudogene 5834 [Source:MGI Symbol;Acc:MGI:3643955]	ENSMUSG00000085867	0.592042	7.77182	0.000160177	0.0109709	-0.112084	0.398011	396	8820	0	0	0	0	0	0
Tubgcp5	tubulin, gamma complex associated protein 5 [Source:MGI Symbol;Acc:MGI:2178836]	ENSMUSG00000033790	-0.244103	8.29646	0.000162327	0.0110663	-0.150107	0.256471	397	5116	0	0	0	0	0	0
Itm2c	integral membrane protein 2C [Source:MGI Symbol;Acc:MGI:1927594]	ENSMUSG00000026223	-0.264999	10.6053	0.000162386	0.0110663	0.101621	0.443767	398	10112	3	0	0	0	3	0
Hpcal4	hippocalcin-like 4 [Source:MGI Symbol;Acc:MGI:2157521]	ENSMUSG00000046093	-0.359382	9.69978	0.000162885	0.0110725	-0.0344873	0.795395	399	20615	3	0	0	0	3	0
Cuedc1	CUE domain containing 1 [Source:MGI Symbol;Acc:MGI:2144281]	ENSMUSG00000018378	-0.205651	7.74117	0.000163636	0.0110731	0.0786486	0.553781	400	13272	0	0	0	0	0	0
Lims2	LIM and senescent cell antigen like domains 2 [Source:MGI Symbol;Acc:MGI:2385067]	ENSMUSG00000024395	-0.286621	8.54725	0.000163711	0.0110731	0.0951031	0.473684	401	10925	0	0	0	0	0	0
Ldha-ps	lactate dehydrogenase A, pseudogene [Source:MGI Symbol;Acc:MGI:96760]	ENSMUSG00000082330	-0.259366	5.62799	0.000167763	0.011319	-0.0875627	0.509601	402	11942	0	0	0	0	0	0
Pcdhb11	protocadherin beta 11 [Source:MGI Symbol;Acc:MGI:2136746]	ENSMUSG00000051486	0.453005	6.74154	0.000168334	0.0113294	0.0141456	0.915316	403	24452	1	0	0	0	1	0
Dab2	disabled 2, mitogen-responsive phosphoprotein [Source:MGI Symbol;Acc:MGI:109175]	ENSMUSG00000022150	0.235372	7.98965	0.000169079	0.0113394	0.0167468	0.899818	404	23946	2	1	0	0	3	0
Gm7102	predicted gene 7102 [Source:MGI Symbol;Acc:MGI:3648735]	ENSMUSG00000094649	1.36375	4.60115	0.00016932	0.0113394	-0.144408	0.275176	405	5529	0	0	0	0	0	0
Klhl12	kelch-like 12 [Source:MGI Symbol;Acc:MGI:2385619]	ENSMUSG00000026455	0.276027	7.21895	0.000172611	0.0115166	0.0486914	0.7142	406	18078	0	0	0	0	0	0
Sgpp1	sphingosine-1-phosphate phosphatase 1 [Source:MGI Symbol;Acc:MGI:2135760]	ENSMUSG00000021054	0.23733	9.26563	0.000172815	0.0115166	-0.00362409	0.978267	407	26404	3	4	0	0	7	0
Ap1g2	adaptor protein complex AP-1, gamma 2 subunit [Source:MGI Symbol;Acc:MGI:1328307]	ENSMUSG00000040701	-0.209911	7.44612	0.000175502	0.0116251	-0.0219199	0.869112	408	22992	0	0	0	0	0	0
Cfh	complement component factor h [Source:MGI Symbol;Acc:MGI:88385]	ENSMUSG00000026365	0.336027	7.91983	0.000175541	0.0116251	-0.0775964	0.559114	409	13446	0	0	0	0	0	0
Gm13203	predicted gene 13203 [Source:MGI Symbol;Acc:MGI:3651445]	ENSMUSG00000087273	-0.776202	4.63215	0.000175729	0.0116251	0.130058	0.326199	410	6844	0	0	0	0	0	0
Phex	phosphate regulating endopeptidase homolog, X-linked [Source:MGI Symbol;Acc:MGI:107489]	ENSMUSG00000057457	0.225423	6.01942	0.000176715	0.0116619	-0.197542	0.133691	411	2368	0	1	0	0	1	0
Phactr4	phosphatase and actin regulator 4 [Source:MGI Symbol;Acc:MGI:2140327]	ENSMUSG00000066043	0.245228	7.4087	0.000177427	0.0116805	-0.000730663	0.995618	412	26992	0	0	0	0	0	0
Mrpl14	mitochondrial ribosomal protein L14 [Source:MGI Symbol;Acc:MGI:1333864]	ENSMUSG00000023939	-0.428143	8.05235	0.000179588	0.0117941	-0.0570209	0.667949	413	16640	0	0	0	0	0	0
Notch2	notch 2 [Source:MGI Symbol;Acc:MGI:97364]	ENSMUSG00000027878	0.218777	8.35478	0.000181822	0.011912	-0.0526954	0.691827	414	17380	0	0	0	0	0	0
Atg16l2	autophagy related 16-like 2 (S. cerevisiae) [Source:MGI Symbol;Acc:MGI:1920933]	ENSMUSG00000047767	-0.258159	8.26331	0.000183796	0.0119932	0.16247	0.218905	415	4209	0	0	0	0	0	0
4933413G19Rik	RIKEN cDNA 4933413G19 gene [Source:MGI Symbol;Acc:MGI:1918399]	ENSMUSG00000079304	0.384273	6.95563	0.000183947	0.0119932	-0.169222	0.2001	416	3784	0	0	0	0	0	0
Stk40	serine/threonine kinase 40 [Source:MGI Symbol;Acc:MGI:1921428]	ENSMUSG00000042608	-0.315218	8.83293	0.000184742	0.0120162	0.0395727	0.766026	417	19658	2	9	1	0	11	1
Usp46	ubiquitin specific peptidase 46 [Source:MGI Symbol;Acc:MGI:1916977]	ENSMUSG00000054814	-0.216614	10.1485	0.000187665	0.0121771	-0.0509418	0.701595	418	17684	2	2	0	0	4	0
Avp	arginine vasopressin [Source:MGI Symbol;Acc:MGI:88121]	ENSMUSG00000037727	0.422592	6.60166	0.000192299	0.0124301	-0.16174	0.221012	419	4262	0	0	0	0	0	0
Gm13688	predicted gene 13688 [Source:MGI Symbol;Acc:MGI:3652062]	ENSMUSG00000083284	0.809639	5.96187	0.000193026	0.0124301	0.0177113	0.894081	420	23764	0	0	0	0	0	0
Amy1	amylase 1, salivary [Source:MGI Symbol;Acc:MGI:88019]	ENSMUSG00000074264	0.32976	7.21913	0.000193321	0.0124301	-0.101913	0.442451	421	10078	0	0	0	0	0	0
Gm14317	predicted gene 14317 [Source:MGI Symbol;Acc:MGI:3651690]	ENSMUSG00000086179	-0.577503	7.06722	0.000193397	0.0124301	0.0699391	0.598636	422	14591	0	0	0	0	0	0
Kank1	KN motif and ankyrin repeat domains 1 [Source:MGI Symbol;Acc:MGI:2147707]	ENSMUSG00000032702	0.26828	7.4644	0.000195491	0.0125256	-0.215253	0.101574	423	1704	0	0	0	0	0	0
2810455O05Rik	RIKEN cDNA 2810455O05 gene [Source:MGI Symbol;Acc:MGI:1920072]	ENSMUSG00000085030	-0.478856	7.85651	0.000195839	0.0125256	0.106443	0.422325	424	9532	0	0	0	0	0	0
Cp	ceruloplasmin [Source:MGI Symbol;Acc:MGI:88476]	ENSMUSG00000003617	0.2701	7.24532	0.000196268	0.0125256	-0.028905	0.82796	425	21640	0	0	0	0	0	0
Mill2	MHC I like leukocyte 2 [Source:MGI Symbol;Acc:MGI:2179989]	ENSMUSG00000040987	0.219966	6.27042	0.00019835	0.0126288	0.0542444	0.683241	426	17114	0	0	0	0	0	0
Tm6sf2	transmembrane 6 superfamily member 2 [Source:MGI Symbol;Acc:MGI:1933210]	ENSMUSG00000036151	-0.402371	7.56389	0.000199588	0.0126778	0.074703	0.573902	427	13894	0	0	0	0	0	0
3830406C13Rik	RIKEN cDNA 3830406C13 gene [Source:MGI Symbol;Acc:MGI:1917937]	ENSMUSG00000033111	0.329521	8.24331	0.000202494	0.0128323	-0.00184127	0.988957	428	26752	0	2	0	0	2	0
Ccdc90b	coiled-coil domain containing 90B [Source:MGI Symbol;Acc:MGI:1913615]	ENSMUSG00000030613	0.294274	7.70537	0.000206344	0.0130202	-0.154433	0.242862	429	4795	0	0	0	0	0	0
Gm11249	predicted gene 11249 [Source:MGI Symbol;Acc:MGI:3650834]	ENSMUSG00000083087	0.302341	12.439	0.000206419	0.0130202	-0.0875042	0.509885	430	11954	0	0	0	0	0	0
Klhdc2	kelch domain containing 2 [Source:MGI Symbol;Acc:MGI:1916804]	ENSMUSG00000020978	0.265143	10.1052	0.000208231	0.0131041	-0.064123	0.629453	431	15512	2	0	0	0	2	0
Enpp2	ectonucleotide pyrophosphatase/phosphodiesterase 2 [Source:MGI Symbol;Acc:MGI:1321390]	ENSMUSG00000022425	0.347748	11.888	0.000210364	0.0132076	-0.0293142	0.825563	432	21580	1	0	0	0	1	0
Ano2	anoctamin 2 [Source:MGI Symbol;Acc:MGI:2387214]	ENSMUSG00000038115	-0.277564	7.38773	0.000211695	0.0132605	0.136283	0.303374	433	6223	0	0	0	0	0	0
Plk3	polo-like kinase 3 [Source:MGI Symbol;Acc:MGI:109604]	ENSMUSG00000028680	-0.329768	7.93929	0.00021306	0.0132858	0.0380822	0.774603	434	19928	0	0	0	0	0	0
Klri1	killer cell lectin-like receptor family I member 1 [Source:MGI Symbol;Acc:MGI:3530275]	ENSMUSG00000067610	-0.381209	4.54224	0.000213078	0.0132858	0.210928	0.108802	435	1854	0	0	0	0	0	0
Olfr775	olfactory receptor 775 [Source:MGI Symbol;Acc:MGI:3030609]	ENSMUSG00000096220	-0.791476	3.35585	0.000213971	0.0133109	0.0453888	0.732837	436	18636	0	0	0	0	0	0
Zmpste24	zinc metallopeptidase, STE24 [Source:MGI Symbol;Acc:MGI:1890508]	ENSMUSG00000043207	0.255783	8.91497	0.000215848	0.0133969	-0.124213	0.348595	437	7458	0	2	0	0	2	0
Vipr1	vasoactive intestinal peptide receptor 1 [Source:MGI Symbol;Acc:MGI:109272]	ENSMUSG00000032528	-0.282732	7.72499	0.000216986	0.0134368	0.18892	0.151853	438	2726	1	0	1	0	1	1
Myo3b	myosin IIIB [Source:MGI Symbol;Acc:MGI:2448580]	ENSMUSG00000042064	-0.265405	6.38914	0.000220493	0.0136228	-0.0187342	0.888001	439	23607	0	0	0	0	0	0
9030624G23Rik	RIKEN cDNA 9030624G23 gene [Source:MGI Symbol;Acc:MGI:1914058]	ENSMUSG00000073158	0.694362	7.80092	0.000222821	0.0137354	-0.0423492	0.750126	440	19172	0	0	0	0	0	0
Zfp386	zinc finger protein 386 (Kruppel-like) [Source:MGI Symbol;Acc:MGI:1930708]	ENSMUSG00000042063	0.236575	8.81465	0.000225945	0.0138575	-0.283117	0.029795	441	435	0	0	0	0	0	0
Heph	hephaestin [Source:MGI Symbol;Acc:MGI:1332240]	ENSMUSG00000031209	0.208382	5.88546	0.000226116	0.0138575	-0.17042	0.196886	442	3694	0	0	0	0	0	0
Arnt2	aryl hydrocarbon receptor nuclear translocator 2 [Source:MGI Symbol;Acc:MGI:107188]	ENSMUSG00000015709	0.252152	10.5345	0.000226335	0.0138575	-0.0428461	0.747291	443	19056	1	0	0	0	1	0
Plce1	phospholipase C, epsilon 1 [Source:MGI Symbol;Acc:MGI:1921305]	ENSMUSG00000024998	0.335773	7.81043	0.000228172	0.0139213	-0.25734	0.0491088	444	769	0	0	0	0	0	0
Rpl21-ps13	ribosomal protein L21-ps13 [Source:MGI Symbol;Acc:MGI:3649022]	ENSMUSG00000056777	-0.339555	11.7697	0.000228404	0.0139213	0.0067221	0.959701	445	25831	0	0	0	0	0	0
1110019D14Rik	RIKEN cDNA 1110019D14 gene [Source:MGI Symbol;Acc:MGI:1923561]	ENSMUSG00000097616	0.418866	6.09328	0.000232284	0.0141261	0.143619	0.277836	446	5585	0	0	0	0	0	0
Emr1	EGF-like module containing, mucin-like, hormone receptor-like sequence 1 [Source:MGI Symbol;Acc:MGI:106912]	ENSMUSG00000004730	-0.189027	6.90712	0.000234281	0.0142157	-0.143941	0.27675	447	5567	0	0	0	0	0	0
Gm16061	predicted gene 16061 [Source:MGI Symbol;Acc:MGI:3801920]	ENSMUSG00000080972	0.668828	7.83606	0.000236767	0.0143344	-0.0663734	0.61745	448	15158	0	0	0	0	0	0
Ppp1r15a	protein phosphatase 1, regulatory (inhibitor) subunit 15A [Source:MGI Symbol;Acc:MGI:1927072]	ENSMUSG00000040435	-0.359748	7.18147	0.000242893	0.0146726	0.0878549	0.508183	449	11900	1	0	0	0	1	0
Ighv1-9	immunoglobulin heavy variable V1-9 [Source:MGI Symbol;Acc:MGI:4439621]	ENSMUSG00000094694	-0.784712	5.28885	0.000245053	0.0147702	0.0692376	0.602317	450	14700	0	0	0	0	0	0
Pla2g7	phospholipase A2, group VII (platelet-activating factor acetylhydrolase, plasma) [Source:MGI Symbol;Acc:MGI:1351327]	ENSMUSG00000023913	0.324999	10.0633	0.000246882	0.0148474	-0.199997	0.128831	451	2259	0	0	0	0	0	0
Vrk1	vaccinia related kinase 1 [Source:MGI Symbol;Acc:MGI:1261847]	ENSMUSG00000021115	0.258059	8.15385	0.000247893	0.0148707	-0.124417	0.347795	452	7441	0	0	0	0	0	0
Dhrs7b	dehydrogenase/reductase (SDR family) member 7B [Source:MGI Symbol;Acc:MGI:2384931]	ENSMUSG00000042569	-0.228878	8.84378	0.000248366	0.0148707	0.133565	0.313209	453	6493	0	0	0	0	0	0
Olfr519	olfactory receptor 519 [Source:MGI Symbol;Acc:MGI:3030353]	ENSMUSG00000066239	-0.527425	6.03237	0.000252981	0.0151137	0.0934372	0.481501	454	11158	0	0	0	0	0	0
Taf15	TAF15 RNA polymerase II, TATA box binding protein (TBP)-associated factor [Source:MGI Symbol;Acc:MGI:1917689]	ENSMUSG00000020680	0.173036	8.68824	0.000255032	0.0151914	-0.0850492	0.521874	455	12327	0	1	0	0	1	0
Cep44	centrosomal protein 44 [Source:MGI Symbol;Acc:MGI:3525111]	ENSMUSG00000038215	-0.266321	6.52241	0.000255403	0.0151914	0.039485	0.76653	456	19679	0	0	0	0	0	0
Tnip2	TNFAIP3 interacting protein 2 [Source:MGI Symbol;Acc:MGI:2386643]	ENSMUSG00000059866	0.270656	7.62634	0.000255976	0.0151922	0.187693	0.154581	457	2790	0	0	0	0	0	0
4930556J24Rik	RIKEN cDNA 4930556J24 gene [Source:MGI Symbol;Acc:MGI:1922592]	ENSMUSG00000034493	0.375791	6.8836	0.000258184	0.0152624	0.00257193	0.984576	458	26622	0	0	0	0	0	0
Tprkb	Tp53rk binding protein [Source:MGI Symbol;Acc:MGI:1917036]	ENSMUSG00000054226	0.293331	8.39033	0.000258284	0.0152624	-0.0033026	0.980195	459	26474	0	0	0	0	0	0
Gm12636	predicted gene 12636 [Source:MGI Symbol;Acc:MGI:3650767]	ENSMUSG00000082502	-0.395394	8.27538	0.000259159	0.0152808	0.000613757	0.996319	460	27018	0	0	0	0	0	0
Dbndd2	dysbindin (dystrobrevin binding protein 1) domain containing 2 [Source:MGI Symbol;Acc:MGI:106562]	ENSMUSG00000017734	-0.317778	7.40595	0.000261343	0.0153761	-0.0117783	0.929449	461	24901	1	0	0	0	1	0
Tnip1	TNFAIP3 interacting protein 1 [Source:MGI Symbol;Acc:MGI:1926194]	ENSMUSG00000020400	0.183814	8.16404	0.00026265	0.0154196	0.0982888	0.458928	462	10510	1	0	0	0	1	0
Senp3	SUMO/sentrin specific peptidase 3 [Source:MGI Symbol;Acc:MGI:2158736]	ENSMUSG00000005204	0.384341	8.06592	0.000264882	0.0155171	-0.0339028	0.79879	463	20728	0	0	0	0	0	0
Gm14656	predicted gene 14656 [Source:MGI Symbol;Acc:MGI:3705637]	ENSMUSG00000082168	-0.875606	4.42702	0.000266701	0.0155899	-0.113311	0.392831	464	8672	0	0	0	0	0	0
Bicc1	bicaudal C homolog 1 (Drosophila) [Source:MGI Symbol;Acc:MGI:1933388]	ENSMUSG00000014329	0.218593	7.80504	0.000268704	0.0156733	-0.21388	0.103828	465	1752	0	1	0	0	1	0
Cyp2c39	cytochrome P450, family 2, subfamily c, polypeptide 39 [Source:MGI Symbol;Acc:MGI:1306818]	ENSMUSG00000025003	-0.432845	4.36159	0.000269985	0.0157142	-0.0352472	0.790988	466	20458	0	0	0	0	0	0
Gm14070	predicted gene 14070 [Source:MGI Symbol;Acc:MGI:3652233]	ENSMUSG00000084207	-1.24679	4.43832	0.000273774	0.0158756	-0.00353641	0.978793	467	26422	0	0	0	0	0	0
Zfp772	zinc finger protein 772 [Source:MGI Symbol;Acc:MGI:2385265]	ENSMUSG00000066838	0.375945	4.44325	0.000273928	0.0158756	0.0038579	0.976865	468	26370	0	0	0	0	0	0
Crnde	colorectal neoplasia differentially expressed (non-protein coding) [Source:MGI Symbol;Acc:MGI:1918546]	ENSMUSG00000031736	0.255495	6.70397	0.000274544	0.0158773	-0.0314185	0.813258	469	21211	0	0	0	0	0	0
Mmp17	matrix metallopeptidase 17 [Source:MGI Symbol;Acc:MGI:1346076]	ENSMUSG00000029436	-0.279664	9.18991	0.000275995	0.0159273	-0.0134442	0.919501	470	24583	2	0	0	0	2	0
Lpcat2	lysophosphatidylcholine acyltransferase 2 [Source:MGI Symbol;Acc:MGI:3606214]	ENSMUSG00000033192	0.348163	7.66536	0.00027922	0.0160792	0.108313	0.41417	471	9300	0	0	0	0	0	0
Itih5	inter-alpha (globulin) inhibitor H5 [Source:MGI Symbol;Acc:MGI:1925751]	ENSMUSG00000025780	0.270119	8.05943	0.000280576	0.016123	-0.124768	0.346427	472	7409	0	0	0	0	0	0
Enpp1	ectonucleotide pyrophosphatase/phosphodiesterase 1 [Source:MGI Symbol;Acc:MGI:97370]	ENSMUSG00000037370	0.317121	7.2806	0.000281389	0.0161356	-0.0767196	0.563576	473	13601	1	0	0	0	1	0
Cers5	ceramide synthase 5 [Source:MGI Symbol;Acc:MGI:1919199]	ENSMUSG00000023021	0.219672	9.18762	0.000282095	0.0161419	-0.0552381	0.677753	474	16960	0	0	0	0	0	0
Mybl1	myeloblastosis oncogene-like 1 [Source:MGI Symbol;Acc:MGI:99925]	ENSMUSG00000025912	0.317147	7.10889	0.000284257	0.0162314	-0.0239365	0.85719	475	22614	0	6	0	0	6	0
Per1	period circadian clock 1 [Source:MGI Symbol;Acc:MGI:1098283]	ENSMUSG00000020893	-0.333989	9.3151	0.000285732	0.0162813	0.102293	0.440742	476	10036	0	0	0	0	0	0
Gm27026	predicted gene, 27026 [Source:MGI Symbol;Acc:MGI:5504141]	ENSMUSG00000098000	-0.291662	3.44785	0.000291955	0.016601	0.205842	0.117799	477	2037	0	0	0	0	0	0
Angpt1	angiopoietin 1 [Source:MGI Symbol;Acc:MGI:108448]	ENSMUSG00000022309	0.290359	6.81969	0.000292775	0.0166129	-0.115328	0.384408	478	8442	1	0	0	0	1	0
Smpx	small muscle protein, X-linked [Source:MGI Symbol;Acc:MGI:1913356]	ENSMUSG00000041476	0.264723	5.39342	0.000298079	0.0168625	-0.141281	0.285816	479	5790	0	0	0	0	0	0
Sephs1	selenophosphate synthetase 1 [Source:MGI Symbol;Acc:MGI:1923580]	ENSMUSG00000026662	0.224668	8.67694	0.000298418	0.0168625	-0.124067	0.349166	480	7481	2	1	0	0	3	0
Arl6ip1	ADP-ribosylation factor-like 6 interacting protein 1 [Source:MGI Symbol;Acc:MGI:1858943]	ENSMUSG00000030654	0.221285	11.785	0.000301047	0.0169756	0.0102293	0.938708	481	25187	3	0	0	0	3	0
Actl6a	actin-like 6A [Source:MGI Symbol;Acc:MGI:1861453]	ENSMUSG00000027671	0.235342	8.62902	0.000304224	0.0171192	0.0803145	0.545388	482	13016	0	0	0	0	0	0
Siglech	sialic acid binding Ig-like lectin H [Source:MGI Symbol;Acc:MGI:2443256]	ENSMUSG00000051504	0.24982	7.75594	0.000305418	0.0171508	0.0663734	0.61745	483	15158	0	0	0	0	0	0
Pafah2	platelet-activating factor acetylhydrolase 2 [Source:MGI Symbol;Acc:MGI:2140321]	ENSMUSG00000037366	0.262497	7.46526	0.000306509	0.0171765	-0.0319154	0.810359	484	21114	0	0	0	0	0	0
Nlrp4b	NLR family, pyrin domain containing 4B [Source:MGI Symbol;Acc:MGI:3056570]	ENSMUSG00000034087	0.289027	4.05699	0.000307853	0.0172163	-0.163055	0.21723	485	4176	0	0	0	0	0	0
Elac1	elaC homolog 1 (E. coli) [Source:MGI Symbol;Acc:MGI:1890495]	ENSMUSG00000036941	0.464835	8.10342	0.000311561	0.0173878	0.123248	0.352379	486	7572	0	0	0	0	0	0
Gm12959	predicted gene 12959 [Source:MGI Symbol;Acc:MGI:3649444]	ENSMUSG00000081678	0.425672	8.94144	0.000314654	0.0175118	0.00578685	0.965304	487	26024	0	0	0	0	0	0
Slc6a20a	solute carrier family 6 (neurotransmitter transporter), member 20A [Source:MGI Symbol;Acc:MGI:2143217]	ENSMUSG00000036814	0.277679	9.73112	0.000315245	0.0175118	0.127515	0.335827	488	7104	0	0	0	0	0	0
Dock10	dedicator of cytokinesis 10 [Source:MGI Symbol;Acc:MGI:2146320]	ENSMUSG00000038608	0.249107	9.01672	0.00031572	0.0175118	-0.0844354	0.524893	489	12408	0	0	0	0	0	0
Chuk	conserved helix-loop-helix ubiquitous kinase [Source:MGI Symbol;Acc:MGI:99484]	ENSMUSG00000025199	-0.299402	8.04653	0.000318172	0.0176118	-0.0790577	0.551714	490	13203	0	0	0	0	0	0
Galnt11	UDP-N-acetyl-alpha-D-galactosamine:polypeptide N-acetylgalactosaminyltransferase 11 [Source:MGI Symbol;Acc:MGI:2444392]	ENSMUSG00000038072	-0.223191	8.88938	0.000323465	0.0178683	-0.120413	0.363649	491	7876	0	0	0	0	0	0
Spata6	spermatogenesis associated 6 [Source:MGI Symbol;Acc:MGI:1915196]	ENSMUSG00000034401	0.295898	6.78956	0.000324647	0.0178798	0.260642	0.0461736	492	711	0	0	0	0	0	0
Gfra1	glial cell line derived neurotrophic factor family receptor alpha 1 [Source:MGI Symbol;Acc:MGI:1100842]	ENSMUSG00000025089	0.217494	8.89486	0.000324992	0.0178798	-0.00730663	0.9562	493	25718	0	0	0	0	0	0
Rmnd5b	required for meiotic nuclear division 5 homolog B (S. cerevisiae) [Source:MGI Symbol;Acc:MGI:1913339]	ENSMUSG00000001054	-0.275353	9.63159	0.00032927	0.0180785	-0.107086	0.419512	494	9447	0	0	0	0	0	0
Zfp712	zinc finger protein 712 [Source:MGI Symbol;Acc:MGI:1925501]	ENSMUSG00000090641	0.384168	9.65173	0.000330977	0.0181045	-0.114889	0.38623	495	8497	0	0	0	0	0	0
Gjb2	gap junction protein, beta 2 [Source:MGI Symbol;Acc:MGI:95720]	ENSMUSG00000046352	0.305591	7.62668	0.000331077	0.0181045	-0.0779471	0.557333	496	13397	0	0	0	0	0	0
Uaca	uveal autoantigen with coiled-coil domains and ankyrin repeats [Source:MGI Symbol;Acc:MGI:1919815]	ENSMUSG00000034485	0.208931	6.70338	0.000336811	0.0183809	-0.00751122	0.954975	497	25662	0	0	0	0	0	0
Cyp2d34	cytochrome P450, family 2, subfamily d, polypeptide 34 [Source:MGI Symbol;Acc:MGI:2385022]	ENSMUSG00000094559	0.305976	5.30032	0.000338468	0.018402	0.125908	0.342004	498	7292	0	0	0	0	0	0
Aimp1	aminoacyl tRNA synthetase complex-interacting multifunctional protein 1 [Source:MGI Symbol;Acc:MGI:102774]	ENSMUSG00000028029	-0.278337	7.38772	0.000338691	0.018402	-0.0654966	0.622115	499	15297	0	0	0	0	0	0
Sntg2	syntrophin, gamma 2 [Source:MGI Symbol;Acc:MGI:1919541]	ENSMUSG00000020672	-0.297133	8.19966	0.000339232	0.018402	-0.0522278	0.694427	500	17470	0	0	0	0	0	0
Cmc2	COX assembly mitochondrial protein 2 [Source:MGI Symbol;Acc:MGI:1913781]	ENSMUSG00000014633	-0.322223	8.84975	0.000341632	0.0184952	0.172027	0.192632	501	3594	0	0	0	0	0	0
Alyref2	Aly/REF export factor 2 [Source:MGI Symbol;Acc:MGI:1913144]	ENSMUSG00000060244	0.317455	8.22322	0.000343337	0.0185504	-0.274875	0.0351215	502	516	0	0	0	0	0	0
Mir181a-1	microRNA 181a-1 [Source:MGI Symbol;Acc:MGI:3629589]	ENSMUSG00000065565	0.999598	5.47778	0.000344139	0.0185568	0.00593298	0.964428	503	26002	0	0	0	0	0	0
Csmd2	CUB and Sushi multiple domains 2 [Source:MGI Symbol;Acc:MGI:2386401]	ENSMUSG00000028804	-0.258127	8.95785	0.000347236	0.0186785	-0.074323	0.575857	504	13946	0	0	0	0	0	0
Olfr582	olfactory receptor 582 [Source:MGI Symbol;Acc:MGI:3030416]	ENSMUSG00000073961	-0.822121	5.12355	0.000347772	0.0186785	0.184186	0.162574	505	2944	0	0	0	0	0	0
Atxn7	ataxin 7 [Source:MGI Symbol;Acc:MGI:2179277]	ENSMUSG00000021738	-0.210819	8.70614	0.000351591	0.0188462	0.136488	0.302642	506	6200	1	1	1	1	2	2
Ftl1	ferritin light chain 1 [Source:MGI Symbol;Acc:MGI:95589]	ENSMUSG00000050708	0.573015	7.43158	0.000355022	0.0189926	0.218439	0.0964925	507	1620	0	0	0	0	0	0
5830417I10Rik	RIKEN cDNA 5830417I10 gene [Source:MGI Symbol;Acc:MGI:1923272]	ENSMUSG00000078684	-0.902156	6.54519	0.000356977	0.0190596	0.0782394	0.555852	508	13350	0	0	0	0	0	0
Bche	butyrylcholinesterase [Source:MGI Symbol;Acc:MGI:894278]	ENSMUSG00000027792	0.401393	7.06983	0.000358821	0.0191022	-0.117198	0.376692	509	8219	1	0	0	0	1	0
Gm13708	predicted gene 13708 [Source:MGI Symbol;Acc:MGI:3651236]	ENSMUSG00000086069	-0.561587	6.28364	0.000359183	0.0191022	0.203124	0.122836	510	2147	0	0	0	0	0	0
Acacb	acetyl-Coenzyme A carboxylase beta [Source:MGI Symbol;Acc:MGI:2140940]	ENSMUSG00000042010	0.194941	7.21272	0.000361467	0.019186	0.0475808	0.72045	511	18274	0	0	0	0	0	0
Gm12940	predicted gene 12940 [Source:MGI Symbol;Acc:MGI:3702626]	ENSMUSG00000085334	-0.74954	9.19224	0.000364009	0.0192631	0.0580439	0.662349	512	16462	0	0	0	0	0	0
Gm11743	predicted gene 11743 [Source:MGI Symbol;Acc:MGI:3651178]	ENSMUSG00000084306	-0.635285	3.41365	0.000364747	0.0192631	0.0278529	0.834132	513	21861	0	0	0	0	0	0
Tmem87a	transmembrane protein 87A [Source:MGI Symbol;Acc:MGI:2441844]	ENSMUSG00000033808	0.238103	9.10042	0.00036505	0.0192631	0.0168929	0.898949	514	23919	2	1	0	0	3	0
Ptgds	prostaglandin D2 synthase (brain) [Source:MGI Symbol;Acc:MGI:99261]	ENSMUSG00000015090	0.331436	11.7248	0.000366981	0.0193275	0.241674	0.0651752	515	1056	2	0	0	0	2	0
Chpt1	choline phosphotransferase 1 [Source:MGI Symbol;Acc:MGI:2384841]	ENSMUSG00000060002	0.239131	8.78429	0.00037281	0.0195911	0.0683024	0.607241	516	14858	1	0	0	0	1	0
Ucp2	uncoupling protein 2 (mitochondrial, proton carrier) [Source:MGI Symbol;Acc:MGI:109354]	ENSMUSG00000033685	-0.22829	8.23278	0.000373698	0.0195911	0.0414432	0.755303	517	19328	3	0	0	0	3	0
Samd11	sterile alpha motif domain containing 11 [Source:MGI Symbol;Acc:MGI:2446220]	ENSMUSG00000096351	-0.199276	6.96325	0.000374413	0.0195911	-0.251056	0.0551138	518	866	0	0	0	0	0	0
Rpgrip1l	Rpgrip1-like [Source:MGI Symbol;Acc:MGI:1920563]	ENSMUSG00000033282	-0.241092	8.05433	0.000374876	0.0195911	-0.0791162	0.551419	519	13187	3	5	0	0	8	0
Dtnb	dystrobrevin, beta [Source:MGI Symbol;Acc:MGI:1203728]	ENSMUSG00000071454	-0.179829	8.98375	0.000378117	0.0196869	0.0788824	0.552599	520	13232	0	0	0	0	0	0
Mas1	MAS1 oncogene [Source:MGI Symbol;Acc:MGI:96918]	ENSMUSG00000068037	-0.518235	6.95991	0.000378161	0.0196869	0.215312	0.101479	521	1703	0	0	0	0	0	0
Hmgcs1	3-hydroxy-3-methylglutaryl-Coenzyme A synthase 1 [Source:MGI Symbol;Acc:MGI:107592]	ENSMUSG00000093930	0.296112	10.7214	0.000381912	0.019844	-0.145723	0.270781	522	5425	0	0	0	0	0	0
Palmd	palmdelphin [Source:MGI Symbol;Acc:MGI:2148896]	ENSMUSG00000033377	0.323264	8.17934	0.000383437	0.0198852	0.00832956	0.950075	523	25534	1	0	0	0	1	0
Ptgr1	prostaglandin reductase 1 [Source:MGI Symbol;Acc:MGI:1914353]	ENSMUSG00000028378	0.22674	6.07499	0.000384971	0.0199267	-0.0847861	0.523167	524	12364	0	0	0	0	0	0
Lamb2	laminin, beta 2 [Source:MGI Symbol;Acc:MGI:99916]	ENSMUSG00000052911	0.197747	8.23938	0.000387705	0.02003	0.0223875	0.866345	525	22904	0	0	0	0	0	0
Manba	mannosidase, beta A, lysosomal [Source:MGI Symbol;Acc:MGI:88175]	ENSMUSG00000028164	0.214733	7.28585	0.00039146	0.0201855	-2.92265e-05	0.999825	526	27115	0	0	0	0	0	0
Spry4	sprouty homolog 4 (Drosophila) [Source:MGI Symbol;Acc:MGI:1345144]	ENSMUSG00000024427	-0.40431	8.62243	0.000394684	0.0203131	0.0579854	0.662668	527	16470	1	4	0	0	5	0
Epn3	epsin 3 [Source:MGI Symbol;Acc:MGI:1919139]	ENSMUSG00000010080	0.233779	7.91753	0.000395593	0.0203213	0.00990779	0.940631	528	25243	0	0	0	0	0	0
Itga6	integrin alpha 6 [Source:MGI Symbol;Acc:MGI:96605]	ENSMUSG00000027111	0.248193	8.46176	0.000399851	0.0204721	-0.0816004	0.538951	529	12824	1	1	0	0	2	0
Eif4ebp1	eukaryotic translation initiation factor 4E binding protein 1 [Source:MGI Symbol;Acc:MGI:103267]	ENSMUSG00000031490	0.65671	6.92115	0.000400037	0.0204721	0.0487498	0.713872	530	18066	0	0	0	0	0	0
Ndfip2	Nedd4 family interacting protein 2 [Source:MGI Symbol;Acc:MGI:1923523]	ENSMUSG00000053253	-0.185491	9.07796	0.000408676	0.0208622	-0.0692669	0.602163	531	14693	2	1	0	0	3	0
Ctdspl2	CTD (carboxy-terminal domain, RNA polymerase II, polypeptide A) small phosphatase like 2 [Source:MGI Symbol;Acc:MGI:1196405]	ENSMUSG00000033411	0.217741	7.55746	0.00040989	0.0208622	0.0372638	0.779323	532	20111	0	3	0	0	3	0
Fgfr3	fibroblast growth factor receptor 3 [Source:MGI Symbol;Acc:MGI:95524]	ENSMUSG00000054252	0.212068	9.26442	0.000409968	0.0208622	0.0547413	0.680495	533	17028	0	0	0	0	0	0
Thbs4	thrombospondin 4 [Source:MGI Symbol;Acc:MGI:1101779]	ENSMUSG00000021702	0.18118	7.52589	0.00041191	0.0209147	0.0814251	0.539827	534	12856	0	0	0	0	0	0
Trmt6	tRNA methyltransferase 6 [Source:MGI Symbol;Acc:MGI:1914176]	ENSMUSG00000037376	-0.188113	7.5072	0.000412542	0.0209147	0.0861013	0.516718	535	12168	1	0	0	0	1	0
Padi2	peptidyl arginine deiminase, type II [Source:MGI Symbol;Acc:MGI:1338892]	ENSMUSG00000028927	-0.288842	7.95116	0.000415639	0.0210324	0.254066	0.0521666	536	825	4	0	4	0	4	4
Chil4	chitinase-like 4 [Source:MGI Symbol;Acc:MGI:1341098]	ENSMUSG00000063779	0.481355	3.58642	0.000417945	0.021105	-0.0553843	0.676947	537	16936	0	0	0	0	0	0
Gm16102	predicted gene 16102 [Source:MGI Symbol;Acc:MGI:3802041]	ENSMUSG00000089877	0.582293	5.49729	0.00041863	0.021105	0.10279	0.438514	538	9992	0	0	0	0	0	0
Vars2	valyl-tRNA synthetase 2, mitochondrial (putative) [Source:MGI Symbol;Acc:MGI:1916165]	ENSMUSG00000038838	0.175937	9.06093	0.000420135	0.0211416	-0.0867443	0.513581	539	12071	0	0	0	0	0	0
Dram2	DNA-damage regulated autophagy modulator 2 [Source:MGI Symbol;Acc:MGI:1914421]	ENSMUSG00000027900	0.235077	8.33675	0.000425972	0.0213956	-0.0131519	0.921246	540	24659	2	3	0	0	5	0
Aldh6a1	aldehyde dehydrogenase family 6, subfamily A1 [Source:MGI Symbol;Acc:MGI:1915077]	ENSMUSG00000021238	0.240912	9.01974	0.000427405	0.0214279	0.0213354	0.872572	541	23110	1	0	0	0	1	0
Dirc2	disrupted in renal carcinoma 2 (human) [Source:MGI Symbol;Acc:MGI:2387188]	ENSMUSG00000022848	-0.236901	9.49354	0.00042911	0.0214737	0.191141	0.147008	542	2632	2	0	1	0	2	1
Ctse	cathepsin E [Source:MGI Symbol;Acc:MGI:107361]	ENSMUSG00000004552	-0.351452	6.49294	0.000433002	0.0216286	-0.229867	0.0798775	543	1341	0	0	0	0	0	0
1500035N22Rik	RIKEN cDNA 1500035N22 gene [Source:MGI Symbol;Acc:MGI:1917508]	ENSMUSG00000059631	-0.482516	7.67052	0.000434354	0.0216562	-0.188862	0.151982	544	2731	0	0	0	0	0	0
Sparc	secreted acidic cysteine rich glycoprotein [Source:MGI Symbol;Acc:MGI:98373]	ENSMUSG00000018593	0.346443	11.4814	0.000437628	0.0217599	-0.135903	0.304736	545	6260	3	0	0	0	3	0
Hpgd	hydroxyprostaglandin dehydrogenase 15 (NAD) [Source:MGI Symbol;Acc:MGI:108085]	ENSMUSG00000031613	-0.248482	7.36188	0.000438508	0.0217599	0.0352472	0.790988	546	20458	0	1	0	0	1	0
A730017C20Rik	RIKEN cDNA A730017C20 gene [Source:MGI Symbol;Acc:MGI:2442934]	ENSMUSG00000050875	-0.285016	8.13752	0.000438841	0.0217599	-0.0457687	0.730685	547	18562	0	0	0	0	0	0
Cpq	carboxypeptidase Q [Source:MGI Symbol;Acc:MGI:1889205]	ENSMUSG00000039007	0.302659	8.19178	0.000442317	0.0218923	-0.174687	0.18574	548	3430	0	0	0	0	0	0
Gm11266	predicted gene 11266 [Source:MGI Symbol;Acc:MGI:3649705]	ENSMUSG00000087413	-0.693622	6.12947	0.000450606	0.022246	-0.208356	0.113284	549	1944	0	0	0	0	0	0
Zfp652	zinc finger protein 652 [Source:MGI Symbol;Acc:MGI:2442221]	ENSMUSG00000075595	0.227468	9.13814	0.000451585	0.022246	0.00140287	0.991586	550	26843	1	0	0	0	1	0
Thbd	thrombomodulin [Source:MGI Symbol;Acc:MGI:98736]	ENSMUSG00000074743	0.309777	7.39036	0.000451925	0.022246	-0.177902	0.177648	551	3258	1	0	0	0	1	0
G630016G05Rik	RIKEN cDNA G630016G05 gene [Source:MGI Symbol;Acc:MGI:3603178]	ENSMUSG00000086308	0.366993	6.17881	0.000453461	0.0222812	0.144174	0.275963	552	5548	0	0	0	0	0	0
Mup5	major urinary protein 5 [Source:MGI Symbol;Acc:MGI:104974]	ENSMUSG00000058523	0.645054	3.99011	0.00045538	0.0223351	-0.142742	0.280811	553	5654	0	0	0	0	0	0
Htatip2	HIV-1 tat interactive protein 2, homolog (human) [Source:MGI Symbol;Acc:MGI:1859271]	ENSMUSG00000039745	0.262926	6.41973	0.000456309	0.0223402	0.0674548	0.611718	554	14971	0	0	0	0	0	0
Prss50	protease, serine 50 [Source:MGI Symbol;Acc:MGI:2447303]	ENSMUSG00000048752	-0.218632	7.20213	0.000462128	0.0225482	-0.0414724	0.755136	555	19324	0	0	0	0	0	0
Arl10	ADP-ribosylation factor-like 10 [Source:MGI Symbol;Acc:MGI:1930788]	ENSMUSG00000025870	0.284077	8.87229	0.00046222	0.0225482	0.0400111	0.763509	556	19578	0	0	0	0	0	0
Cox20	COX20 Cox2 chaperone [Source:MGI Symbol;Acc:MGI:1913609]	ENSMUSG00000026500	-0.198277	7.95437	0.000466486	0.0226912	0.20444	0.120379	557	2090	0	0	0	0	0	0
Aox1	aldehyde oxidase 1 [Source:MGI Symbol;Acc:MGI:88035]	ENSMUSG00000063558	0.224519	6.6975	0.000466825	0.0226912	-0.192632	0.143822	558	2552	0	0	0	0	0	0
Prom1	prominin 1 [Source:MGI Symbol;Acc:MGI:1100886]	ENSMUSG00000029086	-0.266999	7.73893	0.000467682	0.0226922	0.0717511	0.589173	559	14312	2	0	0	0	2	0
Tmem51	transmembrane protein 51 [Source:MGI Symbol;Acc:MGI:2384874]	ENSMUSG00000040616	0.307645	6.72204	0.000471357	0.0228078	-0.14093	0.287026	560	5813	0	0	0	0	0	0
1110015O18Rik	RIKEN cDNA 1110015O18 gene [Source:MGI Symbol;Acc:MGI:1915766]	ENSMUSG00000098659	0.579769	6.04862	0.000471746	0.0228078	-0.292411	0.0246167	561	351	0	0	0	0	0	0
Crebzf	CREB/ATF bZIP transcription factor [Source:MGI Symbol;Acc:MGI:2675296]	ENSMUSG00000051451	0.232714	8.66815	0.00047423	0.0228871	-0.0171852	0.89721	562	23859	2	1	0	0	3	0
Zfp941	zinc finger protein 941 [Source:MGI Symbol;Acc:MGI:3039601]	ENSMUSG00000060314	0.226462	7.87599	0.000475638	0.0229142	-0.0635385	0.632587	563	15592	0	0	0	0	0	0
Rpl13	ribosomal protein L13 [Source:MGI Symbol;Acc:MGI:105922]	ENSMUSG00000000740	0.270809	7.08974	0.000479919	0.0230795	0.106414	0.422453	564	9534	0	0	0	0	0	0
Nipal2	NIPA-like domain containing 2 [Source:MGI Symbol;Acc:MGI:1924488]	ENSMUSG00000038879	0.30892	8.20073	0.000483931	0.0232313	-0.0760474	0.567008	565	13702	0	0	0	0	0	0
Ap5b1	adaptor-related protein complex 5, beta 1 subunit [Source:MGI Symbol;Acc:MGI:2685808]	ENSMUSG00000049562	0.355195	7.48755	0.000489772	0.0234701	0.0906314	0.494818	566	11544	0	0	0	0	0	0
Clic6	chloride intracellular channel 6 [Source:MGI Symbol;Acc:MGI:2146607]	ENSMUSG00000022949	0.261844	7.52952	0.000491763	0.0235052	-0.0881472	0.506768	567	11870	0	0	0	0	0	0
Vmn2r7	vomeronasal 2, receptor 7 [Source:MGI Symbol;Acc:MGI:2441693]	ENSMUSG00000062200	1.26406	4.18807	0.000492876	0.0235052	0.186494	0.157279	568	2848	0	0	0	0	0	0
Fan1	FANCD2/FANCI-associated nuclease 1 [Source:MGI Symbol;Acc:MGI:3045266]	ENSMUSG00000033458	0.182307	7.69785	0.000495494	0.0235052	0.0339028	0.79879	569	20731	0	0	0	0	0	0
4930480K15Rik	RIKEN cDNA 4930480K15 gene [Source:MGI Symbol;Acc:MGI:1926050]	ENSMUSG00000090160	-0.414565	7.03363	0.000496963	0.0235052	0.110681	0.40398	570	9017	0	0	0	0	0	0
Ano6	anoctamin 6 [Source:MGI Symbol;Acc:MGI:2145890]	ENSMUSG00000064210	0.232919	8.47444	0.000501174	0.0235052	-0.173079	0.189884	571	3533	2	4	0	0	6	0
Zbtb44	zinc finger and BTB domain containing 44 [Source:MGI Symbol;Acc:MGI:1925123]	ENSMUSG00000047412	-0.175142	9.13985	0.000501257	0.0235052	-0.0551504	0.678236	572	16973	1	3	0	0	4	0
Ndrg1	N-myc downstream regulated gene 1 [Source:MGI Symbol;Acc:MGI:1341799]	ENSMUSG00000005125	0.247284	10.1967	0.000501448	0.0235052	-0.102059	0.441793	573	10064	1	0	0	0	1	0
Ap4e1	adaptor-related protein complex AP-4, epsilon 1 [Source:MGI Symbol;Acc:MGI:1336993]	ENSMUSG00000001998	0.168535	7.74582	0.00050157	0.0235052	0.082185	0.536037	574	12748	0	0	0	0	0	0
Ccl6	chemokine (C-C motif) ligand 6 [Source:MGI Symbol;Acc:MGI:98263]	ENSMUSG00000018927	0.238363	6.89238	0.000501935	0.0235052	-0.121962	0.357464	575	7716	0	0	0	0	0	0
Ranbp3l	RAN binding protein 3-like [Source:MGI Symbol;Acc:MGI:2444654]	ENSMUSG00000048424	0.362363	7.16982	0.000501944	0.0235052	0.00102293	0.993865	576	26928	0	0	0	0	0	0
Alg14	asparagine-linked glycosylation 14 [Source:MGI Symbol;Acc:MGI:1914039]	ENSMUSG00000039887	-0.420766	8.07951	0.000502224	0.0235052	-0.0446873	0.736815	577	18758	0	0	0	0	0	0
Ssbp1	single-stranded DNA binding protein 1 [Source:MGI Symbol;Acc:MGI:1920040]	ENSMUSG00000029911	0.219744	7.3981	0.000502257	0.0235052	-0.1179	0.373822	578	8144	0	0	0	0	0	0
Fgfr2	fibroblast growth factor receptor 2 [Source:MGI Symbol;Acc:MGI:95523]	ENSMUSG00000030849	0.247236	8.83136	0.000503728	0.0235052	-0.0777425	0.558372	579	13423	0	1	0	0	1	0
Agt	angiotensinogen (serpin peptidase inhibitor, clade A, member 8) [Source:MGI Symbol;Acc:MGI:87963]	ENSMUSG00000031980	0.393898	9.87218	0.000504039	0.0235052	0.13792	0.297548	580	6074	0	0	0	0	0	0
Smox	spermine oxidase [Source:MGI Symbol;Acc:MGI:2445356]	ENSMUSG00000027333	0.250707	9.28647	0.00050405	0.0235052	0.0165714	0.900862	581	23988	0	1	0	0	1	0
Sult1c2	sulfotransferase family, cytosolic, 1C, member 2 [Source:MGI Symbol;Acc:MGI:1916333]	ENSMUSG00000023122	0.268254	5.53974	0.000504371	0.0235052	0.123219	0.352494	582	7576	0	0	0	0	0	0
Lins	lines homolog (Drosophila) [Source:MGI Symbol;Acc:MGI:1919885]	ENSMUSG00000053091	-0.250787	7.52881	0.00051043	0.0237468	-0.186494	0.157279	583	2848	0	0	0	0	0	0
Slc35a3	solute carrier family 35 (UDP-N-acetylglucosamine (UDP-GlcNAc) transporter), member 3 [Source:MGI Symbol;Acc:MGI:1917648]	ENSMUSG00000027957	-0.223656	7.35936	0.000511882	0.0237736	-0.00280575	0.983174	584	26570	0	1	0	0	1	0
Copz2	coatomer protein complex, subunit zeta 2 [Source:MGI Symbol;Acc:MGI:1929008]	ENSMUSG00000018672	0.278871	6.96607	0.00051346	0.0238061	-0.0266546	0.841173	585	22097	0	0	0	0	0	0
Kif5a	kinesin family member 5A [Source:MGI Symbol;Acc:MGI:109564]	ENSMUSG00000074657	-0.18822	11.6778	0.00051528	0.0238245	0.192661	0.14376	586	2550	3	4	1	1	7	2
Zfp69	zinc finger protein 69 [Source:MGI Symbol;Acc:MGI:107794]	ENSMUSG00000064141	0.324369	6.61229	0.000515614	0.0238245	0.061931	0.641237	587	15832	0	0	0	0	0	0
Scpep1	serine carboxypeptidase 1 [Source:MGI Symbol;Acc:MGI:1921867]	ENSMUSG00000000278	0.27741	7.95948	0.000518772	0.0239297	-0.0459441	0.729692	588	18538	0	0	0	0	0	0
Ppp1r2-ps9	protein phosphatase 1, regulatory (inhibitor) subunit 2, pseudogene 9 [Source:MGI Symbol;Acc:MGI:1914645]	ENSMUSG00000045217	0.549353	5.09813	0.000520981	0.0239908	0.118484	0.371441	589	8072	0	0	0	0	0	0
Akr1c18	aldo-keto reductase family 1, member C18 [Source:MGI Symbol;Acc:MGI:2145420]	ENSMUSG00000021214	-0.363271	5.31313	0.00052312	0.0240484	0.0995748	0.453043	590	10350	0	0	0	0	0	0
Arc	activity regulated cytoskeletal-associated protein [Source:MGI Symbol;Acc:MGI:88067]	ENSMUSG00000022602	-0.904577	9.94705	0.000526949	0.0241835	0.078707	0.553486	591	13264	2	0	0	0	2	0
Gstp1	glutathione S-transferase, pi 1 [Source:MGI Symbol;Acc:MGI:95865]	ENSMUSG00000060803	-0.270398	11.1477	0.000531735	0.0243619	0.108723	0.412398	592	9247	0	0	0	0	0	0
Pfkp	phosphofructokinase, platelet [Source:MGI Symbol;Acc:MGI:1891833]	ENSMUSG00000021196	-0.200319	9.79813	0.000533879	0.0244189	0.177843	0.177792	593	3260	0	0	0	0	0	0
Cyr61	cysteine rich protein 61 [Source:MGI Symbol;Acc:MGI:88613]	ENSMUSG00000028195	-0.470201	7.40313	0.000534815	0.0244205	0.2358	0.0721923	594	1194	0	0	0	0	0	0
Ube2t	ubiquitin-conjugating enzyme E2T (putative) [Source:MGI Symbol;Acc:MGI:1914446]	ENSMUSG00000026429	-0.259498	5.43391	0.00053611	0.0244385	0.1912	0.146882	595	2628	0	0	0	0	0	0
Tmem125	transmembrane protein 125 [Source:MGI Symbol;Acc:MGI:1923409]	ENSMUSG00000050854	0.246293	7.89851	0.000539635	0.024541	0.23051	0.0790146	596	1324	0	0	0	0	0	0
Ganc	glucosidase, alpha; neutral C [Source:MGI Symbol;Acc:MGI:1923301]	ENSMUSG00000062646	0.166805	7.11755	0.000540168	0.024541	0.0960383	0.469326	597	10792	0	0	0	0	0	0
Mical2	microtubule associated monooxygenase, calponin and LIM domain containing 2 [Source:MGI Symbol;Acc:MGI:2444947]	ENSMUSG00000038244	-0.256221	10.3058	0.000542072	0.0245542	0.0347211	0.794038	598	20570	0	1	0	0	1	0
Kif5b	kinesin family member 5B [Source:MGI Symbol;Acc:MGI:1098268]	ENSMUSG00000006740	-0.225853	10.581	0.000543219	0.0245542	-0.0195525	0.883143	599	23450	2	1	0	0	3	0
Fosb	FBJ osteosarcoma oncogene B [Source:MGI Symbol;Acc:MGI:95575]	ENSMUSG00000003545	-0.469395	8.2415	0.000543832	0.0245542	0.10618	0.423479	600	9562	1	0	0	0	1	0
H2-Ea-ps	histocompatibility 2, class II antigen E alpha, pseudogene [Source:MGI Symbol;Acc:MGI:95900]	ENSMUSG00000036322	0.813856	7.0219	0.000544231	0.0245542	-0.212886	0.105482	601	1782	0	0	0	0	0	0
Gpatch1	G patch domain containing 1 [Source:MGI Symbol;Acc:MGI:1914721]	ENSMUSG00000063808	0.247237	7.98687	0.000544984	0.0245542	0.0384621	0.772414	602	19866	0	0	0	0	0	0
Kat8	K(lysine) acetyltransferase 8 [Source:MGI Symbol;Acc:MGI:1915023]	ENSMUSG00000030801	0.281608	8.23637	0.000551891	0.0248241	-0.0629247	0.635884	603	15676	0	0	0	0	0	0
8030453O22Rik	RIKEN cDNA 8030453O22 gene [Source:MGI Symbol;Acc:MGI:1924459]	ENSMUSG00000085058	-0.301173	7.84328	0.000557684	0.0250431	-0.121349	0.359907	604	7776	0	0	0	0	0	0
Agl	amylo-1,6-glucosidase, 4-alpha-glucanotransferase [Source:MGI Symbol;Acc:MGI:1924809]	ENSMUSG00000033400	0.207274	7.84685	0.000559892	0.0250736	-0.123716	0.350541	605	7520	0	0	0	0	0	0
1700016P03Rik	RIKEN cDNA 1700016P03 gene [Source:MGI Symbol;Acc:MGI:1922792]	ENSMUSG00000085609	-1.50825	8.06949	0.00056021	0.0250736	0.109862	0.407486	606	9118	0	0	0	0	0	0
Ankle2	ankyrin repeat and LEM domain containing 2 [Source:MGI Symbol;Acc:MGI:1261856]	ENSMUSG00000029501	0.212769	8.32638	0.000561706	0.0250991	-0.0148763	0.91096	607	24322	0	0	0	0	0	0
Cmtm6	CKLF-like MARVEL transmembrane domain containing 6 [Source:MGI Symbol;Acc:MGI:2447165]	ENSMUSG00000032434	0.259925	8.62418	0.000564054	0.0251625	-0.398124	0.00179133	608	24	6	0	1	0	6	1
BC049702	cDNA sequence BC049702 [Source:MGI Symbol;Acc:MGI:3037654]	ENSMUSG00000068149	-0.233445	6.61183	0.000569308	0.02535	-0.197133	0.134514	609	2386	0	0	0	0	0	0
Npr2	natriuretic peptide receptor 2 [Source:MGI Symbol;Acc:MGI:97372]	ENSMUSG00000028469	0.17793	8.7371	0.000570124	0.02535	0.114539	0.387691	610	8536	0	0	0	0	0	0
Gm26945	predicted gene, 26945 [Source:MGI Symbol;Acc:MGI:5504060]	ENSMUSG00000098061	-0.390739	10.806	0.000574353	0.0254957	0.192135	0.144878	611	2582	0	0	0	0	0	0
Higd1a	HIG1 domain family, member 1A [Source:MGI Symbol;Acc:MGI:1930666]	ENSMUSG00000038412	0.291575	8.15312	0.000576138	0.0254957	-0.210431	0.109657	612	1871	1	0	0	0	1	0
Lmntd1	lamin tail domain containing 1 [Source:MGI Symbol;Acc:MGI:1921321]	ENSMUSG00000054966	0.231985	6.57888	0.000577133	0.0254957	-0.0472885	0.722097	613	18320	0	0	0	0	0	0
Teddm2	transmembrane epididymal family member 2 [Source:MGI Symbol;Acc:MGI:1923273]	ENSMUSG00000045968	-0.370192	6.96175	0.000577162	0.0254957	-0.0850199	0.522017	614	12330	0	0	0	0	0	0
R3hdm1	R3H domain containing 1 [Source:MGI Symbol;Acc:MGI:2448514]	ENSMUSG00000056211	-0.249199	11.2413	0.000579426	0.0255541	0.00359486	0.978442	615	26409	3	2	0	0	5	0
Mt2	metallothionein 2 [Source:MGI Symbol;Acc:MGI:97172]	ENSMUSG00000031762	-0.27653	9.72743	0.000581	0.0255713	0.0807821	0.543043	616	12938	1	0	0	0	1	0
Sox2	SRY (sex determining region Y)-box 2 [Source:MGI Symbol;Acc:MGI:98364]	ENSMUSG00000074637	0.292261	9.54903	0.000583088	0.0255713	-0.151335	0.252558	617	5020	1	1	0	0	2	0
B3gat2	beta-1,3-glucuronyltransferase 2 (glucuronosyltransferase S) [Source:MGI Symbol;Acc:MGI:2389490]	ENSMUSG00000026156	-0.195516	7.9253	0.000583734	0.0255713	0.274057	0.035691	618	532	1	0	0	0	1	0
Smo	smoothened homolog (Drosophila) [Source:MGI Symbol;Acc:MGI:108075]	ENSMUSG00000001761	0.247255	8.67183	0.00058458	0.0255713	-0.149698	0.257785	619	5143	3	0	0	0	3	0
Nudc	nuclear distribution gene C homolog (Aspergillus) [Source:MGI Symbol;Acc:MGI:106014]	ENSMUSG00000028851	0.219972	11.6626	0.000585519	0.0255713	-0.0802268	0.545828	620	13025	0	0	0	0	0	0
Tomm34	translocase of outer mitochondrial membrane 34 [Source:MGI Symbol;Acc:MGI:1914395]	ENSMUSG00000018322	-0.223805	8.67025	0.00058579	0.0255713	0.103111	0.437076	621	9949	1	0	0	0	1	0
Greb1	gene regulated by estrogen in breast cancer protein [Source:MGI Symbol;Acc:MGI:2149712]	ENSMUSG00000036523	-0.191685	6.8106	0.000586415	0.0255713	0.265114	0.0424301	622	648	0	0	0	0	0	0
Gm15956	predicted gene 15956 [Source:MGI Symbol;Acc:MGI:3801856]	ENSMUSG00000086935	-0.920267	6.76653	0.000588301	0.0256123	0.0714588	0.590694	623	14365	0	0	0	0	0	0
1700001P01Rik	RIKEN cDNA 1700001P01 gene [Source:MGI Symbol;Acc:MGI:1919465]	ENSMUSG00000018543	-0.571447	6.07518	0.000589963	0.0256435	0.201838	0.125275	624	2198	0	0	0	0	0	0
Colec12	collectin sub-family member 12 [Source:MGI Symbol;Acc:MGI:2152907]	ENSMUSG00000036103	0.219624	8.57077	0.000593964	0.0257761	-0.0611711	0.645342	625	15948	1	0	0	0	1	0
Egr3	early growth response 3 [Source:MGI Symbol;Acc:MGI:1306780]	ENSMUSG00000033730	-0.637592	8.6554	0.000595086	0.0257836	0.154141	0.243766	626	4812	0	0	0	0	0	0
Gm16758	predicted gene, 16758 [Source:MGI Symbol;Acc:MGI:4439682]	ENSMUSG00000086534	-0.242101	6.19386	0.000596653	0.0258102	-0.0551212	0.678398	627	16976	0	0	0	0	0	0
Cyp27a1	cytochrome P450, family 27, subfamily a, polypeptide 1 [Source:MGI Symbol;Acc:MGI:88594]	ENSMUSG00000026170	0.29324	8.06343	0.000599828	0.0258784	0.071605	0.589933	628	14344	0	0	0	0	0	0
Lkaaear1	LKAAEAR motif containing 1 (IKAAEAR murine motif) [Source:MGI Symbol;Acc:MGI:2685538]	ENSMUSG00000045794	-0.410145	5.35707	0.000600229	0.0258784	-0.0847861	0.523167	629	12364	0	0	0	0	0	0
Kcnab3	potassium voltage-gated channel, shaker-related subfamily, beta member 3 [Source:MGI Symbol;Acc:MGI:1336208]	ENSMUSG00000018470	-0.307876	8.83837	0.000601092	0.0258784	0.199471	0.129861	630	2282	2	2	2	0	4	2
Gm9845	predicted pseudogene 9845 [Source:MGI Symbol;Acc:MGI:3704215]	ENSMUSG00000050533	0.605631	6.67068	0.000605299	0.0260183	-0.25053	0.0556425	631	876	1	0	0	0	1	0
Kctd21	potassium channel tetramerisation domain containing 21 [Source:MGI Symbol;Acc:MGI:3643121]	ENSMUSG00000044952	-0.245245	7.94533	0.00060826	0.0261042	0.158788	0.229668	632	4484	1	3	0	0	4	0
Tdrkh	tudor and KH domain containing protein [Source:MGI Symbol;Acc:MGI:1919884]	ENSMUSG00000041912	-0.189796	8.64349	0.000621541	0.026632	0.098055	0.460002	633	10543	0	0	0	0	0	0
Gm20449	predicted gene 20449 [Source:MGI Symbol;Acc:MGI:5141914]	ENSMUSG00000092592	0.648507	4.23495	0.000625599	0.0267221	0.148266	0.262418	634	5243	0	0	0	0	0	0
Kctd5	potassium channel tetramerisation domain containing 5 [Source:MGI Symbol;Acc:MGI:1916509]	ENSMUSG00000016946	0.212498	8.4726	0.000625614	0.0267221	-0.13	0.326419	635	6850	2	0	0	0	2	0
Lrrc8a	leucine rich repeat containing 8A [Source:MGI Symbol;Acc:MGI:2652847]	ENSMUSG00000007476	0.301797	9.95651	0.000627625	0.0267659	-0.0757259	0.568653	636	13748	0	0	0	0	0	0
Arhgap12	Rho GTPase activating protein 12 [Source:MGI Symbol;Acc:MGI:1922665]	ENSMUSG00000041225	0.205587	7.99133	0.000629858	0.0268189	-0.114334	0.388545	637	8559	0	8	0	0	8	0
Pml	promyelocytic leukemia [Source:MGI Symbol;Acc:MGI:104662]	ENSMUSG00000036986	0.229251	7.49018	0.000631263	0.0268366	0.0267715	0.840486	638	22076	2	0	0	0	2	0
Abcb10	ATP-binding cassette, sub-family B (MDR/TAP), member 10 [Source:MGI Symbol;Acc:MGI:1860508]	ENSMUSG00000031974	0.185051	7.61954	0.000636021	0.0269456	-0.0672502	0.612801	639	15000	0	0	0	0	0	0
Stxbp3a	syntaxin binding protein 3A [Source:MGI Symbol;Acc:MGI:107362]	ENSMUSG00000027882	0.263891	6.64109	0.000636418	0.0269456	-0.000496851	0.99702	640	27038	1	4	0	0	5	0
Olfr776	olfactory receptor 776 [Source:MGI Symbol;Acc:MGI:3030610]	ENSMUSG00000095483	-0.602763	5.43288	0.000639192	0.0269456	0.0337566	0.799639	641	20762	0	0	0	0	0	0
Bmp6	bone morphogenetic protein 6 [Source:MGI Symbol;Acc:MGI:88182]	ENSMUSG00000039004	0.259147	8.46306	0.000639542	0.0269456	0.0651167	0.624141	642	15348	0	0	0	0	0	0
Efhc1	EF-hand domain (C-terminal) containing 1 [Source:MGI Symbol;Acc:MGI:1919127]	ENSMUSG00000041809	0.243642	6.87239	0.000639607	0.0269456	-0.241791	0.0650413	643	1051	0	0	0	0	0	0
Dcps	decapping enzyme, scavenger [Source:MGI Symbol;Acc:MGI:1916555]	ENSMUSG00000032040	-0.260855	8.9456	0.000639788	0.0269456	-0.0740892	0.577062	644	13978	0	0	0	0	0	0
Lima1	LIM domain and actin binding 1 [Source:MGI Symbol;Acc:MGI:1920992]	ENSMUSG00000023022	0.195374	7.4704	0.000644481	0.0270586	0.0450381	0.734825	645	18696	0	0	0	0	0	0
H3f3aos	H3 histone, family 3A, opposite strand [Source:MGI Symbol;Acc:MGI:3802006]	ENSMUSG00000073485	0.386632	7.01312	0.000644596	0.0270586	0.027093	0.838596	646	22010	0	0	0	0	0	0
Thrb	thyroid hormone receptor beta [Source:MGI Symbol;Acc:MGI:98743]	ENSMUSG00000021779	-0.332819	8.6174	0.000646018	0.0270586	0.0759597	0.567457	647	13717	1	0	0	0	1	0
Tarsl2	threonyl-tRNA synthetase-like 2 [Source:MGI Symbol;Acc:MGI:2444486]	ENSMUSG00000030515	0.195214	7.92258	0.000646618	0.0270586	0.173401	0.18905	648	3509	1	0	0	0	1	0
Plscr4	phospholipid scramblase 4 [Source:MGI Symbol;Acc:MGI:2143267]	ENSMUSG00000032377	0.200948	7.8742	0.000647459	0.0270586	0.0350426	0.792174	649	20508	1	0	0	0	1	0
AU040972	expressed sequence AU040972 [Source:MGI Symbol;Acc:MGI:2144426]	ENSMUSG00000091523	0.474719	7.12154	0.000649681	0.0271097	-0.0251348	0.850122	650	22397	0	0	0	0	0	0
Gpx8	glutathione peroxidase 8 (putative) [Source:MGI Symbol;Acc:MGI:1916840]	ENSMUSG00000021760	0.223881	8.60708	0.00065213	0.0271701	-0.174979	0.184993	651	3414	0	0	0	0	0	0
Ythdc2	YTH domain containing 2 [Source:MGI Symbol;Acc:MGI:2448561]	ENSMUSG00000034653	0.265892	8.04852	0.000653733	0.0271838	-0.035744	0.788109	652	20368	1	5	0	0	6	0
Mrpl35	mitochondrial ribosomal protein L35 [Source:MGI Symbol;Acc:MGI:1913473]	ENSMUSG00000052962	0.344033	8.4655	0.000654463	0.0271838	0.243662	0.0629292	653	1012	1	0	0	0	1	0
Atad5	ATPase family, AAA domain containing 5 [Source:MGI Symbol;Acc:MGI:2442925]	ENSMUSG00000017550	0.186347	6.53322	0.000657573	0.0272555	-0.0933787	0.481776	654	11170	0	0	0	0	0	0
Pianp	PILR alpha associated neural protein [Source:MGI Symbol;Acc:MGI:2441908]	ENSMUSG00000030329	-0.24531	9.86222	0.0006582	0.0272555	0.0223875	0.866345	655	22904	5	1	0	0	6	0
Gm7221	predicted gene 7221 [Source:MGI Symbol;Acc:MGI:3645327]	ENSMUSG00000092335	0.576455	6.78182	0.000676021	0.0279508	0.137686	0.298376	656	6094	0	0	0	0	0	0
1190002N15Rik	RIKEN cDNA 1190002N15 gene [Source:MGI Symbol;Acc:MGI:1916111]	ENSMUSG00000045414	0.488929	9.63278	0.000689043	0.0284458	0.0340781	0.797771	657	20692	5	2	0	0	7	0
Cdkn1a	cyclin-dependent kinase inhibitor 1A (P21) [Source:MGI Symbol;Acc:MGI:104556]	ENSMUSG00000023067	-0.502948	8.11779	0.000690757	0.0284732	0.114334	0.388545	658	8559	0	0	0	0	0	0
Gm14637	predicted gene 14637 [Source:MGI Symbol;Acc:MGI:3705296]	ENSMUSG00000085225	-0.488957	6.25947	0.000692529	0.028503	0.264266	0.0431198	659	669	0	0	0	0	0	0
Gpr4	G protein-coupled receptor 4 [Source:MGI Symbol;Acc:MGI:2441992]	ENSMUSG00000044317	0.352424	8.03963	0.000695302	0.0285738	0.110915	0.402982	660	8982	0	0	0	0	0	0
Rsph1	radial spoke head 1 homolog (Chlamydomonas) [Source:MGI Symbol;Acc:MGI:1194909]	ENSMUSG00000024033	0.218669	7.12586	0.000698695	0.0286531	-0.114568	0.387569	661	8533	1	0	0	0	1	0
Adam33	a disintegrin and metallopeptidase domain 33 [Source:MGI Symbol;Acc:MGI:1341813]	ENSMUSG00000027318	-0.192501	7.46093	0.000699347	0.0286531	0.134033	0.311503	662	6451	0	0	0	0	0	0
3110035E14Rik	RIKEN cDNA 3110035E14 gene [Source:MGI Symbol;Acc:MGI:1924232]	ENSMUSG00000067879	-0.341878	11.2493	0.00070246	0.0286874	0.160424	0.22484	663	4371	2	0	0	0	2	0
Slc7a7	solute carrier family 7 (cationic amino acid transporter, y+ system), member 7 [Source:MGI Symbol;Acc:MGI:1337120]	ENSMUSG00000000958	-0.256338	6.75439	0.000704096	0.0286874	-0.146279	0.26894	664	5380	0	0	0	0	0	0
Skp2	S-phase kinase-associated protein 2 (p45) [Source:MGI Symbol;Acc:MGI:1351663]	ENSMUSG00000054115	-0.22389	7.93338	0.000705366	0.0286874	0.0623109	0.639188	665	15778	1	0	0	0	1	0
Elmod3	ELMO/CED-12 domain containing 3 [Source:MGI Symbol;Acc:MGI:2445168]	ENSMUSG00000056698	0.241562	8.34504	0.000705639	0.0286874	-0.0471716	0.722757	666	18342	1	0	0	0	1	0
Abi3bp	ABI gene family, member 3 (NESH) binding protein [Source:MGI Symbol;Acc:MGI:2444583]	ENSMUSG00000035258	-0.469074	8.71296	0.000706593	0.0286874	0.265406	0.0421944	667	640	0	0	0	0	0	0
Lpl	lipoprotein lipase [Source:MGI Symbol;Acc:MGI:96820]	ENSMUSG00000015568	0.308806	7.83174	0.000706806	0.0286874	-0.147652	0.264421	668	5282	0	0	0	0	0	0
Gpn2	GPN-loop GTPase 2 [Source:MGI Symbol;Acc:MGI:2140368]	ENSMUSG00000028848	-0.300104	7.61506	0.000707587	0.0286874	0.0176528	0.894428	669	23774	0	0	0	0	0	0
Zer1	zyg-11 related, cell cycle regulator [Source:MGI Symbol;Acc:MGI:2442511]	ENSMUSG00000039686	-0.187081	9.30292	0.000719085	0.0291101	0.0591545	0.656289	670	16286	3	0	0	0	3	0
Upk1a	uroplakin 1A [Source:MGI Symbol;Acc:MGI:98911]	ENSMUSG00000006313	-0.213664	7.40444	0.00072422	0.0292217	-0.0290512	0.827104	671	21619	0	0	0	0	0	0
Prcp	prolylcarboxypeptidase (angiotensinase C) [Source:MGI Symbol;Acc:MGI:1919711]	ENSMUSG00000061119	-0.262896	8.37894	0.000724777	0.0292217	0.0675717	0.611099	672	14958	0	0	0	0	0	0
Gm44	predicted gene 44 [Source:MGI Symbol;Acc:MGI:2684890]	ENSMUSG00000091497	-0.5793	4.20926	0.000725075	0.0292217	0.0131519	0.921246	673	24656	0	0	0	0	0	0
Ubc	ubiquitin C [Source:MGI Symbol;Acc:MGI:98889]	ENSMUSG00000008348	0.314135	9.63623	0.000729542	0.0293581	0.0560857	0.673085	674	16808	0	0	0	0	0	0
Gm5786	predicted pseudogene 5786 [Source:MGI Symbol;Acc:MGI:3645003]	ENSMUSG00000066487	0.88427	8.14088	0.000732901	0.0294496	-0.120647	0.362711	675	7846	0	0	0	0	0	0
Jam3	junction adhesion molecule 3 [Source:MGI Symbol;Acc:MGI:1933825]	ENSMUSG00000031990	0.165017	7.95625	0.000737708	0.0295989	0.030454	0.818892	676	21383	0	0	0	0	0	0
Pkd2	polycystic kidney disease 2 [Source:MGI Symbol;Acc:MGI:1099818]	ENSMUSG00000034462	0.198075	8.8394	0.000739595	0.0296308	-0.00888486	0.946751	677	25428	1	2	0	0	3	0
Mettl14	methyltransferase like 14 [Source:MGI Symbol;Acc:MGI:2442926]	ENSMUSG00000028114	0.241351	7.8307	0.000742387	0.0296988	0.11033	0.405481	678	9063	0	0	0	0	0	0
Gm26773	predicted gene, 26773 [Source:MGI Symbol;Acc:MGI:5477267]	ENSMUSG00000097358	0.392013	6.41265	0.000744268	0.0297302	-0.134471	0.309908	679	6404	0	0	0	0	0	0
Lypd1	Ly6/Plaur domain containing 1 [Source:MGI Symbol;Acc:MGI:1919835]	ENSMUSG00000026344	-0.249813	9.44342	0.0007458	0.0297476	0.086569	0.514435	680	12100	0	0	0	0	0	0
Hpca	hippocalcin [Source:MGI Symbol;Acc:MGI:1336200]	ENSMUSG00000028785	-0.339716	9.07114	0.000748054	0.0297936	-0.0249302	0.851328	681	22446	2	0	0	0	2	0
Acadsb	acyl-Coenzyme A dehydrogenase, short/branched chain [Source:MGI Symbol;Acc:MGI:1914135]	ENSMUSG00000030861	0.189812	8.64949	0.000749568	0.0298102	-0.112464	0.396404	682	8782	2	0	0	0	2	0
Mir212	microRNA 212 [Source:MGI Symbol;Acc:MGI:2676888]	ENSMUSG00000065590	-0.312639	9.79375	0.000754883	0.029928	0.135465	0.306314	683	6298	0	0	0	0	0	0
Ngp	neutrophilic granule protein [Source:MGI Symbol;Acc:MGI:105983]	ENSMUSG00000032484	-0.38812	6.0332	0.000756423	0.029928	-0.047873	0.718803	684	18226	0	0	0	0	0	0
Olfr777	olfactory receptor 777 [Source:MGI Symbol;Acc:MGI:3030611]	ENSMUSG00000062914	0.507783	2.80109	0.000756831	0.029928	-0.202306	0.124384	685	2179	0	0	0	0	0	0
Csgalnact1	chondroitin sulfate N-acetylgalactosaminyltransferase 1 [Source:MGI Symbol;Acc:MGI:2442354]	ENSMUSG00000036356	0.250771	8.10605	0.000756944	0.029928	0.00680978	0.959175	686	25820	0	0	0	0	0	0
Zfp105	zinc finger protein 105 [Source:MGI Symbol;Acc:MGI:1277119]	ENSMUSG00000057895	0.266829	6.86227	0.000761862	0.0300497	-0.047347	0.721768	687	18310	0	0	0	0	0	0
Tpgs2	tubulin polyglutamylase complex subunit 2 [Source:MGI Symbol;Acc:MGI:1913898]	ENSMUSG00000024269	-0.290763	9.83244	0.000762771	0.0300497	0.0824772	0.534584	688	12709	0	0	0	0	0	0
Fstl1	follistatin-like 1 [Source:MGI Symbol;Acc:MGI:102793]	ENSMUSG00000022816	0.266295	8.65718	0.000763347	0.0300497	-0.017156	0.897383	689	23870	3	0	0	0	3	0
Got1	glutamic-oxaloacetic transaminase 1, soluble [Source:MGI Symbol;Acc:MGI:95791]	ENSMUSG00000025190	-0.178802	12.1902	0.000768587	0.0302121	-0.15569	0.239002	690	4704	1	0	0	0	1	0
Cpne3	copine III [Source:MGI Symbol;Acc:MGI:1917818]	ENSMUSG00000028228	0.238868	7.5457	0.000771508	0.0302831	-0.0141456	0.915316	691	24458	1	0	0	0	1	0
Lect1	leukocyte cell derived chemotaxin 1 [Source:MGI Symbol;Acc:MGI:1341171]	ENSMUSG00000022025	0.233694	6.55563	0.000775069	0.0303765	0.150458	0.255349	692	5092	0	1	0	0	1	0
Mrpl48	mitochondrial ribosomal protein L48 [Source:MGI Symbol;Acc:MGI:1289321]	ENSMUSG00000030706	0.248098	7.47678	0.000776127	0.0303765	0.0373223	0.778985	693	20094	0	0	0	0	0	0
Gm13853	predicted gene 13853 [Source:MGI Symbol;Acc:MGI:3649279]	ENSMUSG00000087441	-1.11014	6.71256	0.000777332	0.0303798	0.0441613	0.739804	694	18842	0	0	0	0	0	0
4930524N10Rik	RIKEN cDNA 4930524N10 gene [Source:MGI Symbol;Acc:MGI:1922321]	ENSMUSG00000059663	0.629532	4.11344	0.000781272	0.0304637	-0.0737093	0.579022	695	14034	0	0	0	0	0	0
Gid4	GID complex subunit 4, VID24 homolog (S. cerevisiae) [Source:MGI Symbol;Acc:MGI:1914021]	ENSMUSG00000018415	0.226838	9.24999	0.000781725	0.0304637	-0.220105	0.0939153	696	1576	3	1	0	1	4	1
Eid2b	EP300 interacting inhibitor of differentiation 2B [Source:MGI Symbol;Acc:MGI:1924095]	ENSMUSG00000070705	0.279068	8.4849	0.000785544	0.0304838	0.0502404	0.705516	697	17818	0	0	0	0	0	0
Arl3	ADP-ribosylation factor-like 3 [Source:MGI Symbol;Acc:MGI:1929699]	ENSMUSG00000025035	-0.210215	11.0703	0.000786989	0.0304838	-0.0770703	0.561789	698	13534	0	2	0	0	2	0
Cat	catalase [Source:MGI Symbol;Acc:MGI:88271]	ENSMUSG00000027187	0.198514	10.1419	0.000787583	0.0304838	0.0362701	0.785065	699	20282	1	0	0	0	1	0
Agbl3	ATP/GTP binding protein-like 3 [Source:MGI Symbol;Acc:MGI:1923473]	ENSMUSG00000038836	0.166798	6.35836	0.000787785	0.0304838	0.00455934	0.97266	700	26245	0	0	0	0	0	0
Bhlhe40	basic helix-loop-helix family, member e40 [Source:MGI Symbol;Acc:MGI:1097714]	ENSMUSG00000030103	-0.30811	8.99015	0.000787862	0.0304838	0.0727156	0.584163	701	14179	1	3	0	0	4	0
Zcchc24	zinc finger, CCHC domain containing 24 [Source:MGI Symbol;Acc:MGI:1919168]	ENSMUSG00000055538	0.335172	8.28234	0.000793296	0.0306137	-0.214289	0.103152	702	1744	9	0	0	0	9	0
Nudt11	nudix (nucleoside diphosphate linked moiety X)-type motif 11 [Source:MGI Symbol;Acc:MGI:1930957]	ENSMUSG00000073295	0.264443	7.04204	0.000794603	0.0306137	-0.0728617	0.583406	703	14162	4	0	0	0	4	0
Gm15860	predicted gene 15860 [Source:MGI Symbol;Acc:MGI:3801778]	ENSMUSG00000087336	0.325911	6.87504	0.000796441	0.0306137	-0.0821265	0.536328	704	12756	0	0	0	0	0	0
Arhgef17	Rho guanine nucleotide exchange factor (GEF) 17 [Source:MGI Symbol;Acc:MGI:2673002]	ENSMUSG00000032875	-0.200001	9.85194	0.000796512	0.0306137	0.15566	0.239091	705	4706	1	0	0	0	1	0
1500015O10Rik	RIKEN cDNA 1500015O10 gene [Source:MGI Symbol;Acc:MGI:1926146]	ENSMUSG00000026051	0.328763	7.04178	0.000796861	0.0306137	-0.0378191	0.776119	706	19986	0	0	0	0	0	0
Ccl27a	chemokine (C-C motif) ligand 27A [Source:MGI Symbol;Acc:MGI:1343459]	ENSMUSG00000073888	0.592514	9.61589	0.000798654	0.0306236	0.17761	0.178372	707	3278	0	0	0	0	0	0
Lrig1	leucine-rich repeats and immunoglobulin-like domains 1 [Source:MGI Symbol;Acc:MGI:107935]	ENSMUSG00000030029	0.340521	8.5891	0.000799438	0.0306236	-0.221332	0.092051	708	1540	0	1	0	1	1	1
Gm7158	predicted gene 7158 [Source:MGI Symbol;Acc:MGI:3647927]	ENSMUSG00000083948	0.283867	8.49958	0.000800664	0.0306236	0.129707	0.327517	709	6884	0	0	0	0	0	0
Cda	cytidine deaminase [Source:MGI Symbol;Acc:MGI:1919519]	ENSMUSG00000028755	-0.235682	8.60191	0.00080245	0.0306236	0.104836	0.429406	710	9726	0	0	0	0	0	0
Fam13c	family with sequence similarity 13, member C [Source:MGI Symbol;Acc:MGI:1918971]	ENSMUSG00000043259	-0.223069	8.55624	0.000803351	0.0306236	0.103754	0.434207	711	9860	0	4	0	1	4	1
Phlda1	pleckstrin homology-like domain, family A, member 1 [Source:MGI Symbol;Acc:MGI:1096880]	ENSMUSG00000020205	-0.187662	8.31516	0.000803892	0.0306236	0.00631293	0.962152	712	25926	0	1	0	0	1	0
6030458C11Rik	RIKEN cDNA 6030458C11 gene [Source:MGI Symbol;Acc:MGI:1925127]	ENSMUSG00000022195	0.185655	8.54369	0.000805609	0.0306459	0.117315	0.376213	713	8205	4	0	0	0	4	0
Arhgef40	Rho guanine nucleotide exchange factor (GEF) 40 [Source:MGI Symbol;Acc:MGI:2685515]	ENSMUSG00000004562	0.190923	7.77062	0.000807764	0.0306848	-0.0329383	0.804399	714	20920	0	0	0	0	0	0
Tbc1d24	TBC1 domain family, member 24 [Source:MGI Symbol;Acc:MGI:2443456]	ENSMUSG00000036473	-0.221252	9.16025	0.00081197	0.0308015	0.231036	0.0783141	715	1312	2	0	1	0	2	1
Dnase1l2	deoxyribonuclease 1-like 2 [Source:MGI Symbol;Acc:MGI:1913955]	ENSMUSG00000024136	-0.385485	7.28213	0.000813279	0.030808	0.190791	0.147765	716	2642	0	0	0	0	0	0
Pcnxl2	pecanex-like 2 (Drosophila) [Source:MGI Symbol;Acc:MGI:2445010]	ENSMUSG00000060212	-0.204553	9.49148	0.000817687	0.0309232	0.238196	0.0692601	717	1140	0	3	0	2	3	2
Hps5	Hermansky-Pudlak syndrome 5 homolog (human) [Source:MGI Symbol;Acc:MGI:2180307]	ENSMUSG00000014418	0.27986	6.89087	0.000818598	0.0309232	0.129152	0.32961	718	6936	0	0	0	0	0	0
Akap7	A kinase (PRKA) anchor protein 7 [Source:MGI Symbol;Acc:MGI:1859150]	ENSMUSG00000039166	0.268782	9.2979	0.000824054	0.0310135	-0.0140287	0.916014	719	24475	3	0	0	0	3	0
Hectd3	HECT domain containing 3 [Source:MGI Symbol;Acc:MGI:1923858]	ENSMUSG00000046861	0.182013	8.47454	0.000824173	0.0310135	0.189709	0.150119	720	2684	0	0	0	0	0	0
Comt	catechol-O-methyltransferase [Source:MGI Symbol;Acc:MGI:88470]	ENSMUSG00000000326	0.249492	9.44869	0.000824419	0.0310135	-0.192837	0.143389	721	2538	0	0	0	0	0	0
Adam25	a disintegrin and metallopeptidase domain 25 (testase 2) [Source:MGI Symbol;Acc:MGI:1345157]	ENSMUSG00000071937	0.304958	3.51053	0.000826653	0.0310354	0.00704359	0.957775	722	25780	0	0	0	0	0	0
Rras2	related RAS viral (r-ras) oncogene homolog 2 [Source:MGI Symbol;Acc:MGI:1914172]	ENSMUSG00000055723	-0.270382	8.05821	0.000827292	0.0310354	0.108723	0.412398	723	9247	0	0	0	0	0	0
Rufy4	RUN and FYVE domain containing 4 [Source:MGI Symbol;Acc:MGI:3588214]	ENSMUSG00000061815	0.284914	6.86436	0.000829286	0.0310673	-0.0934664	0.481363	724	11154	0	0	0	0	0	0
Gm12299	predicted gene 12299 [Source:MGI Symbol;Acc:MGI:3652304]	ENSMUSG00000085926	-0.364649	6.53477	0.000833196	0.0311707	0.0865397	0.514578	725	12106	0	0	0	0	0	0
Exd1	exonuclease 3'-5' domain containing 1 [Source:MGI Symbol;Acc:MGI:3045306]	ENSMUSG00000048647	0.314377	5.11058	0.000837904	0.0313037	-0.0659058	0.619936	726	15230	0	0	0	0	0	0
Gm4279	predicted gene 4279 [Source:MGI Symbol;Acc:MGI:3782456]	ENSMUSG00000085732	0.313989	6.53684	0.000839224	0.0313099	-0.0938464	0.479575	727	11100	0	0	0	0	0	0
Gm14267	predicted gene 14267 [Source:MGI Symbol;Acc:MGI:3649851]	ENSMUSG00000085682	0.516202	6.45076	0.00084087	0.0313282	0.0246964	0.852707	728	22494	0	0	0	0	0	0
Gm15712	predicted gene 15712 [Source:MGI Symbol;Acc:MGI:3783154]	ENSMUSG00000083827	0.255969	7.10707	0.000845555	0.0314595	-0.0546536	0.680979	729	17037	0	0	0	0	0	0
Fam175a	family with sequence similarity 175, member A [Source:MGI Symbol;Acc:MGI:1917931]	ENSMUSG00000035234	0.288632	7.20372	0.000850723	0.0315996	-0.1243	0.348252	730	7447	0	0	0	0	0	0
Prkrip1	Prkr interacting protein 1 (IL11 inducible) [Source:MGI Symbol;Acc:MGI:1914051]	ENSMUSG00000039737	-0.280759	7.31617	0.000852333	0.0315996	0.140229	0.289455	731	5870	0	0	0	0	0	0
Egr4	early growth response 4 [Source:MGI Symbol;Acc:MGI:99252]	ENSMUSG00000071341	-0.361514	7.8009	0.000852816	0.0315996	0.0465286	0.726387	732	18440	0	0	0	0	0	0
H2-Eb1	histocompatibility 2, class II antigen E beta [Source:MGI Symbol;Acc:MGI:95901]	ENSMUSG00000060586	0.227648	7.54337	0.000854669	0.0316251	-0.0974704	0.462695	733	10618	0	0	0	0	0	0
Syngr2	synaptogyrin 2 [Source:MGI Symbol;Acc:MGI:1328324]	ENSMUSG00000048277	0.219715	7.9825	0.000856305	0.0316425	-0.0366208	0.783037	734	20224	0	0	0	0	0	0
Vwf	Von Willebrand factor homolog [Source:MGI Symbol;Acc:MGI:98941]	ENSMUSG00000001930	0.16513	7.72476	0.000857974	0.0316498	0.0207801	0.875863	735	23228	0	0	0	0	0	0
Zc3h6	zinc finger CCCH type containing 6 [Source:MGI Symbol;Acc:MGI:1926001]	ENSMUSG00000042851	0.276958	7.80696	0.000858837	0.0316498	-0.0459733	0.729527	736	18532	0	0	0	0	0	0
Gm3053	predicted gene 3053 [Source:MGI Symbol;Acc:MGI:3781231]	ENSMUSG00000091936	0.663282	5.22218	0.000861204	0.0316939	-0.13225	0.318041	737	6618	0	0	0	0	0	0
Prrc1	proline-rich coiled-coil 1 [Source:MGI Symbol;Acc:MGI:1916106]	ENSMUSG00000024594	0.164253	8.14946	0.000865811	0.0318203	-0.038959	0.769554	738	19783	0	0	0	0	0	0
Qdpr	quinoid dihydropteridine reductase [Source:MGI Symbol;Acc:MGI:97836]	ENSMUSG00000015806	0.258276	10.3543	0.000867466	0.031838	0.0604989	0.648983	739	16054	0	0	0	0	0	0
Gm10308	predicted gene 10308 [Source:MGI Symbol;Acc:MGI:3641943]	ENSMUSG00000071033	-0.421002	7.03105	0.000869819	0.0318812	-0.134793	0.308742	740	6380	0	0	0	0	0	0
Cep72	centrosomal protein 72 [Source:MGI Symbol;Acc:MGI:1921720]	ENSMUSG00000021572	0.218745	5.93958	0.000873646	0.0319783	-0.0271514	0.838252	741	22000	0	0	0	0	0	0
Kcnj13	potassium inwardly-rectifying channel, subfamily J, member 13 [Source:MGI Symbol;Acc:MGI:3781032]	ENSMUSG00000079436	0.568246	8.60534	0.000886834	0.0324172	-0.0061668	0.963027	742	25956	0	0	0	0	0	0
D030055H07Rik	RIKEN cDNA D030055H07 gene [Source:MGI Symbol;Acc:MGI:3605036]	ENSMUSG00000086296	-0.288847	6.76982	0.000895426	0.0326873	0.102848	0.438252	743	9987	0	0	0	0	0	0
Tfb1m	transcription factor B1, mitochondrial [Source:MGI Symbol;Acc:MGI:2146851]	ENSMUSG00000036983	-0.246034	8.36014	0.000899065	0.032776	0.181438	0.169045	744	3078	0	0	0	0	0	0
Cdon	cell adhesion molecule-related/down-regulated by oncogenes [Source:MGI Symbol;Acc:MGI:1926387]	ENSMUSG00000038119	0.30863	8.20632	0.000901397	0.0328169	-0.0847569	0.52331	745	12370	0	1	0	0	1	0
D17H6S53E	DNA segment, Chr 17, human D6S53E [Source:MGI Symbol;Acc:MGI:90673]	ENSMUSG00000043311	0.206566	7.91325	0.000911397	0.0330906	-0.152592	0.248593	746	4922	0	0	0	0	0	0
Asic4	acid-sensing (proton-gated) ion channel family member 4 [Source:MGI Symbol;Acc:MGI:2652846]	ENSMUSG00000033007	-0.16309	8.5783	0.000911675	0.0330906	-0.00423785	0.974588	747	26302	0	0	0	0	0	0
Olfr1026	olfactory receptor 1026 [Source:MGI Symbol;Acc:MGI:3030860]	ENSMUSG00000042863	0.515014	3.80985	0.000912575	0.0330906	-0.150137	0.256378	748	5115	0	0	0	0	0	0
Tpm2	tropomyosin 2, beta [Source:MGI Symbol;Acc:MGI:98810]	ENSMUSG00000028464	-0.168709	7.08763	0.000915547	0.0331105	-0.0884979	0.505072	749	11826	1	0	0	0	1	0
Kcnmb4os1	potassium large conductance calcium-activated channel, subfamily M, beta member 4, opposite strand 1 [Source:MGI Symbol;Acc:MGI:1914592]	ENSMUSG00000020164	-0.358831	7.03052	0.000915782	0.0331105	0.0924727	0.486057	750	11296	0	0	0	0	0	0
Enpep	glutamyl aminopeptidase [Source:MGI Symbol;Acc:MGI:106645]	ENSMUSG00000028024	0.234326	6.52747	0.000917989	0.0331105	0.224226	0.087771	751	1471	0	1	0	0	1	0
Mir7220	microRNA 7220 [Source:MGI Symbol;Acc:MGI:5530711]	ENSMUSG00000098247	-1.09539	5.38951	0.000918007	0.0331105	0.206982	0.115735	752	1996	0	0	0	0	0	0
Gcnt1	glucosaminyl (N-acetyl) transferase 1, core 2 [Source:MGI Symbol;Acc:MGI:95676]	ENSMUSG00000038843	0.483446	6.57473	0.000921665	0.0331983	-0.153585	0.245489	753	4852	1	0	0	0	1	0
Klhl23	kelch-like 23 [Source:MGI Symbol;Acc:MGI:2683536]	ENSMUSG00000042155	0.272067	8.14051	0.000926414	0.0333251	-0.0154024	0.907824	754	24210	1	0	0	0	1	0
Fxyd1	FXYD domain-containing ion transport regulator 1 [Source:MGI Symbol;Acc:MGI:1889273]	ENSMUSG00000036570	0.265952	9.46953	0.000937351	0.0336739	-0.0896962	0.4993	755	11656	0	0	0	0	0	0
Mid2	midline 2 [Source:MGI Symbol;Acc:MGI:1344333]	ENSMUSG00000000266	0.200455	9.02722	0.000939858	0.0337193	-0.0710204	0.59298	756	14433	2	0	0	0	2	0
Ppp1r1b	protein phosphatase 1, regulatory (inhibitor) subunit 1B [Source:MGI Symbol;Acc:MGI:94860]	ENSMUSG00000061718	-0.254179	9.82683	0.000944852	0.0338512	-0.00517309	0.968982	757	26144	0	0	0	0	0	0
Htr2c	5-hydroxytryptamine (serotonin) receptor 2C [Source:MGI Symbol;Acc:MGI:96281]	ENSMUSG00000041380	0.205525	8.23154	0.000946031	0.0338512	-0.00821265	0.950775	758	25559	0	5	0	0	5	0
Gm15674	predicted gene 15674 [Source:MGI Symbol;Acc:MGI:3783116]	ENSMUSG00000087691	-0.582433	5.5868	0.000952455	0.0340361	-0.189768	0.149991	759	2680	0	0	0	0	0	0
Fam217a	family with sequence similarity 217, member A [Source:MGI Symbol;Acc:MGI:1919114]	ENSMUSG00000021414	0.203636	5.25334	0.000956934	0.0341017	-0.0246087	0.853224	760	22509	0	0	0	0	0	0
Arf5	ADP-ribosylation factor 5 [Source:MGI Symbol;Acc:MGI:99434]	ENSMUSG00000020440	-0.231309	10.3231	0.000957562	0.0341017	0.167263	0.205432	761	3894	0	0	0	0	0	0
Pglyrp1	peptidoglycan recognition protein 1 [Source:MGI Symbol;Acc:MGI:1345092]	ENSMUSG00000030413	-0.252177	8.02331	0.00095806	0.0341017	0.0562026	0.672443	762	16797	0	0	0	0	0	0
Gm7860	predicted gene 7860 [Source:MGI Symbol;Acc:MGI:3644843]	ENSMUSG00000082535	0.787645	6.1327	0.00097084	0.0344584	-0.0995748	0.453043	763	10350	0	0	0	0	0	0
1700007P06Rik	RIKEN cDNA 1700007P06 gene [Source:MGI Symbol;Acc:MGI:1916558]	ENSMUSG00000089730	-0.485957	2.7627	0.000972934	0.0344584	-0.0991656	0.454911	764	10406	0	0	0	0	0	0
Rgs2	regulator of G-protein signaling 2 [Source:MGI Symbol;Acc:MGI:1098271]	ENSMUSG00000026360	-0.31823	9.03911	0.000972984	0.0344584	-0.023615	0.859089	765	22658	0	1	0	0	1	0
Plekhb1	pleckstrin homology domain containing, family B (evectins) member 1 [Source:MGI Symbol;Acc:MGI:1351469]	ENSMUSG00000030701	0.250241	11.9354	0.000973165	0.0344584	-8.76796e-05	0.999474	766	27100	0	0	0	0	0	0
Gm11599	predicted gene 11599 [Source:MGI Symbol;Acc:MGI:3651840]	ENSMUSG00000084333	0.436184	7.60272	0.000977085	0.0345521	0.0759305	0.567606	767	13722	0	0	0	0	0	0
Samd5	sterile alpha motif domain containing 5 [Source:MGI Symbol;Acc:MGI:2444815]	ENSMUSG00000060487	-0.281994	8.23371	0.000985716	0.0348119	0.0418816	0.752797	768	19262	1	0	0	0	1	0
Spry2	sprouty homolog 2 (Drosophila) [Source:MGI Symbol;Acc:MGI:1345138]	ENSMUSG00000022114	-0.372663	8.38167	0.000992595	0.0350093	-0.0999839	0.45118	769	10294	1	1	0	0	2	0
Adrbk2	adrenergic receptor kinase, beta 2 [Source:MGI Symbol;Acc:MGI:87941]	ENSMUSG00000042249	0.220401	8.81158	0.00100121	0.0351967	0.0472885	0.722097	770	18318	0	0	0	0	0	0
A530058N18Rik	RIKEN cDNA A530058N18 gene [Source:MGI Symbol;Acc:MGI:2444858]	ENSMUSG00000092201	-0.495656	6.18229	0.00100132	0.0351967	-0.119975	0.365411	771	7907	0	0	0	0	0	0
Hsfy2	heat shock transcription factor, Y linked 2 [Source:MGI Symbol;Acc:MGI:1918316]	ENSMUSG00000045336	0.347322	3.49656	0.0010018	0.0351967	0.0458272	0.730354	772	18554	0	0	0	0	0	0
Tmem39b	transmembrane protein 39b [Source:MGI Symbol;Acc:MGI:2682939]	ENSMUSG00000053730	-0.240301	8.39136	0.00101322	0.0355283	0.0142041	0.914968	773	24441	0	0	0	0	0	0
Dnah7c	dynein, axonemal, heavy chain 7C [Source:MGI Symbol;Acc:MGI:3639762]	ENSMUSG00000101337	0.488968	5.91414	0.00101386	0.0355283	0.153585	0.245489	774	4852	0	0	0	0	0	0
Etfa	electron transferring flavoprotein, alpha polypeptide [Source:MGI Symbol;Acc:MGI:106092]	ENSMUSG00000032314	0.24643	8.38654	0.00103048	0.0360642	-0.0203709	0.878288	775	23301	0	0	0	0	0	0
Eps8	epidermal growth factor receptor pathway substrate 8 [Source:MGI Symbol;Acc:MGI:104684]	ENSMUSG00000015766	0.247963	9.1917	0.00103671	0.0362354	-0.0517602	0.697031	776	17540	1	1	0	0	2	0
Mir341	microRNA 341 [Source:MGI Symbol;Acc:MGI:3619357]	ENSMUSG00000070101	-0.306232	11.4013	0.00103982	0.0362975	0.022446	0.865999	777	22886	0	0	0	0	0	0
Gm12606	predicted gene 12606 [Source:MGI Symbol;Acc:MGI:3649222]	ENSMUSG00000087659	0.231351	6.40332	0.00104195	0.0363249	0.053163	0.689231	778	17304	0	0	0	0	0	0
Mpdu1	mannose-P-dolichol utilization defect 1 [Source:MGI Symbol;Acc:MGI:1346040]	ENSMUSG00000018761	0.197073	8.21153	0.00104734	0.0364661	0.131519	0.320746	779	6699	0	0	0	0	0	0
C230004F18Rik	RIKEN cDNA C230004F18 gene [Source:MGI Symbol;Acc:MGI:3041217]	ENSMUSG00000071753	-0.267491	9.78108	0.00105618	0.0367268	-0.0749076	0.572851	780	13866	0	0	0	0	0	0
Tmem53	transmembrane protein 53 [Source:MGI Symbol;Acc:MGI:1916027]	ENSMUSG00000048772	-0.197493	6.9849	0.00105899	0.0367667	-0.164048	0.214402	781	4100	0	0	0	0	0	0
Nlrp5-ps	NLR family, pyrin domain containing 5, pseudogene [Source:MGI Symbol;Acc:MGI:5010941]	ENSMUSG00000041596	0.377959	7.22895	0.00106004	0.0367667	-0.0782978	0.555556	782	13344	0	0	0	0	0	0
Gm6215	predicted pseudogene 6215 [Source:MGI Symbol;Acc:MGI:3647031]	ENSMUSG00000095599	0.461627	5.76718	0.00106141	0.0367671	-0.0374684	0.778142	783	20063	0	0	0	0	0	0
Ivns1abp	influenza virus NS1A binding protein [Source:MGI Symbol;Acc:MGI:2152389]	ENSMUSG00000023150	-0.203963	10.3273	0.00106434	0.0368217	0.0490129	0.712395	784	18016	0	3	0	1	3	1
Kcng3	potassium voltage-gated channel, subfamily G, member 3 [Source:MGI Symbol;Acc:MGI:2663923]	ENSMUSG00000045053	-0.426446	7.69294	0.00106909	0.0369386	0.217007	0.0987517	785	1659	0	0	0	0	0	0
Homer1	homer homolog 1 (Drosophila) [Source:MGI Symbol;Acc:MGI:1347345]	ENSMUSG00000007617	-0.431947	9.40361	0.00107276	0.0370183	-0.0167468	0.899818	786	23946	2	2	0	0	4	0
Slc22a6	solute carrier family 22 (organic anion transporter), member 6 [Source:MGI Symbol;Acc:MGI:892001]	ENSMUSG00000024650	0.240714	7.71398	0.00107657	0.0370862	0.039865	0.764348	787	19606	1	0	0	0	1	0
Rcn2	reticulocalbin 2 [Source:MGI Symbol;Acc:MGI:1349765]	ENSMUSG00000032320	0.245003	8.666	0.00107834	0.0370862	-0.102907	0.437991	788	9976	0	1	0	0	1	0
Car2	carbonic anhydrase 2 [Source:MGI Symbol;Acc:MGI:88269]	ENSMUSG00000027562	0.261606	10.7674	0.00107883	0.0370862	-0.047873	0.718803	789	18226	2	0	0	0	2	0
Hist1h2be	histone cluster 1, H2be [Source:MGI Symbol;Acc:MGI:2448380]	ENSMUSG00000047246	-0.206128	7.77931	0.00108157	0.0371094	-0.0395143	0.766362	790	19672	0	0	0	0	0	0
Ly6e	lymphocyte antigen 6 complex, locus E [Source:MGI Symbol;Acc:MGI:106651]	ENSMUSG00000022587	-0.217171	10.1216	0.00108224	0.0371094	0.0604697	0.649142	791	16066	1	0	0	0	1	0
6530403H02Rik	RIKEN cDNA 6530403H02 gene [Source:MGI Symbol;Acc:MGI:2444638]	ENSMUSG00000098097	-0.302577	6.89361	0.00108473	0.037147	-0.0509711	0.701432	792	17677	0	0	0	0	0	0
Lrrcc1	leucine rich repeat and coiled-coil domain containing 1 [Source:MGI Symbol;Acc:MGI:1918960]	ENSMUSG00000027550	0.25698	7.35077	0.00108607	0.037147	-0.105771	0.425278	793	9612	0	0	0	0	0	0
Oprk1	opioid receptor, kappa 1 [Source:MGI Symbol;Acc:MGI:97439]	ENSMUSG00000025905	0.265292	7.37254	0.00108889	0.0371963	-0.0278529	0.834132	794	21861	0	0	0	0	0	0
Csn1s2b	casein alpha s2-like B [Source:MGI Symbol;Acc:MGI:105312]	ENSMUSG00000061388	0.292725	5.82952	0.00110203	0.0375382	-0.149815	0.257409	795	5130	0	0	0	0	0	0
2016-09-10	septin 10 [Source:MGI Symbol;Acc:MGI:1918110]	ENSMUSG00000019917	0.244037	7.05209	0.001103	0.0375382	-0.129561	0.328067	796	6900	1	0	0	0	1	0
Stpg1	sperm tail PG rich repeat containing 1 [Source:MGI Symbol;Acc:MGI:1926056]	ENSMUSG00000028801	-0.187416	7.07242	0.00110324	0.0375382	0.0591837	0.65613	797	16280	0	0	0	0	0	0
Gm14201	predicted gene 14201 [Source:MGI Symbol;Acc:MGI:3651330]	ENSMUSG00000083168	0.32685	9.3	0.00110443	0.0375382	0.221917	0.0911735	798	1518	0	0	0	0	0	0
Mpp4	membrane protein, palmitoylated 4 (MAGUK p55 subfamily member 4) [Source:MGI Symbol;Acc:MGI:2386681]	ENSMUSG00000079550	0.3854	6.82562	0.00110709	0.0375431	-0.287647	0.0271673	799	380	0	0	0	0	0	0
Igsf23	immunoglobulin superfamily, member 23 [Source:MGI Symbol;Acc:MGI:1917330]	ENSMUSG00000040498	-0.286967	4.95212	0.00110734	0.0375431	-0.0554719	0.676464	800	16918	0	0	0	0	0	0
Irf6	interferon regulatory factor 6 [Source:MGI Symbol;Acc:MGI:1859211]	ENSMUSG00000026638	-0.17526	7.2959	0.00111997	0.0379237	-0.0135319	0.918978	801	24566	0	0	0	0	0	0
Igsf9b	immunoglobulin superfamily, member 9B [Source:MGI Symbol;Acc:MGI:2685354]	ENSMUSG00000034275	-0.241192	9.53826	0.00112189	0.037935	-0.00239657	0.985627	802	26644	0	0	0	0	0	0
Gjc3	gap junction protein, gamma 3 [Source:MGI Symbol;Acc:MGI:2153041]	ENSMUSG00000056966	0.310186	9.45986	0.0011231	0.037935	0.0321492	0.808996	803	21066	1	0	0	0	1	0
Kirrel	kin of IRRE like (Drosophila) [Source:MGI Symbol;Acc:MGI:1891396]	ENSMUSG00000041734	0.17448	7.51087	0.00112664	0.0380074	-0.0378776	0.775782	804	19974	0	0	0	0	0	0
Cnn3	calponin 3, acidic [Source:MGI Symbol;Acc:MGI:1919244]	ENSMUSG00000053931	0.273768	8.76178	0.00113045	0.0380643	0.139381	0.292409	805	5960	0	1	0	0	1	0
Lars	leucyl-tRNA synthetase [Source:MGI Symbol;Acc:MGI:1913808]	ENSMUSG00000024493	0.173648	8.27509	0.00113204	0.0380643	-0.0512049	0.700127	806	17641	0	0	0	0	0	0
9130023H24Rik	RIKEN cDNA 9130023H24 gene [Source:MGI Symbol;Acc:MGI:2442738]	ENSMUSG00000062944	0.348919	7.09923	0.00113254	0.0380643	-0.00172436	0.989658	807	26774	0	0	0	0	0	0
Hdac1	histone deacetylase 1 [Source:MGI Symbol;Acc:MGI:108086]	ENSMUSG00000028800	-0.336949	6.3824	0.00113712	0.0381055	0.0387251	0.7709	808	19821	0	0	0	0	0	0
Ddhd1	DDHD domain containing 1 [Source:MGI Symbol;Acc:MGI:2150302]	ENSMUSG00000037697	-0.160871	9.54066	0.0011375	0.0381055	0.00686823	0.958825	809	25809	1	4	0	0	5	0
Gm5389	predicted gene 5389 [Source:MGI Symbol;Acc:MGI:3644211]	ENSMUSG00000081896	-0.348936	7.67698	0.00113798	0.0381055	-0.022972	0.862888	810	22790	0	0	0	0	0	0
Gm12963	predicted gene 12963 [Source:MGI Symbol;Acc:MGI:3651569]	ENSMUSG00000085517	-0.281412	8.30567	0.00114343	0.0382407	-0.000964475	0.994216	811	26944	0	0	0	0	0	0
Krt9	keratin 9 [Source:MGI Symbol;Acc:MGI:96696]	ENSMUSG00000051617	-0.22911	7.11412	0.00115408	0.0385496	0.232672	0.0761662	812	1260	0	0	0	0	0	0
Nfe2l2	nuclear factor, erythroid derived 2, like 2 [Source:MGI Symbol;Acc:MGI:108420]	ENSMUSG00000015839	0.205366	8.26384	0.00115669	0.0385579	-0.110681	0.40398	813	9017	1	2	0	0	3	0
Rps6ka4	ribosomal protein S6 kinase, polypeptide 4 [Source:MGI Symbol;Acc:MGI:1930076]	ENSMUSG00000024952	0.214106	7.8471	0.00115749	0.0385579	0.143999	0.276553	814	5561	0	0	0	0	0	0
Bmpr1b	bone morphogenetic protein receptor, type 1B [Source:MGI Symbol;Acc:MGI:107191]	ENSMUSG00000052430	0.282705	7.54007	0.0011586	0.0385579	0.00125674	0.992463	815	26875	1	0	0	0	1	0
Mup-ps21	major urinary protein, pseudogene 21 [Source:MGI Symbol;Acc:MGI:3652151]	ENSMUSG00000083524	0.382205	2.96596	0.00116386	0.0386503	0.0780348	0.556889	816	13380	0	0	0	0	0	0
Rai14	retinoic acid induced 14 [Source:MGI Symbol;Acc:MGI:1922896]	ENSMUSG00000022246	-0.184468	7.92757	0.00116423	0.0386503	0.0212185	0.873265	817	23135	1	0	0	0	1	0
Lbp	lipopolysaccharide binding protein [Source:MGI Symbol;Acc:MGI:1098776]	ENSMUSG00000016024	0.284167	7.66199	0.00116974	0.0387859	-0.072774	0.58386	818	14174	0	0	0	0	0	0
Gm11853	predicted gene 11853 [Source:MGI Symbol;Acc:MGI:3649490]	ENSMUSG00000083660	0.467899	4.64453	0.00117713	0.0389833	0.0780348	0.556889	819	13380	0	0	0	0	0	0
9330154J02Rik	RIKEN cDNA 9330154J02 gene [Source:MGI Symbol;Acc:MGI:3045244]	ENSMUSG00000056031	-0.572014	6.44904	0.0011846	0.0391829	-0.185939	0.158541	820	2874	0	0	0	0	0	0
Zfp608	zinc finger protein 608 [Source:MGI Symbol;Acc:MGI:2442338]	ENSMUSG00000052713	0.201413	8.89526	0.00118854	0.0392652	0.0147886	0.911482	821	24329	2	7	0	0	9	0
Olfr498	olfactory receptor 498 [Source:MGI Symbol;Acc:MGI:3030332]	ENSMUSG00000096679	0.4596	5.45683	0.00119104	0.0392656	-0.0297234	0.823167	822	21496	0	0	0	0	0	0
Prl2c5	prolactin family 2, subfamily c, member 5 [Source:MGI Symbol;Acc:MGI:1858413]	ENSMUSG00000055360	0.582396	4.82021	0.00119371	0.0392656	0.0390466	0.76905	823	19762	0	0	0	0	0	0
Man2a2	mannosidase 2, alpha 2 [Source:MGI Symbol;Acc:MGI:2150656]	ENSMUSG00000038886	0.195802	10.2865	0.00119393	0.0392656	0.104076	0.432776	824	9817	0	0	0	0	0	0
S1pr4	sphingosine-1-phosphate receptor 4 [Source:MGI Symbol;Acc:MGI:1333809]	ENSMUSG00000044199	-0.289044	7.26077	0.00119678	0.0392656	-0.026187	0.843925	825	22188	0	0	0	0	0	0
Zfp423	zinc finger protein 423 [Source:MGI Symbol;Acc:MGI:1891217]	ENSMUSG00000045333	0.219563	8.57229	0.00119702	0.0392656	-0.185735	0.159007	826	2882	0	1	0	1	1	1
Mmp14	matrix metallopeptidase 14 (membrane-inserted) [Source:MGI Symbol;Acc:MGI:101900]	ENSMUSG00000000957	0.266542	7.92983	0.00119724	0.0392656	-0.070699	0.594659	827	14475	0	0	0	0	0	0
Gm7120	predicted gene 7120 [Source:MGI Symbol;Acc:MGI:3648543]	ENSMUSG00000074634	-0.410082	8.68411	0.00120068	0.0393309	0.0804606	0.544654	828	12999	0	0	0	0	0	0
Gm20655	predicted gene 20655 [Source:MGI Symbol;Acc:MGI:5313102]	ENSMUSG00000093672	0.240912	6.52275	0.0012032	0.0393659	-0.186085	0.158208	829	2864	0	0	0	0	0	0
Sstr2	somatostatin receptor 2 [Source:MGI Symbol;Acc:MGI:98328]	ENSMUSG00000047904	-0.381134	8.57634	0.00121389	0.0396471	-0.022972	0.862888	830	22790	0	0	0	0	0	0
Ccl17	chemokine (C-C motif) ligand 17 [Source:MGI Symbol;Acc:MGI:1329039]	ENSMUSG00000031780	-0.246815	7.96649	0.00121472	0.0396471	-0.0930572	0.483293	831	11212	0	0	0	0	0	0
Rpap3	RNA polymerase II associated protein 3 [Source:MGI Symbol;Acc:MGI:1277218]	ENSMUSG00000022466	0.220031	7.27886	0.00122854	0.04005	0.012772	0.923514	832	24726	0	0	0	0	0	0
Copb1	coatomer protein complex, subunit beta 1 [Source:MGI Symbol;Acc:MGI:1917599]	ENSMUSG00000030754	-0.213249	9.04216	0.00123415	0.0401846	-0.0875334	0.509743	833	11947	0	0	0	0	0	0
Pcdhb8	protocadherin beta 8 [Source:MGI Symbol;Acc:MGI:2136742]	ENSMUSG00000045876	0.496584	8.4469	0.00124161	0.040379	-0.0743815	0.575556	834	13934	0	0	0	0	0	0
Camkk2	calcium/calmodulin-dependent protein kinase kinase 2, beta [Source:MGI Symbol;Acc:MGI:2444812]	ENSMUSG00000029471	-0.253838	9.66698	0.00124886	0.0405576	0.135085	0.307685	835	6350	1	0	0	0	1	0
A930012L18Rik	RIKEN cDNA A930012L18 gene [Source:MGI Symbol;Acc:MGI:2442887]	ENSMUSG00000097610	0.659847	7.06472	0.00125009	0.0405576	-0.117344	0.376093	836	8202	0	0	0	0	0	0
B4galt3	UDP-Gal:betaGlcNAc beta 1,4-galactosyltransferase, polypeptide 3 [Source:MGI Symbol;Acc:MGI:1928767]	ENSMUSG00000052423	-0.211863	8.23001	0.0012675	0.0410734	0.0222998	0.866863	837	22919	0	2	0	0	2	0
Smpdl3b	sphingomyelin phosphodiesterase, acid-like 3B [Source:MGI Symbol;Acc:MGI:1916022]	ENSMUSG00000028885	-0.244212	7.16623	0.00127172	0.0410883	-0.260554	0.0462497	838	714	0	0	0	0	0	0
Tmc4	transmembrane channel-like gene family 4 [Source:MGI Symbol;Acc:MGI:2669035]	ENSMUSG00000019734	0.225306	7.565	0.00127182	0.0410883	0.114217	0.389033	839	8572	0	0	0	0	0	0
Evi5l	ecotropic viral integration site 5 like [Source:MGI Symbol;Acc:MGI:2442167]	ENSMUSG00000011832	0.182574	8.38945	0.0012725	0.0410883	0.14359	0.277935	840	5588	0	0	0	0	0	0
Traj15	T cell receptor alpha joining 15 [Source:MGI Symbol;Acc:MGI:4439582]	ENSMUSG00000076914	0.417355	6.98291	0.00128551	0.0414587	-0.106706	0.421173	841	9490	0	0	0	0	0	0
Lynx1	Ly6/neurotoxin 1 [Source:MGI Symbol;Acc:MGI:1345180]	ENSMUSG00000022594	-0.210903	10.3784	0.00129016	0.0415051	-0.0482822	0.716501	842	18147	0	0	0	0	0	0
Igfbp7	insulin-like growth factor binding protein 7 [Source:MGI Symbol;Acc:MGI:1352480]	ENSMUSG00000036256	-0.211108	9.69562	0.0012904	0.0415051	0.00587453	0.964778	843	26010	2	0	0	0	2	0
Vmn1r-ps74	vomeronasal 1 receptor, pseudogene 74 [Source:MGI Symbol;Acc:MGI:3780015]	ENSMUSG00000092616	1.19585	5.79225	0.00129153	0.0415051	0.0927065	0.484951	844	11260	0	0	0	0	0	0
Eps15	epidermal growth factor receptor pathway substrate 15 [Source:MGI Symbol;Acc:MGI:104583]	ENSMUSG00000028552	0.196388	9.4743	0.00130187	0.0417195	0.126639	0.339188	845	7199	4	1	0	0	5	0
Fam118b	family with sequence similarity 118, member B [Source:MGI Symbol;Acc:MGI:1924483]	ENSMUSG00000050471	-0.183504	8.00848	0.00130208	0.0417195	-0.0437813	0.741964	846	18890	0	0	0	0	0	0
Gm15327	predicted gene 15327 [Source:MGI Symbol;Acc:MGI:3705295]	ENSMUSG00000085204	0.332614	6.91815	0.00130282	0.0417195	-0.138504	0.295486	847	6029	0	0	0	0	0	0
Gm26716	predicted gene, 26716 [Source:MGI Symbol;Acc:MGI:5477210]	ENSMUSG00000097224	-0.341814	7.36183	0.00130489	0.0417366	-0.108577	0.413031	848	9264	0	0	0	0	0	0
Cyp3a13	cytochrome P450, family 3, subfamily a, polypeptide 13 [Source:MGI Symbol;Acc:MGI:88610]	ENSMUSG00000029727	0.232695	5.78921	0.00130957	0.0418369	-0.0346627	0.794377	849	20584	0	0	0	0	0	0
Pros1	protein S (alpha) [Source:MGI Symbol;Acc:MGI:1095733]	ENSMUSG00000022912	0.203591	6.92316	0.00131354	0.0419143	-0.0190557	0.886092	850	23550	2	0	0	0	2	0
Anln	anillin, actin binding protein [Source:MGI Symbol;Acc:MGI:1920174]	ENSMUSG00000036777	0.391106	8.05666	0.00131836	0.0419671	-0.136663	0.302015	851	6182	0	0	0	0	0	0
Lcorl	ligand dependent nuclear receptor corepressor-like [Source:MGI Symbol;Acc:MGI:2651932]	ENSMUSG00000015882	-0.228651	7.34931	0.00131947	0.0419671	0.0901638	0.497056	852	11608	2	7	0	0	9	0
Plcb3	phospholipase C, beta 3 [Source:MGI Symbol;Acc:MGI:104778]	ENSMUSG00000024960	0.239807	8.40118	0.00131984	0.0419671	-0.0393097	0.767538	853	19713	0	0	0	0	0	0
Wdr43	WD repeat domain 43 [Source:MGI Symbol;Acc:MGI:1919765]	ENSMUSG00000041057	-0.162407	8.28588	0.00132398	0.0420496	0.211571	0.107703	854	1832	0	0	0	0	0	0
Mmp7	matrix metallopeptidase 7 [Source:MGI Symbol;Acc:MGI:103189]	ENSMUSG00000018623	-0.209976	5.56786	0.00132769	0.0420792	-0.153468	0.245853	855	4862	0	0	0	0	0	0
Kif17	kinesin family member 17 [Source:MGI Symbol;Acc:MGI:1098229]	ENSMUSG00000028758	-0.247287	7.81905	0.00132802	0.0420792	0.0930865	0.483155	856	11208	0	0	0	0	0	0
Spag16	sperm associated antigen 16 [Source:MGI Symbol;Acc:MGI:1913972]	ENSMUSG00000053153	0.218762	6.19864	0.00133558	0.0422356	-0.190878	0.147576	857	2640	0	0	0	0	0	0
Gm16556	predicted gene 16556 [Source:MGI Symbol;Acc:MGI:4414976]	ENSMUSG00000090192	-0.322775	5.77073	0.00133607	0.0422356	-0.287998	0.0269722	858	378	0	0	0	0	0	0
Eif4g3	eukaryotic translation initiation factor 4 gamma, 3 [Source:MGI Symbol;Acc:MGI:1923935]	ENSMUSG00000028760	-0.160606	9.90425	0.00134118	0.0423478	0.0557642	0.674854	859	16870	0	0	0	0	0	0
Mia2	melanoma inhibitory activity 2 [Source:MGI Symbol;Acc:MGI:2159614]	ENSMUSG00000035349	-0.346242	6.13221	0.00134417	0.0423536	-0.0455349	0.732009	860	18608	0	0	0	0	0	0
Sfxn1	sideroflexin 1 [Source:MGI Symbol;Acc:MGI:2137677]	ENSMUSG00000021474	-0.224117	9.79182	0.00134449	0.0423536	-0.083997	0.527055	861	12478	0	0	0	0	0	0
P4ha1	procollagen-proline, 2-oxoglutarate 4-dioxygenase (proline 4-hydroxylase), alpha 1 polypeptide [Source:MGI Symbol;Acc:MGI:97463]	ENSMUSG00000019916	-0.361238	9.23071	0.00134634	0.0423628	-0.0143794	0.913922	862	24412	0	0	0	0	0	0
Osbpl3	oxysterol binding protein-like 3 [Source:MGI Symbol;Acc:MGI:1918970]	ENSMUSG00000029822	-0.227225	8.18977	0.00135066	0.0424363	0.0506203	0.703391	863	17750	0	4	0	0	4	0
AB041806	hypothetical protein, MNCb-2457 [Source:MGI Symbol;Acc:MGI:1931024]	ENSMUSG00000046109	-0.221853	7.35481	0.0013518	0.0424363	0.0375853	0.777467	864	20037	0	0	0	0	0	0
Gm26575	predicted gene, 26575 [Source:MGI Symbol;Acc:MGI:5477069]	ENSMUSG00000097926	0.670232	7.50545	0.00136022	0.0426511	-0.0113691	0.931894	865	24978	0	0	0	0	0	0
Gm13938	predicted gene 13938 [Source:MGI Symbol;Acc:MGI:3651046]	ENSMUSG00000086354	-0.681377	6.41585	0.00136495	0.0427501	0.0821557	0.536183	866	12753	0	0	0	0	0	0
Gm10558	predicted gene 10558 [Source:MGI Symbol;Acc:MGI:3642906]	ENSMUSG00000073656	-0.74567	5.61298	0.00136696	0.0427635	-0.0904561	0.495657	867	11566	0	0	0	0	0	0
Gm14373	predicted gene 14373 [Source:MGI Symbol;Acc:MGI:3651800]	ENSMUSG00000081232	-0.422837	3.47879	0.00137418	0.0429398	0.1606	0.224327	868	4362	0	0	0	0	0	0
Dusp1	dual specificity phosphatase 1 [Source:MGI Symbol;Acc:MGI:105120]	ENSMUSG00000024190	-0.686868	10.2582	0.0013808	0.0430678	0.129094	0.32983	869	6941	2	0	0	0	2	0
Zfp867	zinc finger protein 867 [Source:MGI Symbol;Acc:MGI:2681848]	ENSMUSG00000054519	0.296565	6.42668	0.0013821	0.0430678	0.0538937	0.685181	870	17169	0	0	0	0	0	0
Cxcl15	chemokine (C-X-C motif) ligand 15 [Source:MGI Symbol;Acc:MGI:1339941]	ENSMUSG00000029375	-0.365499	3.99799	0.00138304	0.0430678	-0.00488083	0.970733	871	26192	0	0	0	0	0	0
Rap1gap2	RAP1 GTPase activating protein 2 [Source:MGI Symbol;Acc:MGI:3028623]	ENSMUSG00000038807	0.176494	9.839	0.00139503	0.0433916	-0.0841139	0.526478	872	12458	3	1	0	0	4	0
Arid5b	AT rich interactive domain 5B (MRF1-like) [Source:MGI Symbol;Acc:MGI:2175912]	ENSMUSG00000019947	0.248935	8.55874	0.00140081	0.0435213	-0.0876211	0.509317	873	11930	1	2	0	0	3	0
Trpc3	transient receptor potential cation channel, subfamily C, member 3 [Source:MGI Symbol;Acc:MGI:109526]	ENSMUSG00000027716	0.208515	7.29378	0.00141164	0.0438077	0.12281	0.354108	874	7628	2	1	0	0	3	0
Slc17a8	solute carrier family 17 (sodium-dependent inorganic phosphate cotransporter), member 8 [Source:MGI Symbol;Acc:MGI:3039629]	ENSMUSG00000019935	0.23278	6.82119	0.00141746	0.0438857	0.08464	0.523886	875	12381	0	0	0	0	0	0
Chsy3	chondroitin sulfate synthase 3 [Source:MGI Symbol;Acc:MGI:1926173]	ENSMUSG00000058152	-0.274361	8.04922	0.0014231	0.0438857	0.0979965	0.460271	876	10550	0	0	0	0	0	0
Cpsf3	cleavage and polyadenylation specificity factor 3 [Source:MGI Symbol;Acc:MGI:1859328]	ENSMUSG00000054309	0.193079	9.29668	0.00142356	0.0438857	-0.167234	0.205512	877	3898	0	0	0	0	0	0
1700025C18Rik	RIKEN cDNA 1700025C18 gene [Source:MGI Symbol;Acc:MGI:1919461]	ENSMUSG00000078935	-0.421299	5.30262	0.00142569	0.0438857	0.122605	0.354916	878	7646	0	0	0	0	0	0
Mobp	myelin-associated oligodendrocytic basic protein [Source:MGI Symbol;Acc:MGI:108511]	ENSMUSG00000032517	0.236694	10.5272	0.00142615	0.0438857	-0.0590376	0.656926	879	16302	0	0	0	0	0	0
Gm13975	predicted gene 13975 [Source:MGI Symbol;Acc:MGI:3649230]	ENSMUSG00000082997	-0.337341	7.40769	0.00142657	0.0438857	-0.0704944	0.595729	880	14502	0	0	0	0	0	0
Slco2b1	solute carrier organic anion transporter family, member 2b1 [Source:MGI Symbol;Acc:MGI:1351872]	ENSMUSG00000030737	-0.199715	7.82765	0.00142682	0.0438857	0.123833	0.350082	881	7506	0	0	0	0	0	0
Guf1	GUF1 GTPase homolog (S. cerevisiae) [Source:MGI Symbol;Acc:MGI:2140726]	ENSMUSG00000029208	0.274908	8.89055	0.00142779	0.0438857	0.0147009	0.912005	882	24342	1	0	0	0	1	0
Gm20507	predicted gene 20507 [Source:MGI Symbol;Acc:MGI:5141972]	ENSMUSG00000092412	0.31152	8.51747	0.00142872	0.0438857	-0.0396312	0.765691	883	19650	0	0	0	0	0	0
Gm26935	predicted gene, 26935 [Source:MGI Symbol;Acc:MGI:5504050]	ENSMUSG00000098146	0.419599	6.43459	0.00143392	0.0439956	0.109132	0.410631	884	9207	0	0	0	0	0	0
Nudt7	nudix (nucleoside diphosphate linked moiety X)-type motif 7 [Source:MGI Symbol;Acc:MGI:1914778]	ENSMUSG00000031767	0.156852	7.26681	0.00143697	0.0440394	-0.0459149	0.729858	885	18541	0	0	0	0	0	0
Eif1	eukaryotic translation initiation factor 1 [Source:MGI Symbol;Acc:MGI:105125]	ENSMUSG00000035530	0.342682	6.43964	0.00143873	0.0440438	-0.0731248	0.582044	886	14110	0	0	0	0	0	0
Cdk5rap3	CDK5 regulatory subunit associated protein 3 [Source:MGI Symbol;Acc:MGI:1933126]	ENSMUSG00000018669	-0.146199	7.93627	0.00144742	0.0442598	0.136079	0.304107	887	6240	0	0	0	0	0	0
Fpr2	formyl peptide receptor 2 [Source:MGI Symbol;Acc:MGI:1278319]	ENSMUSG00000052270	-0.600289	6.28889	0.00144912	0.0442619	0.0979965	0.460271	888	10550	0	0	0	0	0	0
Hpn	hepsin [Source:MGI Symbol;Acc:MGI:1196620]	ENSMUSG00000001249	-0.211273	7.13295	0.00145108	0.0442718	-0.0419693	0.752296	889	19244	0	0	0	0	0	0
Olfr306-ps1	olfactory receptor 306, pseudogene 1 [Source:MGI Symbol;Acc:MGI:3030140]	ENSMUSG00000092388	0.390494	4.96795	0.00145713	0.044273	-0.0747322	0.573752	890	13892	0	0	0	0	0	0
Poln	DNA polymerase N [Source:MGI Symbol;Acc:MGI:2675617]	ENSMUSG00000045102	0.220466	5.68259	0.00145771	0.044273	0.188014	0.153863	891	2774	0	0	0	0	0	0
C030005K06Rik	RIKEN cDNA C030005K06 gene [Source:MGI Symbol;Acc:MGI:1925945]	ENSMUSG00000086600	0.253879	6.18239	0.00145948	0.044273	-0.126463	0.339862	892	7221	0	0	0	0	0	0
Gm11919	predicted gene 11919 [Source:MGI Symbol;Acc:MGI:3650122]	ENSMUSG00000082486	0.276231	3.05517	0.00146147	0.044273	-0.0649998	0.624765	893	15368	0	0	0	0	0	0
2900072N19Rik	RIKEN cDNA 2900072N19 gene [Source:MGI Symbol;Acc:MGI:1920283]	ENSMUSG00000087018	0.658001	5.34551	0.00146206	0.044273	0.172787	0.190645	894	3547	0	0	0	0	0	0
Dthd1	death domain containing 1 [Source:MGI Symbol;Acc:MGI:4937018]	ENSMUSG00000090326	0.374205	5.22225	0.00146242	0.044273	-0.296357	0.0226601	895	329	0	0	0	0	0	0
Gm13799	predicted gene 13799 [Source:MGI Symbol;Acc:MGI:3652037]	ENSMUSG00000087537	0.276826	4.63844	0.00146254	0.044273	-0.0622233	0.63966	896	15792	0	0	0	0	0	0
Olfr690	olfactory receptor 690 [Source:MGI Symbol;Acc:MGI:3030524]	ENSMUSG00000050266	-0.546739	6.28799	0.00147565	0.0446198	-0.00423785	0.974588	897	26302	0	0	0	0	0	0
Gm21769	predicted gene, 21769 [Source:MGI Symbol;Acc:MGI:5433933]	ENSMUSG00000094614	0.355998	7.50459	0.00149167	0.0450541	0.0341658	0.797262	898	20672	0	0	0	0	0	0
Gm13349	predicted gene 13349 [Source:MGI Symbol;Acc:MGI:3649966]	ENSMUSG00000082520	-0.253939	6.67816	0.00149684	0.0451401	0.0588914	0.657722	899	16322	0	0	0	0	0	0
Dgke	diacylglycerol kinase, epsilon [Source:MGI Symbol;Acc:MGI:1889276]	ENSMUSG00000000276	0.230597	8.52526	0.00149785	0.0451401	-0.156303	0.237133	900	4662	1	0	0	0	1	0
Il17d	interleukin 17D [Source:MGI Symbol;Acc:MGI:2446510]	ENSMUSG00000050222	0.55648	8.83874	0.00150816	0.0454003	0.0159869	0.904342	901	24085	0	0	0	0	0	0
2016-03-02	mitochondrial amidoxime reducing component 2 [Source:MGI Symbol;Acc:MGI:1914497]	ENSMUSG00000073481	0.222052	7.6568	0.00151226	0.0454733	-0.154024	0.244128	902	4824	0	0	0	0	0	0
Mmd	monocyte to macrophage differentiation-associated [Source:MGI Symbol;Acc:MGI:1914718]	ENSMUSG00000003948	-0.18954	8.08412	0.00151671	0.0455568	0.0384621	0.772414	903	19866	5	7	0	0	12	0
Mrgprx1	MAS-related GPR, member X1 [Source:MGI Symbol;Acc:MGI:3033139]	ENSMUSG00000070552	0.691847	6.15969	0.00152097	0.0456296	-0.00777425	0.953399	904	25624	0	0	0	0	0	0
Pcdhb7	protocadherin beta 7 [Source:MGI Symbol;Acc:MGI:2136741]	ENSMUSG00000045062	0.340679	7.09371	0.00152554	0.0456296	-0.127077	0.337505	905	7154	0	0	0	0	0	0
Gm16108	predicted gene 16108 [Source:MGI Symbol;Acc:MGI:3802072]	ENSMUSG00000089734	-0.497381	6.58175	0.00152604	0.0456296	0.122459	0.355494	906	7661	0	0	0	0	0	0
Nxt2	nuclear transport factor 2-like export factor 2 [Source:MGI Symbol;Acc:MGI:2147914]	ENSMUSG00000042271	0.226434	9.55748	0.00152737	0.0456296	-0.143473	0.27833	907	5597	1	2	0	0	3	0
Sik1	salt inducible kinase 1 [Source:MGI Symbol;Acc:MGI:104754]	ENSMUSG00000024042	-0.397922	8.65455	0.00152755	0.0456296	0.115474	0.383802	908	8417	2	0	0	0	2	0
Rcor3	REST corepressor 3 [Source:MGI Symbol;Acc:MGI:2441920]	ENSMUSG00000037395	0.181996	8.83847	0.00152968	0.0456431	0.0918005	0.489246	909	11386	0	0	0	0	0	0
Rian	RNA imprinted and accumulated in nucleus [Source:MGI Symbol;Acc:MGI:1922995]	ENSMUSG00000097451	-0.207063	9.95598	0.00153179	0.0456556	0.121524	0.359208	910	7754	0	0	0	0	0	0
Pcdhb6	protocadherin beta 6 [Source:MGI Symbol;Acc:MGI:2136740]	ENSMUSG00000051678	0.428975	7.81755	0.00154088	0.0458763	-0.128012	0.333932	911	7052	0	0	0	0	0	0
Speer4c	spermatogenesis associated glutamate (E)-rich protein 4c [Source:MGI Symbol;Acc:MGI:1914023]	ENSMUSG00000073208	-0.766272	4.25741	0.00154311	0.0458924	-0.184799	0.161154	912	2922	0	0	0	0	0	0
Cpt1c	carnitine palmitoyltransferase 1c [Source:MGI Symbol;Acc:MGI:2446526]	ENSMUSG00000007783	-0.181112	10.081	0.0015457	0.0459189	0.0426415	0.748458	913	19108	0	0	0	0	0	0
2310067B10Rik	RIKEN cDNA 2310067B10 gene [Source:MGI Symbol;Acc:MGI:1919197]	ENSMUSG00000020747	0.155447	9.68278	0.00154757	0.0459242	-0.0197571	0.881929	914	23410	0	0	0	0	0	0
Rgs13	regulator of G-protein signaling 13 [Source:MGI Symbol;Acc:MGI:2180585]	ENSMUSG00000051079	-0.462008	4.7953	0.00155308	0.0460186	-0.171267	0.194635	915	3643	0	0	0	0	0	0
Cpsf4	cleavage and polyadenylation specific factor 4 [Source:MGI Symbol;Acc:MGI:1861602]	ENSMUSG00000029625	-0.200049	8.2948	0.00155414	0.0460186	0.0543321	0.682756	916	17098	0	0	0	0	0	0
Mut	methylmalonyl-Coenzyme A mutase [Source:MGI Symbol;Acc:MGI:97239]	ENSMUSG00000023921	0.215648	8.83655	0.00155657	0.0460402	-0.112668	0.39554	917	8752	0	0	0	0	0	0
Wfdc17	WAP four-disulfide core domain 17 [Source:MGI Symbol;Acc:MGI:3649773]	ENSMUSG00000069792	0.38359	6.01476	0.00155868	0.0460523	-0.157882	0.232371	918	4542	0	0	0	0	0	0
Gpr137b-ps	G protein-coupled receptor 137B, pseudogene [Source:MGI Symbol;Acc:MGI:3710533]	ENSMUSG00000097715	-0.836295	6.31779	0.00156087	0.046067	0.0133857	0.91985	919	24598	0	0	0	0	0	0
Pola1	polymerase (DNA directed), alpha 1 [Source:MGI Symbol;Acc:MGI:99660]	ENSMUSG00000006678	0.170398	6.88668	0.00156771	0.0462186	-0.0865105	0.51472	920	12110	0	0	0	0	0	0
1600012H06Rik	RIKEN cDNA 1600012H06 gene [Source:MGI Symbol;Acc:MGI:1915162]	ENSMUSG00000050088	0.191771	7.34483	0.00157096	0.046264	-0.0531046	0.689555	921	17310	4	0	0	0	4	0
Gemin4	gem (nuclear organelle) associated protein 4 [Source:MGI Symbol;Acc:MGI:2449313]	ENSMUSG00000049396	-0.396383	6.49538	0.00157394	0.0463014	-0.191141	0.147008	922	2632	0	0	0	0	0	0
Eno2	enolase 2, gamma neuronal [Source:MGI Symbol;Acc:MGI:95394]	ENSMUSG00000004267	-0.181931	10.2468	0.00157922	0.0463798	0.081162	0.541141	923	12892	3	0	0	0	3	0
Prss41	protease, serine 41 [Source:MGI Symbol;Acc:MGI:1918253]	ENSMUSG00000024114	-0.232128	8.48837	0.00158002	0.0463798	0.106238	0.423223	924	9557	0	0	0	0	0	0
Vmn2r25	vomeronasal 2, receptor 25 [Source:MGI Symbol;Acc:MGI:3644645]	ENSMUSG00000094672	0.324764	4.51241	0.00158223	0.046389	-0.0213354	0.872572	925	23110	0	0	0	0	0	0
Atp1b2	ATPase, Na+/K+ transporting, beta 2 polypeptide [Source:MGI Symbol;Acc:MGI:88109]	ENSMUSG00000041329	0.219548	11.4252	0.00158376	0.046389	-0.072774	0.58386	926	14174	2	0	0	0	2	0
Gm6903	predicted gene 6903 [Source:MGI Symbol;Acc:MGI:3779639]	ENSMUSG00000089630	0.243574	3.68748	0.00158702	0.0463998	-0.0578977	0.663148	927	16490	0	0	0	0	0	0
Defb33	defensin beta 33 [Source:MGI Symbol;Acc:MGI:3647176]	ENSMUSG00000074454	0.508889	6.39786	0.00158754	0.0463998	-0.120822	0.362009	928	7826	0	0	0	0	0	0
Dennd1b	DENN/MADD domain containing 1B [Source:MGI Symbol;Acc:MGI:2447812]	ENSMUSG00000056268	0.252294	8.87874	0.00159667	0.0466161	-0.0587453	0.658519	929	16352	0	0	0	0	0	0
Id3	inhibitor of DNA binding 3 [Source:MGI Symbol;Acc:MGI:96398]	ENSMUSG00000007872	0.396934	7.63074	0.00160017	0.0466682	0.25506	0.0512224	930	806	0	0	0	0	0	0
Cntn4	contactin 4 [Source:MGI Symbol;Acc:MGI:1095737]	ENSMUSG00000064293	0.208257	8.77854	0.00161333	0.0470015	0.061668	0.642657	931	15880	1	6	0	0	7	0
Itih2	inter-alpha trypsin inhibitor, heavy chain 2 [Source:MGI Symbol;Acc:MGI:96619]	ENSMUSG00000037254	-0.312601	7.27725	0.00161748	0.0470619	0.032383	0.807633	932	21030	0	0	0	0	0	0
Rps8-ps1	ribosomal protein S8, pseudogene 1 [Source:MGI Symbol;Acc:MGI:3647445]	ENSMUSG00000071303	0.915786	5.69378	0.00161958	0.0470619	0.320323	0.0133852	933	177	0	0	0	0	0	0
Gm6632	predicted pseudogene 6632 [Source:MGI Symbol;Acc:MGI:3644251]	ENSMUSG00000094696	0.438681	4.99778	0.00162217	0.0470619	0.0840555	0.526766	934	12470	0	0	0	0	0	0
Aspa	aspartoacylase [Source:MGI Symbol;Acc:MGI:87914]	ENSMUSG00000020774	0.287566	8.22804	0.00162235	0.0470619	0.0628955	0.636041	935	15682	0	0	0	0	0	0
Hoxaas2	Hoxa cluster antisense RNA 2 [Source:MGI Symbol;Acc:MGI:1913890]	ENSMUSG00000056445	0.253957	6.22992	0.00162993	0.0472246	0.0993117	0.454244	936	10388	0	0	0	0	0	0
Gmnc	geminin coiled-coil domain containing [Source:MGI Symbol;Acc:MGI:2685452]	ENSMUSG00000068428	0.253538	6.39777	0.00163144	0.0472246	-0.0593298	0.655334	937	16258	0	0	0	0	0	0
C230035I16Rik	RIKEN cDNA C230035I16 gene [Source:MGI Symbol;Acc:MGI:2444850]	ENSMUSG00000085024	0.247374	6.84486	0.00163774	0.0473564	-0.182052	0.167583	938	3034	0	0	0	0	0	0
2610035D17Rik	RIKEN cDNA 2610035D17 gene [Source:MGI Symbol;Acc:MGI:1919636]	ENSMUSG00000087259	0.302854	8.11161	0.00164212	0.0473813	0.105858	0.424892	939	9600	0	0	0	0	0	0
9130020K20Rik	RIKEN cDNA 9130020K20 gene [Source:MGI Symbol;Acc:MGI:1918848]	ENSMUSG00000086568	-0.307565	7.20767	0.00164576	0.0473813	0.273414	0.0361439	940	546	0	0	0	0	0	0
Ephx4	epoxide hydrolase 4 [Source:MGI Symbol;Acc:MGI:2686228]	ENSMUSG00000033805	-0.220958	8.43152	0.00164635	0.0473813	0.278324	0.0328036	941	476	0	0	0	0	0	0
Ggh	gamma-glutamyl hydrolase [Source:MGI Symbol;Acc:MGI:1329035]	ENSMUSG00000073987	0.248887	7.619	0.00164666	0.0473813	-0.0907191	0.494399	942	11530	0	0	0	0	0	0
Uckl1	uridine-cytidine kinase 1-like 1 [Source:MGI Symbol;Acc:MGI:1915806]	ENSMUSG00000089917	0.163875	8.1149	0.00164733	0.0473813	-0.0179159	0.892864	943	23737	0	0	0	0	0	0
Gm3160	predicted pseudogene 3160 [Source:MGI Symbol;Acc:MGI:3781339]	ENSMUSG00000085371	-0.63388	7.95328	0.00165695	0.0476075	0.214581	0.102672	944	1729	0	0	0	0	0	0
Psd2	pleckstrin and Sec7 domain containing 2 [Source:MGI Symbol;Acc:MGI:1921252]	ENSMUSG00000024347	0.297278	9.22408	0.00165983	0.0476398	-0.160921	0.223389	945	4347	0	0	0	0	0	0
Igsf1	immunoglobulin superfamily, member 1 [Source:MGI Symbol;Acc:MGI:2147913]	ENSMUSG00000031111	0.255846	6.96154	0.00166209	0.047654	-0.131081	0.322376	946	6744	0	5	0	0	5	0
4932435O22Rik	RIKEN cDNA 4932435O22 gene [Source:MGI Symbol;Acc:MGI:2442791]	ENSMUSG00000062391	-0.220367	5.96985	0.00166384	0.047654	-0.0733293	0.580985	947	14092	0	0	0	0	0	0
Vmn2r87	vomeronasal 2, receptor 87 [Source:MGI Symbol;Acc:MGI:3645796]	ENSMUSG00000091511	-0.291688	7.74632	0.00166755	0.047663	-0.0598851	0.652314	948	16170	0	0	0	0	0	0
Saal1	serum amyloid A-like 1 [Source:MGI Symbol;Acc:MGI:1926185]	ENSMUSG00000006763	0.237306	7.67274	0.00166772	0.047663	-0.02116	0.873611	949	23150	0	0	0	0	0	0
Zfp719	zinc finger protein 719 [Source:MGI Symbol;Acc:MGI:2444708]	ENSMUSG00000030469	-0.27456	7.73534	0.00167126	0.047663	-0.161623	0.221351	950	4270	0	0	0	0	0	0
Mpp7	membrane protein, palmitoylated 7 (MAGUK p55 subfamily member 7) [Source:MGI Symbol;Acc:MGI:1922989]	ENSMUSG00000057440	-0.290939	7.68221	0.00167154	0.047663	-0.0208385	0.875516	951	23216	0	0	0	0	0	0
Mir200a	microRNA 200a [Source:MGI Symbol;Acc:MGI:2676874]	ENSMUSG00000065400	-0.362871	6.75839	0.00167294	0.047663	-0.331312	0.0103699	952	130	0	0	0	0	0	0
Sdha	succinate dehydrogenase complex, subunit A, flavoprotein (Fp) [Source:MGI Symbol;Acc:MGI:1914195]	ENSMUSG00000021577	0.189841	11.3147	0.0016747	0.0476631	-0.131724	0.319987	953	6676	0	0	0	0	0	0
Fhl1	four and a half LIM domains 1 [Source:MGI Symbol;Acc:MGI:1298387]	ENSMUSG00000023092	0.178456	9.05847	0.00167809	0.0477093	-0.0104923	0.937135	954	25136	1	0	0	0	1	0
Gm10649	predicted gene 10649 [Source:MGI Symbol;Acc:MGI:3642042]	ENSMUSG00000074235	0.1654	6.09809	0.00169122	0.0480055	0.0896085	0.499721	955	11672	0	0	0	0	0	0
Rgs4	regulator of G-protein signaling 4 [Source:MGI Symbol;Acc:MGI:108409]	ENSMUSG00000038530	-0.332603	10.0637	0.00169234	0.0480055	0.036767	0.782192	956	20187	1	0	0	0	1	0
Tmem202	transmembrane protein 202 [Source:MGI Symbol;Acc:MGI:1921143]	ENSMUSG00000049526	0.264987	5.35094	0.00169381	0.0480055	-0.0316523	0.811894	957	21160	0	0	0	0	0	0
Gm13523	predicted gene 13523 [Source:MGI Symbol;Acc:MGI:3651426]	ENSMUSG00000087496	0.300546	6.90772	0.00170072	0.048151	-0.0963598	0.467833	958	10746	0	0	0	0	0	0
Kcnn2	potassium intermediate/small conductance calcium-activated channel, subfamily N, member 2 [Source:MGI Symbol;Acc:MGI:2153182]	ENSMUSG00000054477	-0.180655	8.50587	0.00170693	0.0482765	0.162792	0.217983	959	4189	0	0	0	0	0	0
Park2	Parkinson disease (autosomal recessive, juvenile) 2, parkin [Source:MGI Symbol;Acc:MGI:1355296]	ENSMUSG00000023826	0.166898	8.47283	0.0017121	0.0483722	-0.0979673	0.460406	960	10554	0	0	0	0	0	0
Gulp1	GULP, engulfment adaptor PTB domain containing 1 [Source:MGI Symbol;Acc:MGI:1920407]	ENSMUSG00000056870	0.217268	5.86864	0.00171649	0.0484459	-0.0674548	0.611718	961	14974	0	0	0	0	0	0
Aagab	alpha- and gamma-adaptin binding protein [Source:MGI Symbol;Acc:MGI:1914189]	ENSMUSG00000037257	-0.206757	8.20205	0.00171891	0.0484637	0.0351303	0.791665	962	20490	1	0	0	0	1	0
Slc25a3	solute carrier family 25 (mitochondrial carrier, phosphate carrier), member 3 [Source:MGI Symbol;Acc:MGI:1353498]	ENSMUSG00000061904	-0.193195	10.146	0.00172292	0.0485263	0.144701	0.274196	963	5510	2	0	2	0	2	2
Shfm1	split hand/foot malformation (ectrodactyly) type 1 [Source:MGI Symbol;Acc:MGI:109238]	ENSMUSG00000042541	0.295798	7.58602	0.00173752	0.0488728	0.0515264	0.698334	964	17585	0	0	0	0	0	0
Efcab9	EF-hand calcium binding domain 9 [Source:MGI Symbol;Acc:MGI:1916556]	ENSMUSG00000044056	0.277615	6.58684	0.00173883	0.0488728	-0.0492467	0.711083	965	17986	0	0	0	0	0	0
Adamts3	a disintegrin-like and metallopeptidase (reprolysin type) with thrombospondin type 1 motif, 3 [Source:MGI Symbol;Acc:MGI:3045353]	ENSMUSG00000043635	-0.221417	8.47185	0.00174213	0.048915	-0.124505	0.347453	966	7436	2	2	0	0	4	0
Frrs1	ferric-chelate reductase 1 [Source:MGI Symbol;Acc:MGI:108076]	ENSMUSG00000033386	-0.230531	7.09564	0.00175314	0.0491731	-0.00631293	0.962152	967	25926	0	0	0	0	0	0
Gm13640	predicted gene 13640 [Source:MGI Symbol;Acc:MGI:3652044]	ENSMUSG00000081062	0.585644	6.21063	0.00175654	0.0491755	-0.25091	0.0552603	968	868	0	0	0	0	0	0
Gm4944	predicted gene 4944 [Source:MGI Symbol;Acc:MGI:3643318]	ENSMUSG00000096433	-0.439685	5.5571	0.00175941	0.0491755	0.0855168	0.519579	969	12252	0	0	0	0	0	0
Olfr251	olfactory receptor 251 [Source:MGI Symbol;Acc:MGI:3030085]	ENSMUSG00000096757	0.843627	4.20577	0.00176032	0.0491755	0.21879	0.0959454	970	1611	0	0	0	0	0	0
Gsg1l	GSG1-like [Source:MGI Symbol;Acc:MGI:2685483]	ENSMUSG00000046182	-0.219299	8.55818	0.00176048	0.0491755	0.102264	0.440874	971	10040	0	0	0	0	0	0
Gm26906	predicted gene, 26906 [Source:MGI Symbol;Acc:MGI:5477400]	ENSMUSG00000097698	-0.403069	8.60508	0.00176398	0.0491915	-0.214377	0.103008	972	1740	0	0	0	0	0	0
Smoc1	SPARC related modular calcium binding 1 [Source:MGI Symbol;Acc:MGI:1929878]	ENSMUSG00000021136	0.223648	7.99914	0.00176468	0.0491915	0.0653505	0.622894	973	15318	1	1	0	0	2	0
Nptxr	neuronal pentraxin receptor [Source:MGI Symbol;Acc:MGI:1920590]	ENSMUSG00000022421	-0.2552	10.3314	0.00176721	0.0492115	0.162616	0.218486	974	4199	2	0	2	0	2	2
Ssx9	synovial sarcoma, X breakpoint 9 [Source:MGI Symbol;Acc:MGI:2446773]	ENSMUSG00000035371	0.448723	3.56451	0.0017743	0.0493584	-0.0157531	0.905735	975	24132	0	0	0	0	0	0
Glul	glutamate-ammonia ligase (glutamine synthetase) [Source:MGI Symbol;Acc:MGI:95739]	ENSMUSG00000026473	-0.368123	8.41068	0.00177915	0.0494424	0.35177	0.00629311	976	76	2	0	2	0	2	2
Ctrl	chymotrypsin-like [Source:MGI Symbol;Acc:MGI:88558]	ENSMUSG00000031896	-0.179789	7.1461	0.00178722	0.049616	0.113691	0.391236	977	8632	0	0	0	0	0	0
Cdc14b	CDC14 cell division cycle 14B [Source:MGI Symbol;Acc:MGI:2441808]	ENSMUSG00000033102	0.212652	7.932	0.0017945	0.049767	0.0430507	0.746125	978	19031	2	0	0	0	2	0
Prpf31	PRP31 pre-mRNA processing factor 31 homolog (yeast) [Source:MGI Symbol;Acc:MGI:1916238]	ENSMUSG00000008373	0.180131	7.67621	0.0018037	0.0499713	0.125791	0.342456	979	7302	0	0	0	0	0	0
Olfr826	olfactory receptor 826 [Source:MGI Symbol;Acc:MGI:3030660]	ENSMUSG00000059862	0.740631	3.66717	0.00182258	0.0504426	0.0733293	0.580985	980	14092	0	0	0	0	0	0
Zfp735	zinc finger protein 735 [Source:MGI Symbol;Acc:MGI:1923640]	ENSMUSG00000060630	0.202001	3.04061	0.00183912	0.0508487	-0.0913036	0.49161	981	11452	0	0	0	0	0	0
Dclk1	doublecortin-like kinase 1 [Source:MGI Symbol;Acc:MGI:1330861]	ENSMUSG00000027797	-0.204709	10.9983	0.00184859	0.0510583	0.108489	0.41341	982	9272	5	7	1	1	12	2
Entpd5	ectonucleoside triphosphate diphosphohydrolase 5 [Source:MGI Symbol;Acc:MGI:1321385]	ENSMUSG00000021236	0.220175	8.24746	0.00185233	0.0511095	0.0435767	0.743128	983	18939	3	0	0	0	3	0
Agpat4	1-acylglycerol-3-phosphate O-acyltransferase 4 (lysophosphatidic acid acyltransferase, delta) [Source:MGI Symbol;Acc:MGI:1915512]	ENSMUSG00000023827	-0.177994	8.8253	0.00185806	0.0512157	0.0389882	0.769386	984	19777	0	0	0	0	0	0
Cfap52	cilia and flagella associated protein 52 [Source:MGI Symbol;Acc:MGI:1919110]	ENSMUSG00000020904	0.210594	6.93409	0.00186524	0.0513614	-0.0240534	0.8565	985	22590	0	0	0	0	0	0
1110008P14Rik	RIKEN cDNA 1110008P14 gene [Source:MGI Symbol;Acc:MGI:1920987]	ENSMUSG00000039195	-0.303192	8.76051	0.00187144	0.0514798	-0.0192018	0.885224	986	23525	0	0	0	0	0	0
Gm19345	predicted gene, 19345 [Source:MGI Symbol;Acc:MGI:5011530]	ENSMUSG00000092216	0.44093	7.2545	0.00187535	0.051535	-0.124826	0.346199	987	7402	0	0	0	0	0	0
Wipf2	WAS/WASL interacting protein family, member 2 [Source:MGI Symbol;Acc:MGI:1924462]	ENSMUSG00000038013	-0.150984	9.16893	0.00187986	0.0515564	0.0715757	0.590085	988	14352	1	1	1	0	2	1
Cyp2f2	cytochrome P450, family 2, subfamily f, polypeptide 2 [Source:MGI Symbol;Acc:MGI:88608]	ENSMUSG00000052974	0.207424	6.87536	0.00187993	0.0515564	-0.041677	0.753966	989	19290	0	0	0	0	0	0
Glrx5	glutaredoxin 5 homolog (S. cerevisiae) [Source:MGI Symbol;Acc:MGI:1920296]	ENSMUSG00000021102	0.191915	10.019	0.00188426	0.051591	0.0995163	0.45331	990	10358	1	0	0	0	1	0
Adam17	a disintegrin and metallopeptidase domain 17 [Source:MGI Symbol;Acc:MGI:1096335]	ENSMUSG00000052593	0.242058	7.4428	0.00188499	0.051591	-0.209057	0.112048	991	1915	2	0	0	0	2	0
Olfr290	olfactory receptor 290 [Source:MGI Symbol;Acc:MGI:3030124]	ENSMUSG00000070459	0.656229	3.3011	0.00189243	0.0517422	0.108518	0.413284	992	9269	0	0	0	0	0	0
Gm14022	predicted gene 14022 [Source:MGI Symbol;Acc:MGI:3649977]	ENSMUSG00000087151	0.333756	7.19769	0.00189696	0.051814	-0.00742354	0.9555	993	25688	0	0	0	0	0	0
Pkig	protein kinase inhibitor, gamma [Source:MGI Symbol;Acc:MGI:1343086]	ENSMUSG00000035268	-0.213854	8.12668	0.00191805	0.0523374	0.122459	0.355494	994	7661	0	0	0	0	0	0
Son	Son DNA binding protein [Source:MGI Symbol;Acc:MGI:98353]	ENSMUSG00000022961	0.162556	9.53808	0.0019213	0.0523421	0.0314477	0.813088	995	21202	2	2	0	0	4	0
Ms4a4c	membrane-spanning 4-domains, subfamily A, member 4C [Source:MGI Symbol;Acc:MGI:1927656]	ENSMUSG00000024675	0.237198	4.2762	0.00192209	0.0523421	0.145227	0.272436	996	5464	0	0	0	0	0	0
Mlf1	myeloid leukemia factor 1 [Source:MGI Symbol;Acc:MGI:1341819]	ENSMUSG00000048416	0.186436	5.12985	0.00192401	0.0523421	-0.223437	0.0889225	997	1491	0	5	0	0	5	0
Mup-ps15	major urinary protein, pseudogene 15 [Source:MGI Symbol;Acc:MGI:3652152]	ENSMUSG00000083304	0.644416	3.62458	0.00193481	0.052583	-0.0860429	0.517004	998	12176	0	0	0	0	0	0
Sfmbt2	Scm-like with four mbt domains 2 [Source:MGI Symbol;Acc:MGI:2447794]	ENSMUSG00000061186	-0.162368	7.14988	0.00193884	0.0526007	0.0760474	0.567008	999	13698	0	0	0	0	0	0
Mrpl53	mitochondrial ribosomal protein L53 [Source:MGI Symbol;Acc:MGI:1915749]	ENSMUSG00000030037	0.314483	7.99588	0.00193962	0.0526007	0.111528	0.400368	1000	8896	0	0	0	0	0	0
Ccp110	centriolar coiled coil protein 110 [Source:MGI Symbol;Acc:MGI:2141942]	ENSMUSG00000033904	0.172839	8.4298	0.00194128	0.0526007	0.0908068	0.49398	1001	11517	0	0	0	0	0	0
Gimap6	GTPase, IMAP family member 6 [Source:MGI Symbol;Acc:MGI:1918876]	ENSMUSG00000047867	-0.233027	6.13495	0.00194392	0.0526198	0.178691	0.175701	1002	3211	0	0	0	0	0	0
Zswim6	zinc finger SWIM-type containing 6 [Source:MGI Symbol;Acc:MGI:1914513]	ENSMUSG00000032846	-0.255452	9.02347	0.00194818	0.0526825	0.136166	0.303793	1003	6234	0	0	0	0	0	0
Gm14568	predicted gene 14568 [Source:MGI Symbol;Acc:MGI:3705384]	ENSMUSG00000081407	0.455487	5.06101	0.00195271	0.0526963	-0.0589791	0.657244	1004	16310	0	0	0	0	0	0
Pkia	protein kinase inhibitor, alpha [Source:MGI Symbol;Acc:MGI:104747]	ENSMUSG00000027499	0.228496	10.1843	0.0019533	0.0526963	-0.26865	0.0396498	1005	600	5	2	1	0	7	1
Ophn1	oligophrenin 1 [Source:MGI Symbol;Acc:MGI:2151070]	ENSMUSG00000031214	0.167965	7.89476	0.00195551	0.0526963	0.0288173	0.828474	1006	21658	1	0	0	0	1	0
Slc24a3	solute carrier family 24 (sodium/potassium/calcium exchanger), member 3 [Source:MGI Symbol;Acc:MGI:2137513]	ENSMUSG00000063873	0.161379	10.3539	0.00195647	0.0526963	-0.0368254	0.781854	1007	20175	4	1	0	0	5	0
Prlh	prolactin releasing hormone [Source:MGI Symbol;Acc:MGI:3644668]	ENSMUSG00000090550	0.406973	7.03107	0.00195986	0.0527354	-0.173752	0.188143	1008	3485	0	0	0	0	0	0
Thrsp	thyroid hormone responsive [Source:MGI Symbol;Acc:MGI:109126]	ENSMUSG00000035686	0.169983	7.24181	0.00196262	0.0527574	-0.0367377	0.782361	1009	20194	3	0	0	0	3	0
Gm20403	predicted gene 20403 [Source:MGI Symbol;Acc:MGI:5141868]	ENSMUSG00000092233	0.256266	6.97781	0.00196854	0.052864	-0.064766	0.626014	1010	15408	0	0	0	0	0	0
Nme2	NME/NM23 nucleoside diphosphate kinase 2 [Source:MGI Symbol;Acc:MGI:97356]	ENSMUSG00000020857	-0.460715	7.04216	0.00197381	0.0529531	0.145753	0.270684	1011	5420	0	0	0	0	0	0
Ndufc2	NADH dehydrogenase (ubiquinone) 1, subcomplex unknown, 2 [Source:MGI Symbol;Acc:MGI:1344370]	ENSMUSG00000030647	-0.271612	11.778	0.0019769	0.0529838	0.0983472	0.45866	1012	10504	0	0	0	0	0	0
Layn	layilin [Source:MGI Symbol;Acc:MGI:2685357]	ENSMUSG00000060594	-0.201598	8.23321	0.00198183	0.0530635	0.0398357	0.764516	1013	19613	0	0	0	0	0	0
Zfp456	zinc finger protein 456 [Source:MGI Symbol;Acc:MGI:3040694]	ENSMUSG00000078995	1.13433	4.42671	0.00198484	0.0530916	0.0706405	0.594965	1014	14488	0	0	0	0	0	0
Fam204a	family with sequence similarity 204, member A [Source:MGI Symbol;Acc:MGI:1289174]	ENSMUSG00000057858	0.234989	8.36765	0.00199153	0.0531877	-0.0550043	0.679043	1015	16988	0	0	0	0	0	0
Mrps12	mitochondrial ribosomal protein S12 [Source:MGI Symbol;Acc:MGI:1346333]	ENSMUSG00000045948	-0.241381	7.12188	0.00199371	0.0531877	0.0147009	0.912005	1016	24342	0	0	0	0	0	0
Lrrk2	leucine-rich repeat kinase 2 [Source:MGI Symbol;Acc:MGI:1913975]	ENSMUSG00000036273	-0.251187	8.69815	0.00199432	0.0531877	0.014964	0.910437	1017	24300	0	0	0	0	0	0
Ppp1r10	protein phosphatase 1, regulatory subunit 10 [Source:MGI Symbol;Acc:MGI:1289273]	ENSMUSG00000039220	0.198342	8.77287	0.00201545	0.0536986	-0.163932	0.214734	1018	4113	0	0	0	0	0	0
Sema3a	sema domain, immunoglobulin domain (Ig), short basic domain, secreted, (semaphorin) 3A [Source:MGI Symbol;Acc:MGI:107558]	ENSMUSG00000028883	-0.198928	8.17954	0.00201832	0.0537221	-0.163902	0.214817	1019	4115	2	5	0	0	7	0
Pi4k2b	phosphatidylinositol 4-kinase type 2 beta [Source:MGI Symbol;Acc:MGI:1914323]	ENSMUSG00000029186	0.233181	5.62847	0.00202367	0.0538117	-0.143151	0.27942	1020	5616	0	4	0	0	4	0
A930011G23Rik	RIKEN cDNA A930011G23 gene [Source:MGI Symbol;Acc:MGI:2442790]	ENSMUSG00000089809	-0.195099	7.46885	0.00203354	0.0540211	0.222122	0.0908679	1021	1515	0	0	0	0	0	0
Ict1os	immature colon carcinoma transcript 1, opposite strand [Source:MGI Symbol;Acc:MGI:2441927]	ENSMUSG00000085072	-0.59099	5.92545	0.00203628	0.0540412	-0.0341073	0.797601	1022	20687	0	0	0	0	0	0
Gm12738	predicted gene 12738 [Source:MGI Symbol;Acc:MGI:3651217]	ENSMUSG00000083255	0.214029	6.24621	0.00205963	0.0546075	0.0779764	0.557185	1023	13394	0	0	0	0	0	0
Arhgap1	Rho GTPase activating protein 1 [Source:MGI Symbol;Acc:MGI:2445003]	ENSMUSG00000027247	0.20302	8.33829	0.00206295	0.054642	0.0437229	0.742297	1024	18902	2	1	0	0	3	0
Pdcl	phosducin-like [Source:MGI Symbol;Acc:MGI:1914716]	ENSMUSG00000009030	0.192161	7.32139	0.0020682	0.0547275	-0.341424	0.00813397	1025	105	0	0	0	0	0	0
Tasp1	taspase, threonine aspartase 1 [Source:MGI Symbol;Acc:MGI:1923062]	ENSMUSG00000039033	0.176684	8.07439	0.00207769	0.0549252	-0.106618	0.421557	1026	9502	0	1	0	0	1	0
Cox5b	cytochrome c oxidase subunit Vb [Source:MGI Symbol;Acc:MGI:88475]	ENSMUSG00000061518	-0.203765	10.4339	0.00208794	0.0550924	0.094577	0.476145	1027	10984	4	0	0	0	4	0
Ifi30	interferon gamma inducible protein 30 [Source:MGI Symbol;Acc:MGI:2137648]	ENSMUSG00000031838	-0.206667	7.36086	0.00208808	0.0550924	-0.035481	0.789633	1028	20420	0	3	0	0	3	0
Ace	angiotensin I converting enzyme (peptidyl-dipeptidase A) 1 [Source:MGI Symbol;Acc:MGI:87874]	ENSMUSG00000020681	0.288544	8.87137	0.00209167	0.0551334	-0.0159577	0.904516	1029	24092	0	0	0	0	0	0
Fam173a	family with sequence similarity 173, member A [Source:MGI Symbol;Acc:MGI:2384888]	ENSMUSG00000057411	-0.234925	8.58683	0.00209397	0.0551404	0.329383	0.0108521	1030	138	0	0	0	0	0	0
Gm11591	predicted gene 11591 [Source:MGI Symbol;Acc:MGI:3652105]	ENSMUSG00000080785	-0.310478	9.54706	0.00209807	0.0551404	0.0564364	0.671158	1031	16759	0	0	0	0	0	0
Rabgap1l	RAB GTPase activating protein 1-like [Source:MGI Symbol;Acc:MGI:1352507]	ENSMUSG00000026721	0.188186	9.47028	0.00209963	0.0551404	0.0234981	0.859779	1032	22679	4	1	0	0	5	0
Samd13	sterile alpha motif domain containing 13 [Source:MGI Symbol;Acc:MGI:2686498]	ENSMUSG00000048652	0.224144	7.11872	0.00210006	0.0551404	-0.150809	0.25423	1033	5065	0	0	0	0	0	0
A930029G22Rik	RIKEN cDNA A930029G22 gene [Source:MGI Symbol;Acc:MGI:3605039]	ENSMUSG00000096988	-0.251851	7.37484	0.00210325	0.0551706	0.000935249	0.994391	1034	26952	0	0	0	0	0	0
2700068H02Rik	RIKEN cDNA 2700068H02 gene [Source:MGI Symbol;Acc:MGI:1919813]	ENSMUSG00000086172	0.2919	6.09721	0.00210928	0.0552471	0.146016	0.269811	1035	5400	0	0	0	0	0	0
Kctd14	potassium channel tetramerisation domain containing 14 [Source:MGI Symbol;Acc:MGI:1289222]	ENSMUSG00000051727	-0.302595	6.40876	0.00211024	0.0552471	-0.0380822	0.774603	1036	19932	0	0	0	0	0	0
Mrc2	mannose receptor, C type 2 [Source:MGI Symbol;Acc:MGI:107818]	ENSMUSG00000020695	0.182528	7.53496	0.00211318	0.0552707	0.187868	0.154189	1037	2780	0	0	0	0	0	0
Alkbh7	alkB, alkylation repair homolog 7 (E. coli) [Source:MGI Symbol;Acc:MGI:1913650]	ENSMUSG00000002661	0.240075	8.18767	0.00211571	0.0552733	0.107583	0.417345	1038	9384	0	0	0	0	0	0
Xpa	xeroderma pigmentosum, complementation group A [Source:MGI Symbol;Acc:MGI:99135]	ENSMUSG00000028329	0.243966	7.65161	0.00211859	0.0552733	-0.0428461	0.747291	1039	19056	0	0	0	0	0	0
Hapln2	hyaluronan and proteoglycan link protein 2 [Source:MGI Symbol;Acc:MGI:2137300]	ENSMUSG00000004894	0.226903	8.48224	0.00211939	0.0552733	0.0484576	0.715514	1040	18113	0	0	0	0	0	0
Gm15675	predicted gene 15675 [Source:MGI Symbol;Acc:MGI:3783117]	ENSMUSG00000086825	0.403288	5.46118	0.00212312	0.0553174	-0.0514094	0.698985	1041	17609	0	0	0	0	0	0
4930596D02Rik	RIKEN cDNA 4930596D02 gene [Source:MGI Symbol;Acc:MGI:3588288]	ENSMUSG00000041068	-0.388053	5.77201	0.00213072	0.0554622	-0.0877672	0.508608	1042	11910	0	0	0	0	0	0
Cd59b	CD59b antigen [Source:MGI Symbol;Acc:MGI:1888996]	ENSMUSG00000068686	-0.514947	6.94432	0.00213631	0.0555544	-2.92265e-05	0.999825	1043	27115	1	0	0	0	1	0
Bmp5	bone morphogenetic protein 5 [Source:MGI Symbol;Acc:MGI:88181]	ENSMUSG00000032179	0.378832	6.84378	0.00214429	0.0557084	-0.0381698	0.774097	1044	19910	0	0	0	0	0	0
Rspo1	R-spondin homolog (Xenopus laevis) [Source:MGI Symbol;Acc:MGI:2183426]	ENSMUSG00000028871	0.214554	8.57837	0.00214736	0.0557347	0.239599	0.0675885	1045	1109	0	0	0	0	0	0
Fam154b	family with sequence similarity 154, member B [Source:MGI Symbol;Acc:MGI:1914618]	ENSMUSG00000038570	0.181604	6.07329	0.00215567	0.0558968	0.0183543	0.890259	1046	23669	0	0	0	0	0	0
Foxc1	forkhead box C1 [Source:MGI Symbol;Acc:MGI:1347466]	ENSMUSG00000050295	0.193264	8.22635	0.00216275	0.056027	-0.0307755	0.817013	1047	21328	0	0	0	0	0	0
Ube2ql1	ubiquitin-conjugating enzyme E2Q family-like 1 [Source:MGI Symbol;Acc:MGI:1924230]	ENSMUSG00000052981	-0.18799	10.7669	0.00217048	0.0561735	0.0658181	0.620403	1048	15246	1	0	0	0	1	0
Slc38a7	solute carrier family 38, member 7 [Source:MGI Symbol;Acc:MGI:2679005]	ENSMUSG00000036534	-0.152397	8.82648	0.00217668	0.0562805	0.286303	0.027926	1049	395	2	0	2	0	2	2
Marf1	meiosis arrest female 1 [Source:MGI Symbol;Acc:MGI:2444505]	ENSMUSG00000060657	-0.166253	10.8403	0.00218191	0.0563618	-0.0199617	0.880715	1050	23376	0	0	0	0	0	0
Pex2	peroxisomal biogenesis factor 2 [Source:MGI Symbol;Acc:MGI:107486]	ENSMUSG00000040374	0.264353	7.64271	0.00219419	0.0566251	-0.273473	0.0361025	1051	544	0	0	0	0	0	0
Gm11957	predicted gene 11957 [Source:MGI Symbol;Acc:MGI:3649800]	ENSMUSG00000083838	0.628624	5.7014	0.00219687	0.0566404	-0.134413	0.310121	1052	6414	0	0	0	0	0	0
Dbt	dihydrolipoamide branched chain transacylase E2 [Source:MGI Symbol;Acc:MGI:105386]	ENSMUSG00000000340	0.190981	8.81789	0.00220247	0.0567308	-0.11033	0.405481	1053	9060	1	0	0	0	1	0
Gm20629	predicted gene 20629 [Source:MGI Symbol;Acc:MGI:5313076]	ENSMUSG00000093479	0.888807	6.27538	0.00220866	0.0567963	0.150663	0.254696	1054	5079	0	0	0	0	0	0
Mccc1	methylcrotonoyl-Coenzyme A carboxylase 1 (alpha) [Source:MGI Symbol;Acc:MGI:1919289]	ENSMUSG00000027709	0.234216	7.8313	0.00221052	0.0567963	-0.108547	0.413157	1055	9266	1	0	0	0	1	0
Ctns	cystinosis, nephropathic [Source:MGI Symbol;Acc:MGI:1932872]	ENSMUSG00000005949	0.241038	7.77436	0.0022143	0.0567963	-0.0693838	0.601549	1056	14675	0	0	0	0	0	0
Suv39h1	suppressor of variegation 3-9 homolog 1 (Drosophila) [Source:MGI Symbol;Acc:MGI:1099440]	ENSMUSG00000039231	0.221603	7.35584	0.00221489	0.0567963	0.181555	0.168766	1057	3067	1	0	0	0	1	0
Ppil6	peptidylprolyl isomerase (cyclophilin)-like 6 [Source:MGI Symbol;Acc:MGI:1920325]	ENSMUSG00000078451	-0.234574	7.4134	0.00221548	0.0567963	-0.0507957	0.702411	1058	17714	0	0	0	0	0	0
4930447M23Rik	RIKEN cDNA 4930447M23 gene [Source:MGI Symbol;Acc:MGI:1918902]	ENSMUSG00000087674	-0.291312	7.21455	0.00222705	0.0570389	0.0895208	0.500142	1059	11682	0	0	0	0	0	0
Gm5383	predicted gene 5383 [Source:MGI Symbol;Acc:MGI:3646658]	ENSMUSG00000081654	0.458461	5.30883	0.00223463	0.0570902	0.0377314	0.776624	1060	20002	0	0	0	0	0	0
Ermn	ermin, ERM-like protein [Source:MGI Symbol;Acc:MGI:1925017]	ENSMUSG00000026830	0.297688	9.20501	0.00223531	0.0570902	-0.156742	0.235803	1061	4628	0	0	0	0	0	0
Prkcb	protein kinase C, beta [Source:MGI Symbol;Acc:MGI:97596]	ENSMUSG00000052889	-0.181343	11.7637	0.00223536	0.0570902	0.162587	0.21857	1062	4202	5	0	0	0	5	0
Slc36a4	solute carrier family 36 (proton/amino acid symporter), member 4 [Source:MGI Symbol;Acc:MGI:2442595]	ENSMUSG00000043885	0.19171	10.01	0.00223933	0.0571376	0.0147009	0.912005	1063	24342	2	0	0	0	2	0
Zfp948	zinc finger protein 948 [Source:MGI Symbol;Acc:MGI:3040683]	ENSMUSG00000067931	-0.213437	8.67	0.00224259	0.057167	-0.0375561	0.777636	1064	20044	0	0	0	0	0	0
Sgk1	serum/glucocorticoid regulated kinase 1 [Source:MGI Symbol;Acc:MGI:1340062]	ENSMUSG00000019970	-0.254585	8.57347	0.00225052	0.0572831	0.121612	0.358859	1065	7747	1	8	0	2	9	2
Pfdn4	prefoldin 4 [Source:MGI Symbol;Acc:MGI:1923512]	ENSMUSG00000052033	0.15908	7.33511	0.00225137	0.0572831	0.101358	0.444954	1066	10148	0	0	0	0	0	0
Josd2	Josephin domain containing 2 [Source:MGI Symbol;Acc:MGI:1913374]	ENSMUSG00000038695	0.202294	8.7676	0.00225571	0.0573014	-0.0295188	0.824364	1067	21534	0	0	0	0	0	0
Naip5	NLR family, apoptosis inhibitory protein 5 [Source:MGI Symbol;Acc:MGI:1298220]	ENSMUSG00000071203	0.181371	4.77546	0.00225631	0.0573014	-0.137715	0.298273	1068	6090	0	0	0	0	0	0
Tnni1	troponin I, skeletal, slow 1 [Source:MGI Symbol;Acc:MGI:105073]	ENSMUSG00000026418	0.214755	7.84727	0.00226187	0.0573888	0.00227967	0.986328	1069	26670	0	0	0	0	0	0
Fbxo8	F-box protein 8 [Source:MGI Symbol;Acc:MGI:1354696]	ENSMUSG00000038206	0.179926	9.85068	0.00227401	0.0576327	-0.074966	0.57255	1070	13854	2	3	0	0	5	0
Fosl2	fos-like antigen 2 [Source:MGI Symbol;Acc:MGI:102858]	ENSMUSG00000029135	-0.426473	8.39836	0.00227573	0.0576327	0.0879718	0.507617	1071	11884	0	0	0	0	0	0
Ino80dos	INO80 complex subunit D, opposite strand [Source:MGI Symbol;Acc:MGI:3651861]	ENSMUSG00000084799	0.55259	6.44639	0.00228856	0.0579037	-0.042057	0.751795	1072	19221	0	0	0	0	0	0
4930551O13Rik	RIKEN cDNA 4930551O13 gene [Source:MGI Symbol;Acc:MGI:1922513]	ENSMUSG00000086430	-0.433184	6.28309	0.00229955	0.0581275	-0.112288	0.397145	1073	8800	0	0	0	0	0	0
Gm16536	predicted gene 16536 [Source:MGI Symbol;Acc:MGI:4414956]	ENSMUSG00000089810	0.190027	9.13468	0.00230179	0.0581299	0.210694	0.109204	1074	1862	0	0	0	0	0	0
Gm7856	predicted gene 7856 [Source:MGI Symbol;Acc:MGI:3648230]	ENSMUSG00000084301	-0.219199	7.19512	0.00230494	0.0581548	-0.0903684	0.496077	1075	11582	0	0	0	0	0	0
Klhl1	kelch-like 1 [Source:MGI Symbol;Acc:MGI:2136335]	ENSMUSG00000022076	0.332028	6.70936	0.00230707	0.0581548	-0.107174	0.419129	1076	9432	0	0	0	0	0	0
Yes1	Yamaguchi sarcoma viral (v-yes) oncogene homolog 1 [Source:MGI Symbol;Acc:MGI:99147]	ENSMUSG00000014932	0.278101	7.85838	0.00231288	0.0582471	-0.00227967	0.986328	1077	26670	1	2	0	0	3	0
Olfr881	olfactory receptor 881 [Source:MGI Symbol;Acc:MGI:3030715]	ENSMUSG00000060583	0.452104	4.61153	0.00232531	0.0585059	0.00648829	0.961101	1078	25884	0	0	0	0	0	0
Fbxo3	F-box protein 3 [Source:MGI Symbol;Acc:MGI:1929084]	ENSMUSG00000027180	0.175493	8.98338	0.00232766	0.0585108	-0.048253	0.716665	1079	18152	2	0	0	0	2	0
Pamr1	peptidase domain containing associated with muscle regeneration 1 [Source:MGI Symbol;Acc:MGI:2445082]	ENSMUSG00000027188	-0.317088	8.22478	0.0023299	0.0585128	0.044249	0.739305	1080	18832	0	0	0	0	0	0
Lpar1	lysophosphatidic acid receptor 1 [Source:MGI Symbol;Acc:MGI:108429]	ENSMUSG00000038668	0.162576	8.93533	0.00233231	0.0585193	0.0390759	0.768882	1081	19754	0	0	0	0	0	0
Slc47a1	solute carrier family 47, member 1 [Source:MGI Symbol;Acc:MGI:1914723]	ENSMUSG00000010122	0.271156	7.1	0.00234106	0.0586844	-0.0577224	0.664107	1082	16520	1	0	0	0	1	0
Stmn1	stathmin 1 [Source:MGI Symbol;Acc:MGI:96739]	ENSMUSG00000028832	0.48346	8.63413	0.00235087	0.058778	0.0685946	0.6057	1083	14800	1	1	0	0	2	0
Dcaf12l2	DDB1 and CUL4 associated factor 12-like 2 [Source:MGI Symbol;Acc:MGI:2445178]	ENSMUSG00000050926	-0.242359	6.80782	0.00235152	0.058778	-0.134997	0.308002	1084	6357	0	0	0	0	0	0
Slc17a7	solute carrier family 17 (sodium-dependent inorganic phosphate cotransporter), member 7 [Source:MGI Symbol;Acc:MGI:1920211]	ENSMUSG00000070570	-0.203487	12.076	0.0023564	0.058778	0.122576	0.355032	1085	7650	3	0	0	0	3	0
Aqr	aquarius [Source:MGI Symbol;Acc:MGI:1276102]	ENSMUSG00000040383	-0.155906	8.50534	0.00235687	0.058778	0.00689746	0.95865	1086	25805	0	0	0	0	0	0
Tead1	TEA domain family member 1 [Source:MGI Symbol;Acc:MGI:101876]	ENSMUSG00000055320	0.202183	7.84424	0.00235738	0.058778	-0.123716	0.350541	1087	7520	0	1	0	0	1	0
Nptx2	neuronal pentraxin 2 [Source:MGI Symbol;Acc:MGI:1858209]	ENSMUSG00000059991	-0.302934	9.04162	0.00235859	0.058778	0.0640061	0.630079	1088	15532	0	0	0	0	0	0
Gm12321	predicted gene 12321 [Source:MGI Symbol;Acc:MGI:3651559]	ENSMUSG00000083171	-0.562521	7.16262	0.00235996	0.058778	0.0852245	0.521013	1089	12300	0	0	0	0	0	0
Clstn2	calsyntenin 2 [Source:MGI Symbol;Acc:MGI:1929897]	ENSMUSG00000032452	-0.19391	10.0475	0.00236734	0.0589076	0.00178282	0.989308	1090	26758	0	0	0	0	0	0
Mrc1	mannose receptor, C type 1 [Source:MGI Symbol;Acc:MGI:97142]	ENSMUSG00000026712	0.182069	6.25376	0.00237298	0.0589561	-0.00990779	0.940631	1091	25243	1	0	0	0	1	0
Carf	calcium response factor [Source:MGI Symbol;Acc:MGI:2182269]	ENSMUSG00000026017	0.165808	7.93264	0.00237547	0.0589561	-0.050708	0.702901	1092	17729	0	0	0	0	0	0
Gm7502	predicted gene 7502 [Source:MGI Symbol;Acc:MGI:3643245]	ENSMUSG00000091019	0.394252	6.97323	0.00237972	0.0589561	-0.132338	0.317718	1093	6604	0	0	0	0	0	0
Usp46os2	ubiquitin specific peptidase 46, opposite strand 2 [Source:MGI Symbol;Acc:MGI:1924246]	ENSMUSG00000086234	-0.366125	6.52011	0.0023799	0.0589561	-0.0730663	0.582346	1094	14126	0	0	0	0	0	0
Mdk	midkine [Source:MGI Symbol;Acc:MGI:96949]	ENSMUSG00000027239	0.243677	8.72979	0.00238015	0.0589561	0.00806652	0.95165	1095	25576	4	0	0	0	4	0
Trib1	tribbles homolog 1 (Drosophila) [Source:MGI Symbol;Acc:MGI:2443397]	ENSMUSG00000032501	-0.278026	7.53865	0.00239245	0.0592066	0.17156	0.193863	1096	3623	0	0	0	0	0	0
H2-M5	histocompatibility 2, M region locus 5 [Source:MGI Symbol;Acc:MGI:95917]	ENSMUSG00000024459	-0.221454	6.43053	0.00239678	0.0592597	-0.180678	0.170867	1097	3110	0	0	0	0	0	0
Cdh8	cadherin 8 [Source:MGI Symbol;Acc:MGI:107434]	ENSMUSG00000036510	-0.174514	9.3459	0.00240135	0.0593186	0.0303371	0.819576	1098	21402	0	1	0	0	1	0
Ogn	osteoglycin [Source:MGI Symbol;Acc:MGI:109278]	ENSMUSG00000021390	0.30911	7.45239	0.00240435	0.0593387	0.0246964	0.852707	1099	22494	0	0	0	0	0	0
Sft2d3	SFT2 domain containing 3 [Source:MGI Symbol;Acc:MGI:1914408]	ENSMUSG00000044982	0.323019	8.16187	0.00242263	0.0597117	-0.145051	0.273022	1100	5482	0	0	0	0	0	0
Fos	FBJ osteosarcoma oncogene [Source:MGI Symbol;Acc:MGI:95574]	ENSMUSG00000021250	-0.405081	7.30119	0.00242485	0.0597117	0.17986	0.172846	1101	3154	1	2	1	0	3	1
D7Ertd443e	DNA segment, Chr 7, ERATO Doi 443, expressed [Source:MGI Symbol;Acc:MGI:1196431]	ENSMUSG00000030994	0.150887	6.8312	0.00242607	0.0597117	-0.0460902	0.728865	1102	18512	0	0	0	0	0	0
Eltd1	EGF, latrophilin seven transmembrane domain containing 1 [Source:MGI Symbol;Acc:MGI:2655562]	ENSMUSG00000039167	-0.192254	7.81061	0.00243268	0.0598141	0.116731	0.378612	1103	8288	0	0	0	0	0	0
Atp13a4	ATPase type 13A4 [Source:MGI Symbol;Acc:MGI:1924456]	ENSMUSG00000038094	0.210622	8.1862	0.00243464	0.0598141	-0.0909529	0.493283	1104	11498	0	0	0	0	0	0
Ccdc112	coiled-coil domain containing 112 [Source:MGI Symbol;Acc:MGI:1918800]	ENSMUSG00000071855	0.180988	7.68221	0.00244619	0.0600436	-0.0704067	0.596187	1105	14518	0	0	0	0	0	0
Erlin1	ER lipid raft associated 1 [Source:MGI Symbol;Acc:MGI:2387613]	ENSMUSG00000025198	-0.193303	7.94216	0.00245025	0.0600888	-0.116234	0.380659	1106	8329	1	0	0	0	1	0
Syt13	synaptotagmin XIII [Source:MGI Symbol;Acc:MGI:1933945]	ENSMUSG00000027220	-0.181762	10.1573	0.00246226	0.0603287	0.00625448	0.962502	1107	25938	1	0	0	0	1	0
AW549877	expressed sequence AW549877 [Source:MGI Symbol;Acc:MGI:2146232]	ENSMUSG00000041935	0.197805	9.69096	0.00246516	0.0603453	-0.126259	0.34065	1108	7245	6	0	0	0	6	0
Gimap4	GTPase, IMAP family member 4 [Source:MGI Symbol;Acc:MGI:1349656]	ENSMUSG00000054435	-0.202916	5.75689	0.00246882	0.0603502	-0.112727	0.395293	1109	8742	0	0	0	0	0	0
Gm11563	predicted gene 11563 [Source:MGI Symbol;Acc:MGI:3650330]	ENSMUSG00000069718	0.586707	4.58773	0.00246981	0.0603502	0.192194	0.144754	1110	2578	0	0	0	0	0	0
Prlr	prolactin receptor [Source:MGI Symbol;Acc:MGI:97763]	ENSMUSG00000005268	0.184371	6.39665	0.00247224	0.0603551	-0.199997	0.128831	1111	2259	0	0	0	0	0	0
Gm15665	predicted gene 15665 [Source:MGI Symbol;Acc:MGI:3783107]	ENSMUSG00000083420	-0.239372	9.03473	0.00248097	0.0605139	0.149815	0.257409	1112	5134	0	0	0	0	0	0
Als2	amyotrophic lateral sclerosis 2 (juvenile) [Source:MGI Symbol;Acc:MGI:1921268]	ENSMUSG00000026024	0.462989	9.47302	0.00249323	0.0607198	-0.228347	0.0819468	1113	1376	1	0	0	0	1	0
Hmcn1	hemicentin 1 [Source:MGI Symbol;Acc:MGI:2685047]	ENSMUSG00000066842	0.153292	6.70092	0.00249389	0.0607198	0.00289343	0.982648	1114	26542	0	0	0	0	0	0
Chchd3	coiled-coil-helix-coiled-coil-helix domain containing 3 [Source:MGI Symbol;Acc:MGI:1913325]	ENSMUSG00000053768	0.201916	8.24085	0.0025026	0.0608772	0.0144964	0.913225	1115	24393	0	0	0	0	0	0
Cops7b	COP9 (constitutive photomorphogenic) homolog, subunit 7b (Arabidopsis thaliana) [Source:MGI Symbol;Acc:MGI:1349388]	ENSMUSG00000026240	-0.217865	8.71173	0.00251634	0.0610637	0.0170683	0.897905	1116	23887	0	1	0	0	1	0
Gm5940	predicted gene 5940 [Source:MGI Symbol;Acc:MGI:3648847]	ENSMUSG00000081205	0.193222	11.809	0.00251663	0.0610637	0.0937002	0.480262	1117	11122	0	0	0	0	0	0
Rsad1	radical S-adenosyl methionine domain containing 1 [Source:MGI Symbol;Acc:MGI:3039628]	ENSMUSG00000039096	-0.187268	8.55937	0.00251702	0.0610637	0.180445	0.171431	1118	3121	0	0	0	0	0	0
Rbl2	retinoblastoma-like 2 [Source:MGI Symbol;Acc:MGI:105085]	ENSMUSG00000031666	0.160936	8.79162	0.00252004	0.0610823	-0.0516433	0.697682	1119	17564	1	1	0	0	2	0
Prss45	protease, serine 45 [Source:MGI Symbol;Acc:MGI:3605764]	ENSMUSG00000047257	-0.287179	7.17268	0.00252367	0.0611157	0.00283497	0.982998	1120	26562	0	0	0	0	0	0
Gm12765	predicted gene 12765 [Source:MGI Symbol;Acc:MGI:3650638]	ENSMUSG00000083085	0.649798	3.8701	0.00253958	0.0614374	-0.115854	0.382228	1121	8372	0	0	0	0	0	0
2016-09-05	septin 5 [Source:MGI Symbol;Acc:MGI:1195461]	ENSMUSG00000072214	-0.202227	11.9039	0.00254288	0.0614374	0.0754336	0.570151	1122	13792	0	0	0	0	0	0
Mycl	v-myc myelocytomatosis viral oncogene homolog, lung carcinoma derived (avian) [Source:MGI Symbol;Acc:MGI:96799]	ENSMUSG00000028654	-0.225182	7.38037	0.00254375	0.0614374	0.136955	0.300972	1123	6163	0	0	0	0	0	0
5430405H02Rik	RIKEN cDNA 5430405H02 gene [Source:MGI Symbol;Acc:MGI:1921737]	ENSMUSG00000085741	0.239963	7.85138	0.00254654	0.06145	0.0817758	0.538076	1124	12801	0	0	0	0	0	0
Nupl2	nucleoporin like 2 [Source:MGI Symbol;Acc:MGI:2387631]	ENSMUSG00000048439	0.191853	7.74008	0.00256027	0.0617105	0.0675425	0.611254	1125	14962	0	0	0	0	0	0
Cd209a	CD209a antigen [Source:MGI Symbol;Acc:MGI:2157942]	ENSMUSG00000031494	0.267223	6.91252	0.00256189	0.0617105	-0.0666365	0.616054	1126	15109	0	0	0	0	0	0
Stk3	serine/threonine kinase 3 [Source:MGI Symbol;Acc:MGI:1928487]	ENSMUSG00000022329	0.158976	8.62202	0.00256796	0.0618019	-0.0861306	0.516576	1127	12164	1	1	0	0	2	0
Tmem88b	transmembrane protein 88B [Source:MGI Symbol;Acc:MGI:2444329]	ENSMUSG00000073680	0.26767	9.57908	0.00257274	0.061862	0.105537	0.426308	1128	9638	0	0	0	0	0	0
Rnasek	ribonuclease, RNase K [Source:MGI Symbol;Acc:MGI:106369]	ENSMUSG00000093989	0.37486	8.15922	0.00257654	0.0618743	0.0842308	0.525901	1129	12442	0	0	0	0	0	0
Gm11627	predicted gene 11627 [Source:MGI Symbol;Acc:MGI:3650659]	ENSMUSG00000078640	-0.369336	6.0723	0.00258219	0.0618743	0.0746153	0.574353	1130	13906	0	0	0	0	0	0
Ccdc30	coiled-coil domain containing 30 [Source:MGI Symbol;Acc:MGI:1920582]	ENSMUSG00000028637	-0.219461	7.46249	0.00258234	0.0618743	-0.153147	0.246855	1131	4884	0	0	0	0	0	0
Gm27243	predicted gene 27243 [Source:MGI Symbol;Acc:MGI:5521086]	ENSMUSG00000099150	-0.351602	6.77319	0.00258237	0.0618743	-0.0719849	0.587956	1132	14276	0	0	0	0	0	0
Gm5909	predicted gene 5909 [Source:MGI Symbol;Acc:MGI:3646686]	ENSMUSG00000082491	0.535775	4.5929	0.00260114	0.062269	-0.298432	0.0216849	1133	306	0	0	0	0	0	0
Rapgef3	Rap guanine nucleotide exchange factor (GEF) 3 [Source:MGI Symbol;Acc:MGI:2441741]	ENSMUSG00000022469	0.184148	7.88526	0.00260512	0.0623091	-0.012772	0.923514	1134	24722	0	0	0	0	0	0
Apobec1	apolipoprotein B mRNA editing enzyme, catalytic polypeptide 1 [Source:MGI Symbol;Acc:MGI:103298]	ENSMUSG00000040613	0.197748	6.43188	0.00261013	0.0623602	-0.281977	0.0304887	1135	440	0	0	0	0	0	0
Gm14829	predicted gene 14829 [Source:MGI Symbol;Acc:MGI:3708092]	ENSMUSG00000083936	0.248362	6.97906	0.00261339	0.0623602	0.120676	0.362594	1136	7842	0	0	0	0	0	0
Atp10a	ATPase, class V, type 10A [Source:MGI Symbol;Acc:MGI:1330809]	ENSMUSG00000025324	0.153783	7.9212	0.00261664	0.0623602	0.130613	0.32412	1137	6790	0	3	0	0	3	0
Lsr	lipolysis stimulated lipoprotein receptor [Source:MGI Symbol;Acc:MGI:1927471]	ENSMUSG00000001247	0.193664	7.04159	0.00261666	0.0623602	-0.173576	0.188596	1138	3496	0	0	0	0	0	0
Igfbp6	insulin-like growth factor binding protein 6 [Source:MGI Symbol;Acc:MGI:96441]	ENSMUSG00000023046	-0.231738	7.23485	0.00261875	0.0623602	0.178369	0.176492	1139	3222	0	0	0	0	0	0
Vsig2	V-set and immunoglobulin domain containing 2 [Source:MGI Symbol;Acc:MGI:1928009]	ENSMUSG00000001943	-0.181846	7.51014	0.00262245	0.06237	0.29399	0.0238176	1140	343	0	0	0	0	0	0
Mboat2	membrane bound O-acyltransferase domain containing 2 [Source:MGI Symbol;Acc:MGI:1914466]	ENSMUSG00000020646	0.238277	9.51695	0.00262567	0.06237	-0.15607	0.237844	1141	4674	1	0	0	0	1	0
Jdp2	Jun dimerization protein 2 [Source:MGI Symbol;Acc:MGI:1932093]	ENSMUSG00000034271	-0.176806	8.2313	0.00262606	0.06237	0.00762812	0.954274	1142	25644	0	2	0	0	2	0
Mir31	microRNA 31 [Source:MGI Symbol;Acc:MGI:3619330]	ENSMUSG00000065408	0.49223	5.80894	0.00263472	0.062521	0.097149	0.464179	1143	10658	0	0	0	0	0	0
Dock11	dedicator of cytokinesis 11 [Source:MGI Symbol;Acc:MGI:1923224]	ENSMUSG00000031093	0.163559	7.04575	0.00263892	0.0625658	-0.0789701	0.552157	1144	13217	0	0	0	0	0	0
Ufsp2	UFM1-specific peptidase 2 [Source:MGI Symbol;Acc:MGI:1913679]	ENSMUSG00000031634	0.230946	8.375	0.00264292	0.0625707	-0.0428753	0.747124	1145	19053	0	0	0	0	0	0
Gm13935	predicted gene 13935 [Source:MGI Symbol;Acc:MGI:3651886]	ENSMUSG00000083320	-0.518144	5.7232	0.00264374	0.0625707	-0.143999	0.276553	1146	5561	0	0	0	0	0	0
Gm14448	predicted gene 14448 [Source:MGI Symbol;Acc:MGI:3649326]	ENSMUSG00000080186	-0.716353	4.6442	0.00265025	0.0626703	-0.39976	0.00170783	1147	21	0	0	0	0	0	0
Gm4810	predicted gene 4810 [Source:MGI Symbol;Acc:MGI:3648106]	ENSMUSG00000094597	-0.480089	8.26119	0.00267081	0.0630659	0.173109	0.189808	1148	3531	0	0	0	0	0	0
C3ar1	complement component 3a receptor 1 [Source:MGI Symbol;Acc:MGI:1097680]	ENSMUSG00000040552	-0.223172	7.05931	0.00267163	0.0630659	-0.0520232	0.695566	1149	17498	0	0	0	0	0	0
Taar7e	trace amine-associated receptor 7E [Source:MGI Symbol;Acc:MGI:3527445]	ENSMUSG00000100689	-0.576817	4.28638	0.00268239	0.0632454	0.193713	0.141543	1150	2510	0	0	0	0	0	0
Csrp1	cysteine and glycine-rich protein 1 [Source:MGI Symbol;Acc:MGI:88549]	ENSMUSG00000026421	0.212779	11.2627	0.00268393	0.0632454	0.114714	0.38696	1151	8514	0	0	0	0	0	0
Adam34	a disintegrin and metallopeptidase domain 34 [Source:MGI Symbol;Acc:MGI:2181992]	ENSMUSG00000079058	-0.271822	4.02756	0.00268624	0.0632454	0.12959	0.327957	1152	6896	0	0	0	0	0	0
Prex2	phosphatidylinositol-3,4,5-trisphosphate-dependent Rac exchange factor 2 [Source:MGI Symbol;Acc:MGI:1923385]	ENSMUSG00000048960	0.20363	8.98832	0.00269622	0.0634195	-0.154667	0.242141	1153	4782	0	0	0	0	0	0
Gm11260	predicted gene 11260 [Source:MGI Symbol;Acc:MGI:3651928]	ENSMUSG00000082351	-0.334198	8.37234	0.00269831	0.0634195	0.102439	0.440086	1154	10018	0	0	0	0	0	0
Iglon5	IgLON family member 5 [Source:MGI Symbol;Acc:MGI:2686277]	ENSMUSG00000013367	0.231731	8.7444	0.00270346	0.0634858	-0.0110476	0.933816	1155	25032	2	0	0	0	2	0
Gm867	predicted gene 867 [Source:MGI Symbol;Acc:MGI:2685713]	ENSMUSG00000050157	0.248729	6.08809	0.00270827	0.0635435	-0.0788532	0.552747	1156	13238	0	0	0	0	0	0
Polr3f	polymerase (RNA) III (DNA directed) polypeptide F [Source:MGI Symbol;Acc:MGI:1924086]	ENSMUSG00000027427	0.211463	7.54115	0.00271612	0.0636727	-0.0998086	0.451978	1157	10311	2	5	0	0	7	0
Tpm4	tropomyosin 4 [Source:MGI Symbol;Acc:MGI:2449202]	ENSMUSG00000031799	0.194819	9.62055	0.0027216	0.0637461	-0.0562903	0.671961	1158	16785	1	0	0	0	1	0
Mtbp	Mdm2, transformed 3T3 cell double minute p53 binding protein [Source:MGI Symbol;Acc:MGI:2146005]	ENSMUSG00000022369	0.159032	6.1409	0.00273156	0.0639243	-0.015227	0.908869	1159	24243	0	0	0	0	0	0
Olfr1313	olfactory receptor 1313 [Source:MGI Symbol;Acc:MGI:3031147]	ENSMUSG00000074946	0.579692	4.66558	0.0027396	0.0640474	-0.164896	0.212011	1160	4055	0	0	0	0	0	0
Ifi204	interferon activated gene 204 [Source:MGI Symbol;Acc:MGI:96429]	ENSMUSG00000073489	0.395047	3.54216	0.00274155	0.0640474	-0.217796	0.0975018	1161	1642	0	0	0	0	0	0
Akt2-ps	thymoma viral proto-oncogene 2, pseudogene [Source:MGI Symbol;Acc:MGI:108506]	ENSMUSG00000084347	-0.360846	9.00989	0.00275589	0.064327	-0.121582	0.358975	1162	7750	0	0	0	0	0	0
Zfp36l2	zinc finger protein 36, C3H type-like 2 [Source:MGI Symbol;Acc:MGI:107945]	ENSMUSG00000045817	0.194807	9.5972	0.00276676	0.0645251	-0.184565	0.161694	1163	2932	1	5	0	0	6	0
Gm13623	predicted gene 13623 [Source:MGI Symbol;Acc:MGI:3649578]	ENSMUSG00000083007	-0.294042	10.6663	0.0027706	0.0645592	0.0739431	0.577816	1164	13994	0	0	0	0	0	0
D930016D06Rik	RIKEN cDNA D930016D06 gene [Source:MGI Symbol;Acc:MGI:2442700]	ENSMUSG00000097392	-0.311458	7.57874	0.00278338	0.0647836	-0.117578	0.375136	1165	8174	0	0	0	0	0	0
Eml2	echinoderm microtubule associated protein like 2 [Source:MGI Symbol;Acc:MGI:1919455]	ENSMUSG00000040811	0.15812	9.23831	0.00278575	0.0647836	0.111499	0.400492	1166	8902	0	0	0	0	0	0
Tyrobp	TYRO protein tyrosine kinase binding protein [Source:MGI Symbol;Acc:MGI:1277211]	ENSMUSG00000030579	-0.240368	8.18212	0.00279423	0.0647836	0.191463	0.146317	1167	2615	0	0	0	0	0	0
Olfr453	olfactory receptor 453 [Source:MGI Symbol;Acc:MGI:3030287]	ENSMUSG00000095831	0.245953	5.88657	0.00279506	0.0647836	-0.299864	0.0210328	1168	297	0	0	0	0	0	0
Mtmr10	myotubularin related protein 10 [Source:MGI Symbol;Acc:MGI:2142292]	ENSMUSG00000030522	0.161688	8.5009	0.00279678	0.0647836	-0.14058	0.288239	1169	5836	1	4	0	0	5	0
Mfn1	mitofusin 1 [Source:MGI Symbol;Acc:MGI:1914664]	ENSMUSG00000027668	0.177889	8.47884	0.00279694	0.0647836	0.0894916	0.500283	1170	11690	0	0	0	0	0	0
Gm7271	predicted gene 7271 [Source:MGI Symbol;Acc:MGI:3647743]	ENSMUSG00000091204	0.229089	4.05105	0.00279695	0.0647836	-0.107378	0.418236	1171	9406	0	0	0	0	0	0
Azin2	antizyme inhibitor 2 [Source:MGI Symbol;Acc:MGI:2442093]	ENSMUSG00000028789	0.211004	8.35323	0.00280673	0.0649547	0.0365039	0.783713	1172	20244	0	0	0	0	0	0
Gm14426	predicted gene 14426 [Source:MGI Symbol;Acc:MGI:3652025]	ENSMUSG00000086559	0.465483	4.07711	0.00281066	0.0649901	-0.0725695	0.584921	1173	14196	0	0	0	0	0	0
Eya4	eyes absent 4 homolog (Drosophila) [Source:MGI Symbol;Acc:MGI:1337104]	ENSMUSG00000010461	-0.204491	6.9998	0.00281544	0.0650452	-0.107086	0.419512	1174	9447	0	0	0	0	0	0
Stard4	StAR-related lipid transfer (START) domain containing 4 [Source:MGI Symbol;Acc:MGI:2156764]	ENSMUSG00000024378	-0.227993	7.62345	0.00281983	0.0650912	-0.028379	0.831045	1175	21754	1	0	0	0	1	0
Tmem47	transmembrane protein 47 [Source:MGI Symbol;Acc:MGI:2177570]	ENSMUSG00000025666	0.14439	12.0642	0.00282323	0.0651142	-0.18024	0.171925	1176	3129	1	2	0	0	3	0
BC049715	cDNA sequence BC049715 [Source:MGI Symbol;Acc:MGI:3605234]	ENSMUSG00000047515	-0.641228	6.90968	0.00283326	0.0652901	-0.0359486	0.786925	1177	20329	0	0	0	0	0	0
Cd37	CD37 antigen [Source:MGI Symbol;Acc:MGI:88330]	ENSMUSG00000030798	0.163239	7.49103	0.00283864	0.0653586	0.0221829	0.867555	1178	22939	0	0	0	0	0	0
Ribc2	RIB43A domain with coiled-coils 2 [Source:MGI Symbol;Acc:MGI:1914997]	ENSMUSG00000022431	0.170255	6.16871	0.00285132	0.0655202	-0.0273852	0.836878	1179	21948	0	0	0	0	0	0
Rps2-ps9	ribosomal protein S2, pseudogene 9 [Source:MGI Symbol;Acc:MGI:3644037]	ENSMUSG00000080731	0.267797	8.50379	0.00285225	0.0655202	-0.174775	0.185516	1180	3424	0	0	0	0	0	0
Plekha7	pleckstrin homology domain containing, family A member 7 [Source:MGI Symbol;Acc:MGI:2445094]	ENSMUSG00000045659	-0.156818	7.69805	0.00285291	0.0655202	0.103228	0.436553	1181	9929	0	0	0	0	0	0
Itm2a	integral membrane protein 2A [Source:MGI Symbol;Acc:MGI:107706]	ENSMUSG00000031239	0.231626	8.6406	0.00288068	0.0661021	-0.0303664	0.819405	1182	21398	0	0	0	0	0	0
Atp5s	ATP synthase, H+ transporting, mitochondrial F0 complex, subunit S [Source:MGI Symbol;Acc:MGI:1915305]	ENSMUSG00000054894	0.214503	7.49668	0.00288328	0.0661057	0.0217153	0.870323	1183	23032	0	0	0	0	0	0
Dock1	dedicator of cytokinesis 1 [Source:MGI Symbol;Acc:MGI:2429765]	ENSMUSG00000058325	0.18979	8.08576	0.00288736	0.0661434	-0.0285251	0.830188	1184	21718	1	1	0	0	2	0
4930539J05Rik	RIKEN cDNA 4930539J05 gene [Source:MGI Symbol;Acc:MGI:1922477]	ENSMUSG00000097032	0.282763	7.25648	0.00291066	0.0666165	-0.0698514	0.599096	1185	14610	0	0	0	0	0	0
Ccdc3	coiled-coil domain containing 3 [Source:MGI Symbol;Acc:MGI:1921436]	ENSMUSG00000026676	-0.192226	6.98385	0.00291484	0.0666165	0.0533384	0.688258	1186	17275	0	0	0	0	0	0
Gm15866	predicted gene 15866 [Source:MGI Symbol;Acc:MGI:3801874]	ENSMUSG00000087290	0.44558	6.62996	0.00291608	0.0666165	-0.140258	0.289354	1187	5866	0	0	0	0	0	0
L3mbtl4	l(3)mbt-like 4 (Drosophila) [Source:MGI Symbol;Acc:MGI:2444889]	ENSMUSG00000041565	0.189453	6.93831	0.00291784	0.0666165	0.0491298	0.711739	1188	18006	0	0	0	0	0	0
2016-09-04	septin 4 [Source:MGI Symbol;Acc:MGI:1270156]	ENSMUSG00000020486	0.196096	9.21254	0.00292029	0.0666165	0.0322661	0.808315	1189	21048	2	0	0	0	2	0
Wls	wntless homolog (Drosophila) [Source:MGI Symbol;Acc:MGI:1915401]	ENSMUSG00000028173	0.201205	8.73452	0.00292787	0.0667334	0.108693	0.412525	1190	9250	0	0	0	0	0	0
Olfr871	olfactory receptor 871 [Source:MGI Symbol;Acc:MGI:3030705]	ENSMUSG00000061457	0.599128	3.39861	0.00294562	0.0670815	-0.180591	0.171078	1191	3116	0	0	0	0	0	0
Gm26794	predicted gene, 26794 [Source:MGI Symbol;Acc:MGI:5477288]	ENSMUSG00000097837	-0.289427	6.92074	0.00295401	0.0672161	-0.01587	0.905038	1192	24113	0	0	0	0	0	0
Asic1	acid-sensing (proton-gated) ion channel 1 [Source:MGI Symbol;Acc:MGI:1194915]	ENSMUSG00000023017	0.190059	10.017	0.00295824	0.0672352	-0.0898423	0.498598	1193	11648	1	0	0	0	1	0
Mlip	muscular LMNA-interacting protein [Source:MGI Symbol;Acc:MGI:1916892]	ENSMUSG00000032355	-0.258747	8.40917	0.00296201	0.0672352	0.0695007	0.600935	1194	14662	0	0	0	0	0	0
3110043O21Rik	RIKEN cDNA 3110043O21 gene [Source:MGI Symbol;Acc:MGI:1920455]	ENSMUSG00000028300	0.144129	7.74251	0.00296567	0.0672352	-0.0893747	0.500845	1195	11714	2	4	0	0	6	0
Tc2n	tandem C2 domains, nuclear [Source:MGI Symbol;Acc:MGI:1921663]	ENSMUSG00000021187	0.212798	5.2862	0.00296574	0.0672352	-0.0859552	0.517433	1196	12190	0	0	0	0	0	0
Podn	podocan [Source:MGI Symbol;Acc:MGI:2674939]	ENSMUSG00000028600	-0.227373	7.41147	0.00297022	0.0672352	-0.284754	0.0288221	1197	412	0	0	0	0	0	0
Nub1	negative regulator of ubiquitin-like proteins 1 [Source:MGI Symbol;Acc:MGI:1889001]	ENSMUSG00000028954	0.153054	9.45586	0.00297197	0.0672352	0.0217153	0.870323	1198	23032	0	0	0	0	0	0
Daw1	dynein assembly factor with WDR repeat domains 1 [Source:MGI Symbol;Acc:MGI:1923089]	ENSMUSG00000053161	0.174797	4.7348	0.0029722	0.0672352	-0.14397	0.276652	1199	5564	0	0	0	0	0	0
Serpinf1	serine (or cysteine) peptidase inhibitor, clade F, member 1 [Source:MGI Symbol;Acc:MGI:108080]	ENSMUSG00000000753	-0.177497	7.6842	0.00298094	0.0673349	-0.050065	0.706497	1200	17852	1	0	0	0	1	0
Tmprss7	transmembrane serine protease 7 [Source:MGI Symbol;Acc:MGI:2686594]	ENSMUSG00000033177	-0.208737	6.60899	0.00298157	0.0673349	0.183572	0.164004	1201	2970	0	0	0	0	0	0
Dennd4c	DENN/MADD domain containing 4C [Source:MGI Symbol;Acc:MGI:1914769]	ENSMUSG00000038024	0.190755	8.5849	0.00300941	0.0678847	-0.0164253	0.901732	1202	24010	2	0	0	0	2	0
Derl3	Der1-like domain family, member 3 [Source:MGI Symbol;Acc:MGI:1917627]	ENSMUSG00000009092	-0.200311	7.69652	0.00301093	0.0678847	0.0796715	0.54862	1203	13098	0	0	0	0	0	0
Gm17146	predicted gene 17146 [Source:MGI Symbol;Acc:MGI:4937973]	ENSMUSG00000091881	-0.551676	6.70408	0.00303303	0.0682704	0.169485	0.199391	1204	3753	0	0	0	0	0	0
Eno4	enolase 4 [Source:MGI Symbol;Acc:MGI:2441717]	ENSMUSG00000048029	0.181231	6.52958	0.00303306	0.0682704	-0.0465578	0.726222	1205	18437	0	0	0	0	0	0
Olfr943	olfactory receptor 943 [Source:MGI Symbol;Acc:MGI:3030777]	ENSMUSG00000094970	0.380669	2.86966	0.00303812	0.0683274	-0.154053	0.244037	1206	4821	0	0	0	0	0	0
Rad52	RAD52 homolog (S. cerevisiae) [Source:MGI Symbol;Acc:MGI:101949]	ENSMUSG00000030166	0.185696	8.13937	0.00305289	0.0685205	-0.135991	0.304422	1207	6250	0	0	0	0	0	0
Mir219a-2	microRNA 219a-2 [Source:MGI Symbol;Acc:MGI:3618754]	ENSMUSG00000065485	0.449646	6.784	0.00305388	0.0685205	-0.0853999	0.520153	1208	12271	0	0	0	0	0	0
Gm15160	predicted gene 15160 [Source:MGI Symbol;Acc:MGI:3705557]	ENSMUSG00000081386	0.523944	6.09748	0.00305428	0.0685205	-0.0856045	0.51915	1209	12237	0	0	0	0	0	0
Lrrc10b	leucine rich repeat containing 10B [Source:MGI Symbol;Acc:MGI:2685551]	ENSMUSG00000090291	-0.355045	7.25581	0.003082	0.0690852	-0.118893	0.36978	1210	8028	0	0	0	0	0	0
Prosc	proline synthetase co-transcribed [Source:MGI Symbol;Acc:MGI:1891207]	ENSMUSG00000031485	-0.212648	8.95427	0.00308898	0.0691708	-0.0335813	0.800659	1211	20806	0	0	0	0	0	0
Rab3a	RAB3A, member RAS oncogene family [Source:MGI Symbol;Acc:MGI:97843]	ENSMUSG00000031840	-0.173668	11.5011	0.00309092	0.0691708	0.10504	0.428501	1212	9694	0	0	0	0	0	0
Rcn3	reticulocalbin 3, EF-hand calcium binding domain [Source:MGI Symbol;Acc:MGI:1277122]	ENSMUSG00000019539	0.237789	7.38866	0.00309622	0.0692323	0.0983472	0.45866	1213	10504	0	0	0	0	0	0
Spred1	sprouty protein with EVH-1 domain 1, related sequence [Source:MGI Symbol;Acc:MGI:2150016]	ENSMUSG00000027351	-0.208627	10.318	0.00310309	0.0693287	-0.0957461	0.470686	1214	10840	2	2	0	0	4	0
Klhl3	kelch-like 3 [Source:MGI Symbol;Acc:MGI:2445185]	ENSMUSG00000014164	-0.224906	8.71803	0.00310635	0.0693444	-0.228464	0.0817861	1215	1371	0	0	0	0	0	0
Gm13297	predicted gene 13297 [Source:MGI Symbol;Acc:MGI:3649442]	ENSMUSG00000081693	0.368787	5.24098	0.00310928	0.0693527	-0.0928819	0.484121	1216	11234	0	0	0	0	0	0
Il2	interleukin 2 [Source:MGI Symbol;Acc:MGI:96548]	ENSMUSG00000027720	-0.213009	5.23763	0.00311556	0.0694357	-0.051614	0.697845	1217	17572	0	0	0	0	0	0
Zfp2	zinc finger protein 2 [Source:MGI Symbol;Acc:MGI:99167]	ENSMUSG00000049321	0.182458	7.39803	0.00312472	0.0694577	-0.0282036	0.832074	1218	21792	1	0	0	0	1	0
Vegfc	vascular endothelial growth factor C [Source:MGI Symbol;Acc:MGI:109124]	ENSMUSG00000031520	0.202197	7.24594	0.00312519	0.0694577	-0.20932	0.111587	1219	1905	0	2	0	1	2	1
Stard9	START domain containing 9 [Source:MGI Symbol;Acc:MGI:3045258]	ENSMUSG00000033705	0.154069	7.76288	0.00312649	0.0694577	0.103637	0.434728	1220	9873	0	0	0	0	0	0
Kcnk4	potassium channel, subfamily K, member 4 [Source:MGI Symbol;Acc:MGI:1298234]	ENSMUSG00000024957	-0.257114	9.14005	0.00312679	0.0694577	-0.0360655	0.786248	1221	20314	0	1	0	0	1	0
Parp4	poly (ADP-ribose) polymerase family, member 4 [Source:MGI Symbol;Acc:MGI:2685589]	ENSMUSG00000054509	0.234331	7.11305	0.0031345	0.0695575	-0.0208677	0.875343	1222	23210	0	0	0	0	0	0
Olfr1505	olfactory receptor 1505 [Source:MGI Symbol;Acc:MGI:3031339]	ENSMUSG00000062314	0.341054	2.83205	0.00314014	0.0695575	0.0557057	0.675176	1223	16883	0	0	0	0	0	0
Lta4h	leukotriene A4 hydrolase [Source:MGI Symbol;Acc:MGI:96836]	ENSMUSG00000015889	0.161137	8.02004	0.0031404	0.0695575	0.0291096	0.826761	1224	21611	0	0	0	0	0	0
Bcas3os1	breast carcinoma amplified sequence 3, opposite strand 1 [Source:MGI Symbol;Acc:MGI:1918739]	ENSMUSG00000086199	-0.157838	5.66614	0.00314206	0.0695575	-0.0174482	0.895645	1225	23806	0	0	0	0	0	0
Elp4	elongation protein 4 homolog (S. cerevisiae) [Source:MGI Symbol;Acc:MGI:1925016]	ENSMUSG00000027167	0.153978	8.41469	0.0031441	0.0695575	-0.0329675	0.804229	1226	20916	0	0	0	0	0	0
Rrn3	RRN3 RNA polymerase I transcription factor homolog (yeast) [Source:MGI Symbol;Acc:MGI:1925255]	ENSMUSG00000022682	0.172605	9.3336	0.00315224	0.0696342	-0.17796	0.177503	1227	3254	0	0	0	0	0	0
Phactr2	phosphatase and actin regulator 2 [Source:MGI Symbol;Acc:MGI:2446138]	ENSMUSG00000062866	0.150338	8.49522	0.00315523	0.0696342	-0.115708	0.382833	1228	8390	1	5	0	0	6	0
Srd5a3	steroid 5 alpha-reductase 3 [Source:MGI Symbol;Acc:MGI:1930252]	ENSMUSG00000029233	-0.190103	8.03787	0.00315555	0.0696342	-0.0762228	0.566112	1229	13676	0	0	0	0	0	0
Slc6a11	solute carrier family 6 (neurotransmitter transporter, GABA), member 11 [Source:MGI Symbol;Acc:MGI:95630]	ENSMUSG00000030307	0.230055	11.6668	0.00315784	0.0696342	-0.0230305	0.862543	1230	22771	1	0	0	0	1	0
4933439C10Rik	RIKEN cDNA 4933439C10 gene [Source:MGI Symbol;Acc:MGI:1921726]	ENSMUSG00000072893	0.23259	7.9304	0.00316519	0.0697395	0.00318569	0.980895	1231	26492	0	0	0	0	0	0
Asb17os	ankyrin repeat and SOCS box-containing 17, opposite strand [Source:MGI Symbol;Acc:MGI:1919567]	ENSMUSG00000086438	0.420402	6.03848	0.00317701	0.0699432	-0.172144	0.192325	1232	3586	0	0	0	0	0	0
Alx1	ALX homeobox 1 [Source:MGI Symbol;Acc:MGI:104621]	ENSMUSG00000036602	0.18515	6.48216	0.00319028	0.0701785	0.156128	0.237666	1233	4670	0	0	0	0	0	0
Kif1c	kinesin family member 1C [Source:MGI Symbol;Acc:MGI:1098260]	ENSMUSG00000020821	0.153191	8.76135	0.00319368	0.0701963	-0.0857798	0.518291	1234	12212	1	0	0	0	1	0
Kcng1	potassium voltage-gated channel, subfamily G, member 1 [Source:MGI Symbol;Acc:MGI:3616086]	ENSMUSG00000074575	-0.263226	8.16866	0.0031967	0.0702058	0.069676	0.600015	1235	14632	0	0	0	0	0	0
Lrrc8b	leucine rich repeat containing 8 family, member B [Source:MGI Symbol;Acc:MGI:2141353]	ENSMUSG00000070639	-0.237596	11.0307	0.00321101	0.0704629	0.0993702	0.453977	1236	10380	0	0	0	0	0	0
Urb1	URB1 ribosome biogenesis 1 homolog (S. cerevisiae) [Source:MGI Symbol;Acc:MGI:2146468]	ENSMUSG00000039929	-0.172954	7.77113	0.00321451	0.070473	0.0769534	0.562384	1237	13561	0	0	0	0	0	0
Bak1	BCL2-antagonist/killer 1 [Source:MGI Symbol;Acc:MGI:1097161]	ENSMUSG00000057789	-0.218122	7.75266	0.00321666	0.070473	-0.207567	0.114687	1238	1971	3	0	0	0	3	0
Pdgfra	platelet derived growth factor receptor, alpha polypeptide [Source:MGI Symbol;Acc:MGI:97530]	ENSMUSG00000029231	0.175268	8.26362	0.00322461	0.070482	0.179392	0.173984	1239	3166	4	6	0	0	10	0
Dhfr	dihydrofolate reductase [Source:MGI Symbol;Acc:MGI:94890]	ENSMUSG00000021707	0.223634	6.67972	0.00322531	0.070482	-0.149552	0.258255	1240	5160	1	0	0	0	1	0
Immp2l	IMP2 inner mitochondrial membrane peptidase-like (S. cerevisiae) [Source:MGI Symbol;Acc:MGI:2135611]	ENSMUSG00000056899	0.197333	8.034	0.00322591	0.070482	-0.17796	0.177503	1241	3254	0	0	0	0	0	0
Pvrl3	poliovirus receptor-related 3 [Source:MGI Symbol;Acc:MGI:1930171]	ENSMUSG00000022656	0.181694	7.99384	0.00323092	0.070482	-0.234338	0.0740281	1242	1221	0	0	0	0	0	0
Sepn1	selenoprotein N, 1 [Source:MGI Symbol;Acc:MGI:2151208]	ENSMUSG00000050989	0.271438	8.42599	0.00323177	0.070482	-0.0260408	0.844785	1243	22229	0	0	0	0	0	0
Olfr908	olfactory receptor 908 [Source:MGI Symbol;Acc:MGI:3030742]	ENSMUSG00000063732	0.454	5.35809	0.00323266	0.070482	-0.166357	0.207932	1244	3960	0	0	0	0	0	0
Stk35	serine/threonine kinase 35 [Source:MGI Symbol;Acc:MGI:1914583]	ENSMUSG00000037885	0.18875	9.53393	0.00323628	0.0705041	-0.169514	0.199312	1245	3750	4	4	0	0	8	0
Gm20628	predicted gene 20628 [Source:MGI Symbol;Acc:MGI:5313075]	ENSMUSG00000093656	-0.436193	6.40439	0.00324564	0.0706514	-0.0551212	0.678398	1246	16976	0	0	0	0	0	0
Ifitm7	interferon induced transmembrane protein 7 [Source:MGI Symbol;Acc:MGI:1921732]	ENSMUSG00000065968	-0.180823	8.16604	0.00325014	0.0706924	-0.181467	0.168975	1247	3074	0	0	0	0	0	0
Gm16063	predicted gene 16063 [Source:MGI Symbol;Acc:MGI:3801955]	ENSMUSG00000085708	-0.245758	5.8433	0.00326176	0.0708884	-0.10542	0.426823	1248	9652	0	0	0	0	0	0
Pih1d2	PIH1 domain containing 2 [Source:MGI Symbol;Acc:MGI:1919864]	ENSMUSG00000000167	0.190034	7.13608	0.00326543	0.0709114	-0.149464	0.258537	1249	5167	0	0	0	0	0	0
Vmn2r51	vomeronasal 2, receptor 51 [Source:MGI Symbol;Acc:MGI:3757937]	ENSMUSG00000058685	-0.257817	3.26813	0.00328081	0.0711884	-0.0742646	0.576158	1250	13952	0	0	0	0	0	0
Vmn1r179	vomeronasal 1 receptor 179 [Source:MGI Symbol;Acc:MGI:3033486]	ENSMUSG00000046924	0.52847	5.12373	0.00328387	0.0711978	0.121232	0.360374	1251	7786	0	0	0	0	0	0
Pnoc	prepronociceptin [Source:MGI Symbol;Acc:MGI:105308]	ENSMUSG00000045731	-0.208477	7.41954	0.00328799	0.0712302	0.232994	0.0757498	1252	1254	0	4	0	2	4	2
Heatr1	HEAT repeat containing 1 [Source:MGI Symbol;Acc:MGI:2442524]	ENSMUSG00000050244	-0.189471	7.61349	0.00329557	0.0713373	-0.0393681	0.767202	1253	19706	0	0	0	0	0	0
Mpp5	membrane protein, palmitoylated 5 (MAGUK p55 subfamily member 5) [Source:MGI Symbol;Acc:MGI:1927339]	ENSMUSG00000021112	0.15352	8.09128	0.00329857	0.0713453	-0.0342535	0.796753	1254	20659	1	0	0	0	1	0
4930524O07Rik	RIKEN cDNA 4930524O07 gene [Source:MGI Symbol;Acc:MGI:1915514]	ENSMUSG00000090207	-0.306671	6.35088	0.00332699	0.0719027	0.241206	0.0657129	1255	1072	0	0	0	0	0	0
Rasd1	RAS, dexamethasone-induced 1 [Source:MGI Symbol;Acc:MGI:1270848]	ENSMUSG00000049892	-0.240709	7.67114	0.00333764	0.0720203	0.0594467	0.654698	1256	16230	0	4	0	0	4	0
Ipp	IAP promoted placental gene [Source:MGI Symbol;Acc:MGI:96581]	ENSMUSG00000028696	0.251587	7.28231	0.00333875	0.0720203	0.0888486	0.503379	1257	11785	0	0	0	0	0	0
Kcnip4	Kv channel interacting protein 4 [Source:MGI Symbol;Acc:MGI:1933131]	ENSMUSG00000029088	0.188482	10.5744	0.0033416	0.0720203	0.0335813	0.800659	1258	20811	0	1	0	0	1	0
Nr4a2	nuclear receptor subfamily 4, group A, member 2 [Source:MGI Symbol;Acc:MGI:1352456]	ENSMUSG00000026826	-0.363595	9.86867	0.00334305	0.0720203	0.0904269	0.495797	1259	11570	2	0	0	0	2	0
Gadd45b	growth arrest and DNA-damage-inducible 45 beta [Source:MGI Symbol;Acc:MGI:107776]	ENSMUSG00000015312	-0.34782	8.08368	0.00334614	0.0720297	0.114246	0.388911	1260	8568	0	0	0	0	0	0
Fam76b	family with sequence similarity 76, member B [Source:MGI Symbol;Acc:MGI:1920076]	ENSMUSG00000037808	0.158388	8.01697	0.00336352	0.0723464	-0.0781809	0.556148	1261	13358	3	4	0	0	7	0
Ak2	adenylate kinase 2 [Source:MGI Symbol;Acc:MGI:87978]	ENSMUSG00000028792	-0.187956	8.28777	0.00336909	0.0724087	-0.0263039	0.843237	1262	22164	0	5	0	0	5	0
Clic4	chloride intracellular channel 4 (mitochondrial) [Source:MGI Symbol;Acc:MGI:1352754]	ENSMUSG00000037242	0.228161	10.7383	0.00337653	0.0724556	-0.0822142	0.535892	1263	12744	0	1	0	1	1	1
Zbtb25	zinc finger and BTB domain containing 25 [Source:MGI Symbol;Acc:MGI:99197]	ENSMUSG00000056459	0.256308	8.65755	0.00337671	0.0724556	-0.104397	0.431349	1264	9778	0	0	0	0	0	0
Papss1	3'-phosphoadenosine 5'-phosphosulfate synthase 1 [Source:MGI Symbol;Acc:MGI:1330587]	ENSMUSG00000028032	0.199373	8.66984	0.00338122	0.0724556	0.12924	0.329279	1265	6924	0	0	0	0	0	0
Olfr485	olfactory receptor 485 [Source:MGI Symbol;Acc:MGI:3030319]	ENSMUSG00000070411	0.455703	5.45757	0.00338196	0.0724556	-0.0487206	0.714036	1266	18072	0	0	0	0	0	0
Gm13202	predicted gene 13202 [Source:MGI Symbol;Acc:MGI:3649942]	ENSMUSG00000094320	-0.393944	6.24909	0.00338686	0.0725033	0.0419693	0.752296	1267	19244	0	0	0	0	0	0
Ctso	cathepsin O [Source:MGI Symbol;Acc:MGI:2139628]	ENSMUSG00000028015	0.212825	8.54866	0.00339732	0.0726337	-0.0861306	0.516576	1268	12164	1	0	0	0	1	0
Uqcc3	ubiquinol-cytochrome c reductase complex assembly factor 3 [Source:MGI Symbol;Acc:MGI:2147553]	ENSMUSG00000071654	0.213703	7.80669	0.0033983	0.0726337	-0.0208385	0.875516	1269	23216	0	0	0	0	0	0
B3gnt8	UDP-GlcNAc:betaGal beta-1,3-N-acetylglucosaminyltransferase 8 [Source:MGI Symbol;Acc:MGI:2385269]	ENSMUSG00000059479	-0.23243	5.91221	0.00340131	0.0726406	0.0527246	0.691665	1270	17373	0	0	0	0	0	0
Pi4k2a	phosphatidylinositol 4-kinase type 2 alpha [Source:MGI Symbol;Acc:MGI:1934031]	ENSMUSG00000025178	0.157823	9.43362	0.00340851	0.0727372	0.0856922	0.51872	1271	12225	3	4	0	0	7	0
Traf6	TNF receptor-associated factor 6 [Source:MGI Symbol;Acc:MGI:108072]	ENSMUSG00000027164	0.213189	8.04167	0.00341487	0.0728157	-0.0270345	0.838939	1272	22021	1	0	0	0	1	0
Nim1k	NIM1 serine/threonine protein kinase [Source:MGI Symbol;Acc:MGI:2442399]	ENSMUSG00000095930	-0.229929	7.53075	0.00341811	0.0728275	-0.022446	0.865999	1273	22886	0	0	0	0	0	0
B3galt6	UDP-Gal:betaGal beta 1,3-galactosyltransferase, polypeptide 6 [Source:MGI Symbol;Acc:MGI:2152819]	ENSMUSG00000050796	-0.239923	8.94291	0.00342884	0.0729988	0.0294311	0.824878	1274	21552	0	0	0	0	0	0
Mtx2	metaxin 2 [Source:MGI Symbol;Acc:MGI:1859652]	ENSMUSG00000027099	0.171334	8.80868	0.00343878	0.0731294	0.0390466	0.76905	1275	19762	1	0	0	0	1	0
Elovl7	ELOVL family member 7, elongation of long chain fatty acids (yeast) [Source:MGI Symbol;Acc:MGI:1921809]	ENSMUSG00000021696	0.177031	8.34403	0.00344037	0.0731294	-0.0567579	0.669392	1276	16688	3	0	0	0	3	0
Lefty1	left right determination factor 1 [Source:MGI Symbol;Acc:MGI:107405]	ENSMUSG00000038793	-0.292035	6.09063	0.00345687	0.0734227	0.0356271	0.788786	1277	20396	0	0	0	0	0	0
Gm6645	predicted gene 6645 [Source:MGI Symbol;Acc:MGI:3647900]	ENSMUSG00000083554	0.213166	6.72297	0.00346012	0.0734342	0.00637138	0.961802	1278	25916	0	0	0	0	0	0
Gm16334	predicted gene 16334 [Source:MGI Symbol;Acc:MGI:3840149]	ENSMUSG00000089757	-0.369093	7.65152	0.00347994	0.073759	0.178136	0.177069	1279	3233	0	0	0	0	0	0
Mei1	meiosis defective 1 [Source:MGI Symbol;Acc:MGI:3028590]	ENSMUSG00000068117	-0.163904	6.93327	0.00348087	0.073759	0.23501	0.0731791	1280	1210	0	0	0	0	0	0
Zfp229	zinc finger protein 229 [Source:MGI Symbol;Acc:MGI:2679295]	ENSMUSG00000061544	0.238031	5.98822	0.00348614	0.0738131	-0.292061	0.0247973	1281	353	0	0	0	0	0	0
Cck	cholecystokinin [Source:MGI Symbol;Acc:MGI:88297]	ENSMUSG00000032532	-0.266764	11.2838	0.00350775	0.0742065	0.170683	0.196185	1282	3671	0	0	0	0	0	0
Gm11497	predicted gene 11497 [Source:MGI Symbol;Acc:MGI:3651117]	ENSMUSG00000086919	0.372395	5.38036	0.00351019	0.0742065	0.181467	0.168975	1283	3074	0	0	0	0	0	0
Ube2n	ubiquitin-conjugating enzyme E2N [Source:MGI Symbol;Acc:MGI:1934835]	ENSMUSG00000074781	0.216826	9.58555	0.00352149	0.0743498	0.029285	0.825734	1284	21588	6	3	0	0	9	0
Car13	carbonic anhydrase 13 [Source:MGI Symbol;Acc:MGI:1931322]	ENSMUSG00000027555	0.404463	6.68293	0.00352245	0.0743498	-0.356564	0.00557191	1285	60	0	0	0	0	0	0
Nadk2	NAD kinase 2, mitochondrial [Source:MGI Symbol;Acc:MGI:1915896]	ENSMUSG00000022253	0.185866	9.2494	0.00352564	0.0743591	-0.0684485	0.60647	1286	14834	0	0	0	0	0	0
Gm7155	predicted gene 7155 [Source:MGI Symbol;Acc:MGI:3646473]	ENSMUSG00000081106	0.752366	4.21924	0.00353872	0.0745771	-0.0994871	0.453443	1287	10361	0	0	0	0	0	0
Gm14788	predicted gene 14788 [Source:MGI Symbol;Acc:MGI:3705584]	ENSMUSG00000081235	0.414708	6.65072	0.00355125	0.0747831	-0.0425538	0.748958	1288	19130	0	0	0	0	0	0
1700020I14Rik	RIKEN cDNA 1700020I14 gene [Source:MGI Symbol;Acc:MGI:1913852]	ENSMUSG00000085438	-0.136502	11.1264	0.00355831	0.0748379	-0.00944017	0.943428	1289	25336	0	0	0	0	0	0
Gm20495	predicted gene 20495 [Source:MGI Symbol;Acc:MGI:5141960]	ENSMUSG00000092480	-0.4077	7.52059	0.00355937	0.0748379	0.0877965	0.508467	1290	11906	0	0	0	0	0	0
Olfr429	olfactory receptor 429 [Source:MGI Symbol;Acc:MGI:3030263]	ENSMUSG00000049528	0.751595	7.60736	0.00356462	0.0748902	-0.246087	0.0602726	1291	974	0	0	0	0	0	0
Slc9b2	solute carrier family 9, subfamily B (NHA2, cation proton antiporter 2), member 2 [Source:MGI Symbol;Acc:MGI:2140077]	ENSMUSG00000037994	0.186485	6.80913	0.00356995	0.0749441	-0.0163376	0.902254	1292	24022	0	0	0	0	0	0
Mettl5	methyltransferase like 5 [Source:MGI Symbol;Acc:MGI:1922672]	ENSMUSG00000051730	0.159357	7.25921	0.00358285	0.0751567	0.0728617	0.583406	1293	14159	2	0	0	0	2	0
Col1a2	collagen, type I, alpha 2 [Source:MGI Symbol;Acc:MGI:88468]	ENSMUSG00000029661	0.172863	7.81446	0.0035938	0.075321	0.0844939	0.524605	1294	12396	2	0	0	0	2	0
1700001G01Rik	RIKEN cDNA 1700001G01 gene [Source:MGI Symbol;Acc:MGI:1922683]	ENSMUSG00000087170	0.238504	3.36774	0.00359623	0.075321	-0.0386667	0.771236	1295	19830	0	0	0	0	0	0
Gm7091	predicted gene 7091 [Source:MGI Symbol;Acc:MGI:3643894]	ENSMUSG00000082165	-0.236763	8.97375	0.00360533	0.075433	0.247519	0.0587472	1296	950	0	0	0	0	0	0
Fam170a	family with sequence similarity 170, member A [Source:MGI Symbol;Acc:MGI:2684939]	ENSMUSG00000035420	-0.178937	5.75643	0.00360907	0.075433	-0.0840555	0.526766	1297	12470	0	0	0	0	0	0
Akr1c14	aldo-keto reductase family 1, member C14 [Source:MGI Symbol;Acc:MGI:2145458]	ENSMUSG00000033715	-0.204696	5.6531	0.00360993	0.075433	0.158875	0.229408	1298	4478	0	0	0	0	0	0
Scube1	signal peptide, CUB domain, EGF-like 1 [Source:MGI Symbol;Acc:MGI:1890616]	ENSMUSG00000016763	-0.251741	8.5048	0.00361502	0.0754812	0.187284	0.155498	1299	2814	0	0	0	0	0	0
3110040N11Rik	RIKEN cDNA 3110040N11 gene [Source:MGI Symbol;Acc:MGI:1914540]	ENSMUSG00000025102	0.194909	7.84152	0.00362351	0.0755736	-0.0938756	0.479437	1300	11092	0	0	0	0	0	0
Cyyr1	cysteine and tyrosine-rich protein 1 [Source:MGI Symbol;Acc:MGI:2152187]	ENSMUSG00000041134	-0.181566	6.70186	0.00362501	0.0755736	0.0891701	0.50183	1301	11743	0	0	0	0	0	0
F5	coagulation factor V [Source:MGI Symbol;Acc:MGI:88382]	ENSMUSG00000026579	0.294357	7.09789	0.00363005	0.0756205	0.0965936	0.466749	1302	10717	0	0	0	0	0	0
Kdm5d	lysine (K)-specific demethylase 5D [Source:MGI Symbol;Acc:MGI:99780]	ENSMUSG00000056673	-0.390415	8.19689	0.00363753	0.075718	-0.0510295	0.701105	1303	17670	0	0	0	0	0	0
Klhl4	kelch-like 4 [Source:MGI Symbol;Acc:MGI:2442829]	ENSMUSG00000025597	0.257628	8.18586	0.0036683	0.0763	-0.0707574	0.594354	1304	14468	1	0	0	0	1	0
Aebp1	AE binding protein 1 [Source:MGI Symbol;Acc:MGI:1197012]	ENSMUSG00000020473	0.249631	8.15569	0.00367192	0.0763169	0.159694	0.226987	1305	4428	0	0	0	0	0	0
Mettl20	methyltransferase like 20 [Source:MGI Symbol;Acc:MGI:2443575]	ENSMUSG00000039958	0.187447	5.27039	0.00368332	0.0764953	-0.139411	0.292307	1306	5956	0	0	0	0	0	0
Rasd2	RASD family, member 2 [Source:MGI Symbol;Acc:MGI:1922391]	ENSMUSG00000034472	-0.228541	9.21619	0.00370619	0.0769112	0.0134734	0.919327	1307	24577	1	0	0	0	1	0
Ice2	interactor of little elongation complex ELL subunit 2 [Source:MGI Symbol;Acc:MGI:2135947]	ENSMUSG00000032235	0.207741	7.49671	0.00371032	0.0769381	0.0346919	0.794208	1308	20576	0	0	0	0	0	0
Zfp606	zinc finger protein 606 [Source:MGI Symbol;Acc:MGI:1914620]	ENSMUSG00000030386	0.128967	7.67988	0.00371458	0.0769677	-0.0927357	0.484812	1309	11254	0	0	0	0	0	0
Gm16630	predicted gene, 16630 [Source:MGI Symbol;Acc:MGI:4439554]	ENSMUSG00000097434	-0.347888	7.87943	0.00372786	0.0770408	0.0742354	0.576309	1310	13956	0	0	0	0	0	0
Gm9341	predicted gene 9341 [Source:MGI Symbol;Acc:MGI:3645378]	ENSMUSG00000098031	-0.315394	6.736	0.00372814	0.0770408	0.0514679	0.698659	1311	17595	0	0	0	0	0	0
Dlgap1	discs, large (Drosophila) homolog-associated protein 1 [Source:MGI Symbol;Acc:MGI:1346065]	ENSMUSG00000003279	-0.187718	9.82834	0.00373082	0.0770408	0.178077	0.177214	1312	3235	0	0	0	0	0	0
Lepr	leptin receptor [Source:MGI Symbol;Acc:MGI:104993]	ENSMUSG00000057722	0.198741	6.52391	0.00373174	0.0770408	-0.309684	0.0169941	1313	229	0	3	0	1	3	1
Fbxo30	F-box protein 30 [Source:MGI Symbol;Acc:MGI:1919115]	ENSMUSG00000047648	0.212399	7.56838	0.00373231	0.0770408	-0.0578685	0.663308	1314	16494	0	5	0	0	5	0
Glra3	glycine receptor, alpha 3 subunit [Source:MGI Symbol;Acc:MGI:95749]	ENSMUSG00000038257	0.187344	6.97877	0.0037519	0.0773671	-0.0162792	0.902602	1315	24034	0	0	0	0	0	0
Gm27210	predicted gene 27210 [Source:MGI Symbol;Acc:MGI:5521053]	ENSMUSG00000098668	0.322072	5.89822	0.00375383	0.0773671	-0.0884687	0.505213	1316	11831	0	0	0	0	0	0
Cmtm3	CKLF-like MARVEL transmembrane domain containing 3 [Source:MGI Symbol;Acc:MGI:2447162]	ENSMUSG00000031875	0.208301	8.75252	0.00376295	0.0774961	-0.21198	0.107008	1317	1812	1	0	0	0	1	0
Sgtb	small glutamine-rich tetratricopeptide repeat (TPR)-containing, beta [Source:MGI Symbol;Acc:MGI:2444615]	ENSMUSG00000042743	-0.229812	10.504	0.00377337	0.0776042	-0.11562	0.383196	1318	8398	2	0	0	0	2	0
Itgb3bp	integrin beta 3 binding protein (beta3-endonexin) [Source:MGI Symbol;Acc:MGI:1914983]	ENSMUSG00000028549	-0.182323	6.38351	0.00377454	0.0776042	0.00993702	0.940456	1319	25237	0	0	0	0	0	0
Pcdhb10	protocadherin beta 10 [Source:MGI Symbol;Acc:MGI:2136745]	ENSMUSG00000045657	0.298843	7.48559	0.00377746	0.0776042	0.00748199	0.95515	1320	25670	0	0	0	0	0	0
Gm27229	predicted gene 27229 [Source:MGI Symbol;Acc:MGI:5521072]	ENSMUSG00000099055	-0.509012	7.3343	0.00377964	0.0776042	-0.146045	0.269714	1321	5396	0	0	0	0	0	0
Uqcr11	ubiquinol-cytochrome c reductase, complex III subunit XI [Source:MGI Symbol;Acc:MGI:1913844]	ENSMUSG00000020163	-0.252688	8.12945	0.00379059	0.0777702	-0.00394558	0.97634	1322	26354	0	0	0	0	0	0
Ccdc15	coiled-coil domain containing 15 [Source:MGI Symbol;Acc:MGI:2444488]	ENSMUSG00000034303	0.171163	7.52873	0.00379399	0.0777812	-0.0630708	0.635098	1323	15648	0	0	0	0	0	0
5730412P04Rik	RIKEN cDNA 5730412P04 gene [Source:MGI Symbol;Acc:MGI:1917741]	ENSMUSG00000087553	0.242639	4.78449	0.00379962	0.0778376	-0.0756967	0.568803	1324	13758	0	0	0	0	0	0
Ly6g6d	lymphocyte antigen 6 complex, locus G6D [Source:MGI Symbol;Acc:MGI:2148931]	ENSMUSG00000073413	-0.211349	6.30142	0.00381402	0.0780498	-0.109453	0.409246	1325	9158	0	0	0	0	0	0
Rgs5	regulator of G-protein signaling 5 [Source:MGI Symbol;Acc:MGI:1098434]	ENSMUSG00000026678	-0.170648	8.72639	0.00381573	0.0780498	-0.0472301	0.722427	1326	18330	1	0	0	0	1	0
Atad2b	ATPase family, AAA domain containing 2B [Source:MGI Symbol;Acc:MGI:2444798]	ENSMUSG00000052812	0.157076	8.66121	0.00382798	0.0782413	-0.0390759	0.768882	1327	19754	2	1	0	0	3	0
Dkk3	dickkopf homolog 3 (Xenopus laevis) [Source:MGI Symbol;Acc:MGI:1354952]	ENSMUSG00000030772	-0.269681	9.58066	0.00383772	0.0783813	-0.0256901	0.84685	1328	22302	0	0	0	0	0	0
1110020A21Rik	RIKEN cDNA 1110020A21 gene [Source:MGI Symbol;Acc:MGI:1915781]	ENSMUSG00000097047	0.367211	5.96283	0.00385099	0.0785931	-0.111148	0.401985	1329	8954	0	0	0	0	0	0
Cab39l	calcium binding protein 39-like [Source:MGI Symbol;Acc:MGI:1914081]	ENSMUSG00000021981	0.190326	8.75649	0.00386537	0.0788275	-0.12921	0.329389	1330	6926	0	0	0	0	0	0
Gm11803	predicted gene 11803 [Source:MGI Symbol;Acc:MGI:3650653]	ENSMUSG00000081913	-0.198188	6.78879	0.00387747	0.0789927	0.160483	0.224669	1331	4368	0	0	0	0	0	0
Gm6472	predicted pseudogene 6472 [Source:MGI Symbol;Acc:MGI:3648396]	ENSMUSG00000095597	-0.313426	9.6672	0.0038793	0.0789927	0.154784	0.24178	1332	4774	0	0	0	0	0	0
Col12a1	collagen, type XII, alpha 1 [Source:MGI Symbol;Acc:MGI:88448]	ENSMUSG00000032332	0.153866	6.77915	0.00389335	0.0791752	-0.039865	0.764348	1333	19606	0	5	0	0	5	0
Tapbp	TAP binding protein [Source:MGI Symbol;Acc:MGI:1201689]	ENSMUSG00000024308	0.140223	8.45582	0.0038942	0.0791752	0.170858	0.195719	1334	3661	0	0	0	0	0	0
Gm12364	predicted gene 12364 [Source:MGI Symbol;Acc:MGI:3649785]	ENSMUSG00000086792	0.372352	7.31651	0.00389864	0.0791752	-0.0777425	0.558372	1335	13423	0	0	0	0	0	0
Pnmal2	PNMA-like 2 [Source:MGI Symbol;Acc:MGI:3645856]	ENSMUSG00000070802	0.242512	9.38635	0.00389994	0.0791752	-0.0116029	0.930497	1336	24926	0	0	0	0	0	0
Cd55	CD55 antigen [Source:MGI Symbol;Acc:MGI:104850]	ENSMUSG00000026399	0.201169	7.22895	0.00391	0.0792996	-0.0803145	0.545388	1337	13014	0	0	0	0	0	0
Zswim5	zinc finger SWIM-type containing 5 [Source:MGI Symbol;Acc:MGI:1921714]	ENSMUSG00000033948	-0.148484	8.65832	0.00391191	0.0792996	0.0492759	0.710919	1338	17980	1	9	0	0	10	0
Gm8378	predicted gene 8378 [Source:MGI Symbol;Acc:MGI:3646777]	ENSMUSG00000090722	-0.273136	6.34748	0.00392358	0.0794768	0.185676	0.159141	1339	2886	0	0	0	0	0	0
Gm340	predicted gene 340 [Source:MGI Symbol;Acc:MGI:2685186]	ENSMUSG00000090673	0.189806	7.80772	0.00394438	0.0798383	0.0964183	0.467562	1340	10740	0	0	0	0	0	0
Nedd1	neural precursor cell expressed, developmentally down-regulated gene 1 [Source:MGI Symbol;Acc:MGI:97293]	ENSMUSG00000019988	0.246873	7.26821	0.00394915	0.0798754	-0.145139	0.272729	1341	5470	0	1	0	1	1	1
Rccd1	RCC1 domain containing 1 [Source:MGI Symbol;Acc:MGI:2444156]	ENSMUSG00000038930	-0.139323	7.67442	0.0039572	0.079957	0.121115	0.36084	1342	7794	0	0	0	0	0	0
Ccdc149	coiled-coil domain containing 149 [Source:MGI Symbol;Acc:MGI:2685293]	ENSMUSG00000045790	0.151988	8.32032	0.00395909	0.079957	0.107407	0.418109	1343	9404	0	0	0	0	0	0
Nrsn1	neurensin 1 [Source:MGI Symbol;Acc:MGI:894662]	ENSMUSG00000048978	-0.159302	11.8705	0.00397204	0.0801244	-0.0458564	0.730188	1344	18550	3	0	0	0	3	0
Sys1	SYS1 Golgi-localized integral membrane protein homolog (S. cerevisiae) [Source:MGI Symbol;Acc:MGI:1913710]	ENSMUSG00000045503	-0.195165	7.475	0.00397328	0.0801244	0.0121582	0.927179	1345	24830	0	0	0	0	0	0
Ifi27	interferon, alpha-inducible protein 27 [Source:MGI Symbol;Acc:MGI:1277180]	ENSMUSG00000064215	-0.19044	7.80463	0.00399638	0.0804285	0.0545659	0.681463	1346	17050	0	0	0	0	0	0
Gm6062	predicted gene 6062 [Source:MGI Symbol;Acc:MGI:3645240]	ENSMUSG00000080938	-0.215514	4.48027	0.00399701	0.0804285	0.0361532	0.785741	1347	20302	0	0	0	0	0	0
Ahnak2	AHNAK nucleoprotein 2 [Source:MGI Symbol;Acc:MGI:2144831]	ENSMUSG00000072812	0.278487	7.51984	0.00399846	0.0804285	-0.014058	0.915839	1348	24470	0	0	0	0	0	0
Itgb1	integrin beta 1 (fibronectin receptor beta) [Source:MGI Symbol;Acc:MGI:96610]	ENSMUSG00000025809	0.170543	8.58348	0.00400254	0.0804285	-0.121436	0.359558	1349	7766	4	0	0	0	4	0
Nop14	NOP14 nucleolar protein [Source:MGI Symbol;Acc:MGI:1922666]	ENSMUSG00000036693	0.188705	7.88416	0.00400765	0.0804285	-0.00683901	0.959	1350	25812	0	0	0	0	0	0
Shmt1	serine hydroxymethyltransferase 1 (soluble) [Source:MGI Symbol;Acc:MGI:98299]	ENSMUSG00000020534	-0.144115	6.53438	0.00400845	0.0804285	0.167819	0.203909	1351	3866	1	0	0	0	1	0
Lama3	laminin, alpha 3 [Source:MGI Symbol;Acc:MGI:99909]	ENSMUSG00000024421	-0.148934	6.90769	0.00400912	0.0804285	0.0310678	0.815306	1352	21266	0	4	0	0	4	0
Fam151b	family with sequence similarity 151, member B [Source:MGI Symbol;Acc:MGI:1921192]	ENSMUSG00000034334	-0.230766	7.91203	0.00403532	0.0808887	0.170332	0.19712	1353	3702	0	0	0	0	0	0
Chchd7	coiled-coil-helix-coiled-coil-helix domain containing 7 [Source:MGI Symbol;Acc:MGI:1913683]	ENSMUSG00000042198	0.193422	7.35507	0.00403802	0.0808887	0.109278	0.410001	1354	9182	0	0	0	0	0	0
Gm22751	predicted gene, 22751 [Source:MGI Symbol;Acc:MGI:5452528]	ENSMUSG00000076031	1.14981	5.98366	0.00404301	0.0809288	0.157239	0.234303	1355	4593	0	0	0	0	0	0
Gm13584	predicted gene 13584 [Source:MGI Symbol;Acc:MGI:3650662]	ENSMUSG00000087539	-0.355348	5.87564	0.00404806	0.0809702	0.166796	0.20672	1356	3930	0	0	0	0	0	0
Abcg2	ATP-binding cassette, sub-family G (WHITE), member 2 [Source:MGI Symbol;Acc:MGI:1347061]	ENSMUSG00000029802	0.200158	6.94963	0.00405387	0.0810265	0.107086	0.419512	1357	9444	0	0	0	0	0	0
Gm16582	predicted gene 16582 [Source:MGI Symbol;Acc:MGI:4415002]	ENSMUSG00000089964	-0.254381	6.82666	0.00405964	0.0810419	0.00663442	0.960226	1358	25860	0	0	0	0	0	0
Slc35e3	solute carrier family 35, member E3 [Source:MGI Symbol;Acc:MGI:2448489]	ENSMUSG00000060181	-0.385863	8.1406	0.00406061	0.0810419	0.212331	0.106416	1359	1802	0	0	0	0	0	0
Gm14049	predicted gene 14049 [Source:MGI Symbol;Acc:MGI:3650777]	ENSMUSG00000083953	-0.544234	6.12139	0.00407205	0.0811653	-0.218351	0.0966296	1360	1622	0	0	0	0	0	0
Klf2	Kruppel-like factor 2 (lung) [Source:MGI Symbol;Acc:MGI:1342772]	ENSMUSG00000055148	-0.194879	7.61621	0.00407278	0.0811653	0.0596806	0.653426	1361	16194	2	0	0	0	2	0
Gm26832	predicted gene, 26832 [Source:MGI Symbol;Acc:MGI:5477326]	ENSMUSG00000097409	-0.486042	6.06607	0.00408507	0.0812787	-0.142742	0.280811	1362	5654	0	0	0	0	0	0
Ispd	isoprenoid synthase domain containing [Source:MGI Symbol;Acc:MGI:1923097]	ENSMUSG00000043153	0.256987	7.82213	0.00408543	0.0812787	0.0209554	0.874823	1363	23196	0	0	0	0	0	0
Pef1	penta-EF hand domain containing 1 [Source:MGI Symbol;Acc:MGI:1915148]	ENSMUSG00000028779	-0.156834	8.31818	0.00409245	0.0812787	0.000204586	0.998773	1364	27091	0	0	0	0	0	0
Ndufa9	NADH dehydrogenase (ubiquinone) 1 alpha subcomplex, 9 [Source:MGI Symbol;Acc:MGI:1913358]	ENSMUSG00000000399	0.185244	10.2247	0.00409307	0.0812787	-0.0103754	0.937834	1365	25168	0	0	0	0	0	0
Lyrm4	LYR motif containing 4 [Source:MGI Symbol;Acc:MGI:2683538]	ENSMUSG00000046573	-0.286088	9.76331	0.00409345	0.0812787	0.079993	0.547003	1366	13061	0	0	0	0	0	0
Slc25a13	solute carrier family 25 (mitochondrial carrier, adenine nucleotide translocator), member 13 [Source:MGI Symbol;Acc:MGI:1354721]	ENSMUSG00000015112	0.199749	6.86744	0.00409673	0.0812843	0.0398357	0.764516	1367	19613	0	0	0	0	0	0
Asnsd1	asparagine synthetase domain containing 1 [Source:MGI Symbol;Acc:MGI:1917646]	ENSMUSG00000026095	0.252683	8.65508	0.00409986	0.081287	-0.128334	0.332709	1368	7012	0	0	0	0	0	0
Rbp2	retinol binding protein 2, cellular [Source:MGI Symbol;Acc:MGI:97877]	ENSMUSG00000032454	-0.391341	6.85766	0.00411101	0.0814484	-0.0587745	0.65836	1369	16342	0	0	0	0	0	0
Ufl1	UFM1 specific ligase 1 [Source:MGI Symbol;Acc:MGI:1914740]	ENSMUSG00000040359	0.18068	8.48495	0.00411502	0.0814683	-0.0636261	0.632116	1370	15579	1	0	0	0	1	0
Fopnl	Fgfr1op N-terminal like [Source:MGI Symbol;Acc:MGI:1913336]	ENSMUSG00000022677	-0.214316	9.14228	0.00412444	0.0814697	0.339174	0.00859145	1371	110	2	0	2	0	2	2
Fmod	fibromodulin [Source:MGI Symbol;Acc:MGI:1328364]	ENSMUSG00000041559	0.281318	7.82278	0.00412472	0.0814697	0.0380237	0.774939	1372	19942	0	0	0	0	0	0
Pxylp1	2-phosphoxylose phosphatase 1 [Source:MGI Symbol;Acc:MGI:2442444]	ENSMUSG00000043587	0.181517	7.4439	0.00412695	0.0814697	-0.0901054	0.497337	1373	11620	0	0	0	0	0	0
Gm12992	predicted gene 12992 [Source:MGI Symbol;Acc:MGI:3702644]	ENSMUSG00000085667	0.207239	7.49859	0.0041271	0.0814697	0.0444828	0.737977	1374	18799	0	0	0	0	0	0
Zfp518a	zinc finger protein 518A [Source:MGI Symbol;Acc:MGI:1919922]	ENSMUSG00000049164	0.253731	7.46635	0.0041361	0.081588	-0.118484	0.371441	1375	8072	0	4	0	0	4	0
Gjb1	gap junction protein, beta 1 [Source:MGI Symbol;Acc:MGI:95719]	ENSMUSG00000047797	0.190883	7.55126	0.00414918	0.0817427	-0.129532	0.328177	1376	6903	0	0	0	0	0	0
A530017D24Rik	RIKEN cDNA A530017D24 gene [Source:MGI Symbol;Acc:MGI:2144320]	ENSMUSG00000072847	0.223777	9.89872	0.00415167	0.0817427	-0.0895501	0.500002	1377	11678	0	0	0	0	0	0
4930556G01Rik	RIKEN cDNA 4930556G01 gene [Source:MGI Symbol;Acc:MGI:1922582]	ENSMUSG00000085522	-0.864561	4.07485	0.00415567	0.0817427	0.0427584	0.747791	1378	19080	0	0	0	0	0	0
Cyp2d22	cytochrome P450, family 2, subfamily d, polypeptide 22 [Source:MGI Symbol;Acc:MGI:1929474]	ENSMUSG00000061740	0.198775	9.20323	0.00415735	0.0817427	0.0182081	0.891127	1379	23702	0	0	0	0	0	0
Gm13741	predicted gene 13741 [Source:MGI Symbol;Acc:MGI:3713291]	ENSMUSG00000090018	0.237627	2.38691	0.00415901	0.0817427	-0.212623	0.105924	1380	1796	0	0	0	0	0	0
Mep1a	meprin 1 alpha [Source:MGI Symbol;Acc:MGI:96963]	ENSMUSG00000023914	0.180375	4.93905	0.0041652	0.081805	-0.0226506	0.864789	1381	22837	0	0	0	0	0	0
Arhgef10l	Rho guanine nucleotide exchange factor (GEF) 10-like [Source:MGI Symbol;Acc:MGI:1920004]	ENSMUSG00000040964	0.125984	8.71425	0.00416989	0.0818379	0.00157823	0.990535	1382	26803	1	1	0	0	2	0
Pop4	processing of precursor 4, ribonuclease P/MRP family, (S. cerevisiae) [Source:MGI Symbol;Acc:MGI:1913411]	ENSMUSG00000030423	0.373261	8.04544	0.00417876	0.0818786	0.0888194	0.50352	1383	11788	0	0	0	0	0	0
Sh3bgrl	SH3-binding domain glutamic acid-rich protein like [Source:MGI Symbol;Acc:MGI:1930849]	ENSMUSG00000031246	0.201208	8.29512	0.00418007	0.0818786	0.104134	0.432517	1384	9809	2	0	0	0	2	0
Ccnd2	cyclin D2 [Source:MGI Symbol;Acc:MGI:88314]	ENSMUSG00000000184	-0.204147	9.29181	0.00418102	0.0818786	0.24147	0.06541	1385	1062	3	0	0	0	3	0
Pbrm1	polybromo 1 [Source:MGI Symbol;Acc:MGI:1923998]	ENSMUSG00000042323	0.16779	8.70496	0.00419156	0.0819983	-0.124388	0.347909	1386	7442	5	1	0	0	6	0
Fgf11	fibroblast growth factor 11 [Source:MGI Symbol;Acc:MGI:109167]	ENSMUSG00000042826	0.217048	8.88679	0.00419318	0.0819983	0.0443366	0.738807	1387	18821	0	0	0	0	0	0
Gm26544	predicted gene, 26544 [Source:MGI Symbol;Acc:MGI:5477038]	ENSMUSG00000097362	0.270182	6.57207	0.00419737	0.0820211	0.0275314	0.83602	1388	21919	0	0	0	0	0	0
Zfp938	zinc finger protein 938 [Source:MGI Symbol;Acc:MGI:3621440]	ENSMUSG00000062931	0.170901	9.48945	0.00420251	0.0820624	-0.145694	0.270879	1389	5430	0	0	0	0	0	0
Gm11752	predicted gene 11752 [Source:MGI Symbol;Acc:MGI:3651700]	ENSMUSG00000087404	0.548545	6.97566	0.00421813	0.0823082	-0.194912	0.139049	1390	2464	0	0	0	0	0	0
Olfr1282	olfactory receptor 1282 [Source:MGI Symbol;Acc:MGI:3031116]	ENSMUSG00000096554	-0.465276	6.19111	0.00422674	0.0823852	-0.0710497	0.592828	1391	14428	0	0	0	0	0	0
Ajuba	ajuba LIM protein [Source:MGI Symbol;Acc:MGI:1341886]	ENSMUSG00000022178	0.184682	6.45975	0.00422815	0.0823852	0.118221	0.372512	1392	8108	2	0	0	0	2	0
Pisd-ps1	phosphatidylserine decarboxylase, pseudogene 1 [Source:MGI Symbol;Acc:MGI:3842428]	ENSMUSG00000082286	-0.56343	10.2399	0.00423978	0.0825524	0.0375269	0.777805	1393	20054	0	0	0	0	0	0
Ssfa2	sperm specific antigen 2 [Source:MGI Symbol;Acc:MGI:1917849]	ENSMUSG00000027007	0.187205	8.89935	0.0042497	0.0826863	0.0295188	0.824364	1394	21534	2	0	0	0	2	0
Gm15383	predicted gene 15383 [Source:MGI Symbol;Acc:MGI:3707454]	ENSMUSG00000084240	-0.409534	7.83517	0.00426072	0.0828413	0.260642	0.0461736	1395	711	0	0	0	0	0	0
Ankrd33b	ankyrin repeat domain 33B [Source:MGI Symbol;Acc:MGI:1917904]	ENSMUSG00000022237	-0.246341	8.96887	0.0042758	0.0830269	0.126872	0.338289	1396	7172	0	0	0	0	0	0
Rabl3	RAB, member RAS oncogene family-like 3 [Source:MGI Symbol;Acc:MGI:1914907]	ENSMUSG00000022827	0.177081	6.56154	0.00427639	0.0830269	-0.0212769	0.872919	1397	23125	0	0	0	0	0	0
Olfr972	olfactory receptor 972 [Source:MGI Symbol;Acc:MGI:3030806]	ENSMUSG00000094449	0.497604	3.31602	0.0042829	0.0830937	-0.277535	0.0333224	1398	490	0	0	0	0	0	0
BC147527	cDNA sequence BC147527 [Source:MGI Symbol;Acc:MGI:4840510]	ENSMUSG00000094796	0.603692	3.63593	0.00429754	0.0832855	-0.105888	0.424764	1399	9598	0	0	0	0	0	0
Gm12066	predicted gene 12066 [Source:MGI Symbol;Acc:MGI:3649818]	ENSMUSG00000085579	-0.466038	4.71989	0.00429903	0.0832855	-0.113983	0.390011	1400	8598	0	0	0	0	0	0
Stoml1	stomatin-like 1 [Source:MGI Symbol;Acc:MGI:1916356]	ENSMUSG00000032333	-0.128654	9.13416	0.00430199	0.0832855	0.0566994	0.669713	1401	16707	0	0	0	0	0	0
Hgf	hepatocyte growth factor [Source:MGI Symbol;Acc:MGI:96079]	ENSMUSG00000028864	-0.279323	6.70543	0.0043081	0.0833442	-0.0428169	0.747458	1402	19063	0	2	0	0	2	0
Cftr	cystic fibrosis transmembrane conductance regulator [Source:MGI Symbol;Acc:MGI:88388]	ENSMUSG00000041301	0.161695	4.08096	0.00431325	0.0833843	-0.0763104	0.565664	1403	13662	0	0	0	0	0	0
Cirbp	cold inducible RNA binding protein [Source:MGI Symbol;Acc:MGI:893588]	ENSMUSG00000045193	0.206193	8.33613	0.00432771	0.0835228	0.049159	0.711575	1404	18003	0	0	0	0	0	0
Dhdds	dehydrodolichyl diphosphate synthase [Source:MGI Symbol;Acc:MGI:1914672]	ENSMUSG00000012117	-0.205809	9.68221	0.00432954	0.0835228	0.0195818	0.882969	1405	23446	0	0	0	0	0	0
Cd59a	CD59a antigen [Source:MGI Symbol;Acc:MGI:109177]	ENSMUSG00000032679	-0.325438	8.84429	0.00432965	0.0835228	-0.0274437	0.836535	1406	21932	0	0	0	0	0	0
Kcnk1	potassium channel, subfamily K, member 1 [Source:MGI Symbol;Acc:MGI:109322]	ENSMUSG00000033998	-0.23191	10.4748	0.00434039	0.0836604	0.153965	0.244309	1407	4828	2	0	0	0	2	0
Def8	differentially expressed in FDCP 8 [Source:MGI Symbol;Acc:MGI:1346331]	ENSMUSG00000001482	-0.214414	8.80875	0.00434295	0.0836604	0.0904561	0.495657	1408	11566	0	0	0	0	0	0
Rad50	RAD50 homolog (S. cerevisiae) [Source:MGI Symbol;Acc:MGI:109292]	ENSMUSG00000020380	0.131959	7.65014	0.00435491	0.0838313	0.0278821	0.83396	1409	21852	1	0	0	0	1	0
Otx2	orthodenticle homolog 2 [Source:MGI Symbol;Acc:MGI:97451]	ENSMUSG00000021848	0.264569	6.96606	0.00436218	0.0838544	0.0201955	0.879328	1410	23340	0	0	0	0	0	0
Npc1	Niemann-Pick type C1 [Source:MGI Symbol;Acc:MGI:1097712]	ENSMUSG00000024413	0.163984	9.39701	0.0043623	0.0838544	-0.0258655	0.845817	1411	22266	2	0	0	0	2	0
Cetn4	centrin 4 [Source:MGI Symbol;Acc:MGI:2677454]	ENSMUSG00000045031	0.313746	9.20946	0.0043664	0.0838738	0.133244	0.314386	1412	6530	0	0	0	0	0	0
Msto1	misato homolog 1 (Drosophila) [Source:MGI Symbol;Acc:MGI:2385175]	ENSMUSG00000068922	0.133808	8.1795	0.00439875	0.0844175	-0.0254563	0.848227	1413	22345	0	0	0	0	0	0
Mir34c	microRNA 34c [Source:MGI Symbol;Acc:MGI:3619365]	ENSMUSG00000065587	0.486232	4.21467	0.0044014	0.0844175	0.0280282	0.833103	1414	21824	0	0	0	0	0	0
Gm16180	predicted gene 16180 [Source:MGI Symbol;Acc:MGI:3801932]	ENSMUSG00000086065	-0.641238	5.73515	0.00440404	0.0844175	0.0910698	0.492725	1415	11478	0	0	0	0	0	0
Trhde	TRH-degrading enzyme [Source:MGI Symbol;Acc:MGI:2384311]	ENSMUSG00000050663	-0.265705	9.00657	0.00440904	0.0844361	0.0377607	0.776456	1416	19998	1	3	0	1	4	1
Mmp21	matrix metallopeptidase 21 [Source:MGI Symbol;Acc:MGI:2664387]	ENSMUSG00000030981	0.20043	6.67144	0.00441123	0.0844361	-0.0754921	0.569851	1417	13780	0	0	0	0	0	0
A730036I17Rik	RIKEN cDNA A730036I17 gene [Source:MGI Symbol;Acc:MGI:3041182]	ENSMUSG00000056738	0.274152	5.05643	0.00442829	0.0847027	-0.0514387	0.698822	1418	17600	0	0	0	0	0	0
Rnf151	ring finger protein 151 [Source:MGI Symbol;Acc:MGI:1914754]	ENSMUSG00000008482	0.27755	6.99395	0.00443404	0.0847264	-0.19725	0.134278	1419	2379	0	0	0	0	0	0
Osbp2	oxysterol binding protein 2 [Source:MGI Symbol;Acc:MGI:1921559]	ENSMUSG00000020435	-0.168951	9.29233	0.00443616	0.0847264	0.023352	0.860643	1420	22705	2	0	0	0	2	0
Adpgk	ADP-dependent glucokinase [Source:MGI Symbol;Acc:MGI:1919391]	ENSMUSG00000025236	0.181236	7.97568	0.0044389	0.0847264	-0.0630124	0.635412	1421	15660	2	0	0	0	2	0
Map3k6	mitogen-activated protein kinase kinase kinase 6 [Source:MGI Symbol;Acc:MGI:1855691]	ENSMUSG00000028862	-0.169325	7.47496	0.00444597	0.0847702	0.0948108	0.475051	1422	10952	0	0	0	0	0	0
Gm15425	predicted gene 15425 [Source:MGI Symbol;Acc:MGI:3705642]	ENSMUSG00000084390	-0.395764	6.45167	0.00444744	0.0847702	0.0278821	0.83396	1423	21852	0	0	0	0	0	0
Litaf	LPS-induced TN factor [Source:MGI Symbol;Acc:MGI:1929512]	ENSMUSG00000022500	0.231654	8.5851	0.00445751	0.0848586	0.0848154	0.523023	1424	12359	1	0	0	0	1	0
Clcn4-2	chloride channel 4-2 [Source:MGI Symbol;Acc:MGI:104571]	ENSMUSG00000000605	0.150683	10.2572	0.00445834	0.0848586	0.0288758	0.828131	1425	21644	3	0	0	0	3	0
Cyp4f41-ps	cytochrome P450, family 4, subfamily f, polypeptide 41 pseudogene [Source:MGI Symbol;Acc:MGI:1925125]	ENSMUSG00000024295	-0.213622	5.18411	0.00448043	0.0852193	0.087738	0.50875	1426	11914	0	0	0	0	0	0
Olfr1022	olfactory receptor 1022 [Source:MGI Symbol;Acc:MGI:3030856]	ENSMUSG00000057761	0.506912	4.66571	0.00450179	0.0855026	0.0796423	0.548767	1427	13101	0	0	0	0	0	0
Heyl	hairy/enhancer-of-split related with YRPW motif-like [Source:MGI Symbol;Acc:MGI:1860511]	ENSMUSG00000032744	0.205662	7.26622	0.00450647	0.0855026	-0.0329967	0.804059	1428	20910	0	0	0	0	0	0
Vmn1r121	vomeronasal 1 receptor 121 [Source:MGI Symbol;Acc:MGI:3648662]	ENSMUSG00000094680	0.766406	4.84528	0.00450723	0.0855026	-0.046704	0.725396	1429	18418	0	0	0	0	0	0
Hsph1	heat shock 105kDa/110kDa protein 1 [Source:MGI Symbol;Acc:MGI:105053]	ENSMUSG00000029657	-0.319	9.45774	0.0045125	0.0855026	-0.0811913	0.540995	1430	12886	0	0	0	0	0	0
Trappc11	trafficking protein particle complex 11 [Source:MGI Symbol;Acc:MGI:2444585]	ENSMUSG00000038102	0.159188	8.81111	0.00451633	0.0855026	0.0447458	0.736483	1431	18744	0	0	0	0	0	0
Ttc25	tetratricopeptide repeat domain 25 [Source:MGI Symbol;Acc:MGI:1921657]	ENSMUSG00000006784	0.13534	6.58135	0.00451647	0.0855026	-0.159752	0.226815	1432	4422	0	0	0	0	0	0
Gm6612	predicted gene 6612 [Source:MGI Symbol;Acc:MGI:3648604]	ENSMUSG00000058357	-0.563766	8.89841	0.00451739	0.0855026	0.0149348	0.910611	1433	24308	0	0	0	0	0	0
Gpr37	G protein-coupled receptor 37 [Source:MGI Symbol;Acc:MGI:1313297]	ENSMUSG00000039904	0.236735	9.9583	0.00453323	0.0857426	-0.0494513	0.709935	1434	17960	0	4	0	0	4	0
Fiz1	Flt3 interacting zinc finger protein 1 [Source:MGI Symbol;Acc:MGI:1344336]	ENSMUSG00000061374	0.198963	7.91416	0.00456399	0.0862641	0.0573424	0.666187	1435	16584	0	0	0	0	0	0
Zfyve16	zinc finger, FYVE domain containing 16 [Source:MGI Symbol;Acc:MGI:2145181]	ENSMUSG00000021706	0.167987	6.80807	0.00457997	0.086506	-0.0264208	0.842549	1436	22140	0	0	0	0	0	0
Gm5466	predicted gene 5466 [Source:MGI Symbol;Acc:MGI:3647828]	ENSMUSG00000083397	-0.269717	7.25998	0.0046016	0.0868093	0.00645906	0.961276	1437	25892	0	0	0	0	0	0
Vmn1r59	vomeronasal 1 receptor 59 [Source:MGI Symbol;Acc:MGI:3033479]	ENSMUSG00000074401	0.428705	5.28665	0.00460243	0.0868093	0.187079	0.155959	1438	2824	0	0	0	0	0	0
Olfr607	olfactory receptor 607 [Source:MGI Symbol;Acc:MGI:3030441]	ENSMUSG00000042402	0.421656	6.11783	0.00460808	0.0868555	0.0136488	0.918281	1439	24543	0	0	0	0	0	0
Tmem194b	transmembrane protein 194B [Source:MGI Symbol;Acc:MGI:2444113]	ENSMUSG00000043015	0.190834	7.38515	0.00461552	0.0868789	0.0403618	0.761497	1440	19500	0	0	0	0	0	0
Sptlc3	serine palmitoyltransferase, long chain base subunit 3 [Source:MGI Symbol;Acc:MGI:2444678]	ENSMUSG00000039092	0.194817	5.36487	0.00461573	0.0868789	-0.178749	0.175557	1441	3208	0	0	0	0	0	0
Gm14407	predicted gene 14407 [Source:MGI Symbol;Acc:MGI:3649809]	ENSMUSG00000082023	-0.169524	11.3928	0.00462264	0.0869486	0.0400403	0.763341	1442	19571	0	0	0	0	0	0
Acsl1	acyl-CoA synthetase long-chain family member 1 [Source:MGI Symbol;Acc:MGI:102797]	ENSMUSG00000018796	0.14382	8.49823	0.00464501	0.0873089	0.0721018	0.587349	1443	14260	2	2	0	0	4	0
Mrps10	mitochondrial ribosomal protein S10 [Source:MGI Symbol;Acc:MGI:1928139]	ENSMUSG00000034729	0.181403	7.36068	0.0046569	0.0874569	0.039485	0.76653	1444	19679	0	0	0	0	0	0
Zfp110	zinc finger protein 110 [Source:MGI Symbol;Acc:MGI:1890378]	ENSMUSG00000058638	0.27162	7.98091	0.00465934	0.0874569	-0.0952492	0.473002	1445	10906	0	0	0	0	0	0
Hs3st2	heparan sulfate (glucosamine) 3-O-sulfotransferase 2 [Source:MGI Symbol;Acc:MGI:1333802]	ENSMUSG00000046321	-0.221843	9.54503	0.00468036	0.0877238	0.0417062	0.753799	1446	19286	0	1	0	0	1	0
Olfr191	olfactory receptor 191 [Source:MGI Symbol;Acc:MGI:3030025]	ENSMUSG00000094539	0.72334	3.90811	0.00468257	0.0877238	0.140229	0.289455	1447	5870	0	0	0	0	0	0
Dhtkd1	dehydrogenase E1 and transketolase domain containing 1 [Source:MGI Symbol;Acc:MGI:2445096]	ENSMUSG00000025815	-0.193717	7.32439	0.00468552	0.0877238	0.0918882	0.48883	1448	11376	0	0	0	0	0	0
Actr3b	ARP3 actin-related protein 3B [Source:MGI Symbol;Acc:MGI:2661120]	ENSMUSG00000056367	-0.205987	9.42128	0.00468707	0.0877238	0.0112522	0.932593	1449	24999	0	0	0	0	0	0
Dnajc19	DnaJ (Hsp40) homolog, subfamily C, member 19 [Source:MGI Symbol;Acc:MGI:1914963]	ENSMUSG00000027679	0.307209	8.24874	0.0046935	0.0877238	0.0915959	0.490219	1450	11418	0	0	0	0	0	0
Sbspon	somatomedin B and thrombospondin, type 1 domain containing [Source:MGI Symbol;Acc:MGI:2684952]	ENSMUSG00000032719	0.192654	5.98013	0.00469412	0.0877238	0.249682	0.0565029	1451	899	0	0	0	0	0	0
Pdzd9	PDZ domain containing 9 [Source:MGI Symbol;Acc:MGI:1915233]	ENSMUSG00000030887	-0.238312	6.66291	0.00469706	0.0877238	-0.0577224	0.664107	1452	16520	0	0	0	0	0	0
Nrk	Nik related kinase [Source:MGI Symbol;Acc:MGI:1351326]	ENSMUSG00000052854	0.136258	5.5219	0.00469943	0.0877238	-0.101913	0.442451	1453	10078	1	3	0	0	4	0
Fndc5	fibronectin type III domain containing 5 [Source:MGI Symbol;Acc:MGI:1917614]	ENSMUSG00000001334	-0.232334	9.56772	0.00470343	0.0877381	-0.111791	0.39925	1454	8865	0	1	0	0	1	0
Olfr1495	olfactory receptor 1495 [Source:MGI Symbol;Acc:MGI:3031329]	ENSMUSG00000047207	0.653186	5.94102	0.00471375	0.0878701	0.215429	0.101289	1455	1700	0	0	0	0	0	0
Reep2	receptor accessory protein 2 [Source:MGI Symbol;Acc:MGI:2385070]	ENSMUSG00000038555	-0.171932	10.8585	0.0047274	0.0880089	0.149669	0.257879	1456	5146	4	0	0	0	4	0
Sat1	spermidine/spermine N1-acetyl transferase 1 [Source:MGI Symbol;Acc:MGI:98233]	ENSMUSG00000025283	0.262701	8.12397	0.00472768	0.0880089	0.0470547	0.723416	1457	18366	0	0	0	0	0	0
Ccdc114	coiled-coil domain containing 114 [Source:MGI Symbol;Acc:MGI:2446120]	ENSMUSG00000040189	-0.169073	6.35733	0.0047506	0.0883161	0.119916	0.365647	1458	7917	0	0	0	0	0	0
Noxred1	NADP+ dependent oxidoreductase domain containing 1 [Source:MGI Symbol;Acc:MGI:1918525]	ENSMUSG00000072919	-0.323689	6.25684	0.00475231	0.0883161	-0.118689	0.37061	1459	8050	0	0	0	0	0	0
Gm20642	predicted gene 20642 [Source:MGI Symbol;Acc:MGI:5313089]	ENSMUSG00000093383	-0.470717	6.12045	0.00475396	0.0883161	-0.0239657	0.857018	1460	22608	0	0	0	0	0	0
Anxa5	annexin A5 [Source:MGI Symbol;Acc:MGI:106008]	ENSMUSG00000027712	0.23909	10.4722	0.00476808	0.0884877	-0.018705	0.888175	1461	23614	1	0	0	0	1	0
Tmem209	transmembrane protein 209 [Source:MGI Symbol;Acc:MGI:1919899]	ENSMUSG00000029782	0.163772	8.48878	0.00477087	0.0884877	-0.0120121	0.928052	1462	24858	1	0	0	0	1	0
Glis3	GLIS family zinc finger 3 [Source:MGI Symbol;Acc:MGI:2444289]	ENSMUSG00000052942	0.151266	7.5896	0.00477298	0.0884877	-0.234747	0.0735104	1463	1213	0	0	0	0	0	0
Gm7058	predicted gene 7058 [Source:MGI Symbol;Acc:MGI:3643915]	ENSMUSG00000082205	0.325403	3.51168	0.00478252	0.0885756	-0.000321492	0.998072	1464	27071	0	0	0	0	0	0
Sft2d2	SFT2 domain containing 2 [Source:MGI Symbol;Acc:MGI:1917362]	ENSMUSG00000040848	0.173533	8.83889	0.00478425	0.0885756	-0.0206631	0.876555	1465	23255	1	0	0	0	1	0
Nkiras2	NFKB inhibitor interacting Ras-like protein 2 [Source:MGI Symbol;Acc:MGI:1919216]	ENSMUSG00000017837	0.224053	7.67643	0.00479923	0.0887333	-0.11071	0.403855	1466	9011	0	0	0	0	0	0
Sec31b	Sec31 homolog B (S. cerevisiae) [Source:MGI Symbol;Acc:MGI:2685187]	ENSMUSG00000051984	0.17312	6.17559	0.00479931	0.0887333	0.0159577	0.904516	1467	24096	0	0	0	0	0	0
1700029J07Rik	RIKEN cDNA 1700029J07 gene [Source:MGI Symbol;Acc:MGI:1916729]	ENSMUSG00000071103	0.251392	6.99837	0.0048065	0.0888056	-0.104923	0.429018	1468	9712	0	0	0	0	0	0
2610524H06Rik	RIKEN cDNA 2610524H06 gene [Source:MGI Symbol;Acc:MGI:2447819]	ENSMUSG00000092486	0.260878	10.9024	0.004818	0.0889575	0.0734462	0.580381	1469	14068	0	0	0	0	0	0
Pcdh18	protocadherin 18 [Source:MGI Symbol;Acc:MGI:1920423]	ENSMUSG00000037892	0.224009	7.88741	0.00482586	0.089042	-0.152036	0.25034	1470	4966	0	1	0	0	1	0
Glrx	glutaredoxin [Source:MGI Symbol;Acc:MGI:2135625]	ENSMUSG00000021591	-0.303309	9.28724	0.00483679	0.0891758	-0.0275022	0.836192	1471	21923	0	0	0	0	0	0
4930523C07Rik	RIKEN cDNA 4930523C07 gene [Source:MGI Symbol;Acc:MGI:1914897]	ENSMUSG00000090394	0.273966	6.25841	0.00483969	0.0891758	-0.0424369	0.749625	1472	19159	0	0	0	0	0	0
Gtf3c6	general transcription factor IIIC, polypeptide 6, alpha [Source:MGI Symbol;Acc:MGI:1914621]	ENSMUSG00000019837	0.205814	7.87612	0.0048657	0.0895943	-0.162879	0.217732	1473	4186	0	0	0	0	0	0
Nek9	NIMA (never in mitosis gene a)-related expressed kinase 9 [Source:MGI Symbol;Acc:MGI:2387995]	ENSMUSG00000034290	0.15031	9.44612	0.00488261	0.0898304	-0.137423	0.299309	1474	6114	2	0	0	0	2	0
Itgb8	integrin beta 8 [Source:MGI Symbol;Acc:MGI:1338035]	ENSMUSG00000025321	0.157937	9.62546	0.00488515	0.0898304	0.0656428	0.621337	1475	15280	2	4	0	0	6	0
Abhd14b	abhydrolase domain containing 14b [Source:MGI Symbol;Acc:MGI:1923741]	ENSMUSG00000042073	0.220668	8.23436	0.0048978	0.0900021	0.045418	0.732671	1476	18630	2	0	0	0	2	0
Grem2	gremlin 2 homolog, cysteine knot superfamily (Xenopus laevis) [Source:MGI Symbol;Acc:MGI:1344367]	ENSMUSG00000050069	-0.147382	8.73845	0.00490286	0.0900341	-0.218381	0.0965839	1477	1621	4	2	0	0	6	0
AY761185	cDNA sequence AY761185 [Source:MGI Symbol;Acc:MGI:3630303]	ENSMUSG00000079120	0.421627	4.31923	0.00491508	0.0901604	-0.0237904	0.858053	1478	22634	0	0	0	0	0	0
Nfkb1	nuclear factor of kappa light polypeptide gene enhancer in B cells 1, p105 [Source:MGI Symbol;Acc:MGI:97312]	ENSMUSG00000028163	0.152733	7.86926	0.00491639	0.0901604	-0.0510003	0.701269	1479	17672	0	0	0	0	0	0
Vmn1r84	vomeronasal 1 receptor 84 [Source:MGI Symbol;Acc:MGI:2159655]	ENSMUSG00000066803	-0.288866	5.83278	0.00493006	0.0903499	0.00374099	0.977566	1480	26382	0	0	0	0	0	0
Gm7061	predicted gene 7061 [Source:MGI Symbol;Acc:MGI:3648315]	ENSMUSG00000082776	-0.204222	7.46187	0.00494124	0.0904749	-0.0755213	0.569701	1481	13776	0	0	0	0	0	0
Oca2	oculocutaneous albinism II [Source:MGI Symbol;Acc:MGI:97454]	ENSMUSG00000030450	0.174759	6.41525	0.00494448	0.0904749	-0.0121875	0.927005	1482	24824	0	0	0	0	0	0
Casp3	caspase 3 [Source:MGI Symbol;Acc:MGI:107739]	ENSMUSG00000031628	0.26581	5.65036	0.00494688	0.0904749	-0.0877672	0.508608	1483	11910	1	2	0	0	3	0
Gm12592	predicted gene 12592 [Source:MGI Symbol;Acc:MGI:3649892]	ENSMUSG00000053263	0.184525	7.61663	0.00496476	0.0907407	0.10355	0.435119	1484	9882	0	0	0	0	0	0
Gpr88	G-protein coupled receptor 88 [Source:MGI Symbol;Acc:MGI:1927653]	ENSMUSG00000068696	-0.305684	9.69935	0.00496871	0.0907437	0.0933203	0.482052	1485	11180	3	0	0	0	3	0
Blvra	biliverdin reductase A [Source:MGI Symbol;Acc:MGI:88170]	ENSMUSG00000001999	0.183653	7.0449	0.00497556	0.0907437	-0.0325291	0.806782	1486	20999	0	0	0	0	0	0
Pdia6	protein disulfide isomerase associated 6 [Source:MGI Symbol;Acc:MGI:1919103]	ENSMUSG00000020571	-0.251996	9.35694	0.00497663	0.0907437	-0.0266254	0.841345	1487	22101	1	0	0	0	1	0
Minos1	mitochondrial inner membrane organizing system 1 [Source:MGI Symbol;Acc:MGI:1913628]	ENSMUSG00000050608	0.211081	7.3878	0.00497831	0.0907437	-0.101124	0.44601	1488	10172	0	0	0	0	0	0
Rgs16	regulator of G-protein signaling 16 [Source:MGI Symbol;Acc:MGI:108407]	ENSMUSG00000026475	-0.283241	8.75291	0.00498707	0.0908214	-0.0817758	0.538076	1489	12801	0	0	0	0	0	0
Atp7b	ATPase, Cu++ transporting, beta polypeptide [Source:MGI Symbol;Acc:MGI:103297]	ENSMUSG00000006567	0.138556	7.25735	0.00498952	0.0908214	-0.0226506	0.864789	1490	22837	0	0	0	0	0	0
Natd1	N-acetyltransferase domain containing 1 [Source:MGI Symbol;Acc:MGI:1344388]	ENSMUSG00000018931	-0.187409	8.3863	0.00499261	0.0908214	0.0913036	0.49161	1491	11449	0	0	0	0	0	0
Abhd2	abhydrolase domain containing 2 [Source:MGI Symbol;Acc:MGI:1914344]	ENSMUSG00000039202	-0.161725	10.0556	0.00500172	0.0908601	0.105362	0.427081	1492	9656	0	0	0	0	0	0
Gm12475	predicted gene 12475 [Source:MGI Symbol;Acc:MGI:3649584]	ENSMUSG00000083338	-0.212567	6.70399	0.00500366	0.0908601	0.188014	0.153863	1493	2774	0	0	0	0	0	0
PCDHGB6	protocadherin gamma-A11 [Source:RefSeq peptide;Acc:NP_291072]	ENSMUSG00000102742	0.225593	9.06593	0.00500479	0.0908601	0.041034	0.757645	1494	19398	0	0	0	0	0	0
Gm13073	predicted gene 13073 [Source:MGI Symbol;Acc:MGI:3651721]	ENSMUSG00000084807	0.329646	7.98878	0.00501466	0.0909736	0.0479899	0.718145	1495	18198	0	0	0	0	0	0
A230072E10Rik	RIKEN cDNA A230072E10 gene [Source:MGI Symbol;Acc:MGI:3603753]	ENSMUSG00000084771	-0.240266	6.778	0.00502064	0.0909736	-0.134325	0.310439	1496	6418	0	0	0	0	0	0
Lekr1	leucine, glutamate and lysine rich 1 [Source:MGI Symbol;Acc:MGI:3645902]	ENSMUSG00000074579	0.176505	6.94093	0.00502111	0.0909736	-0.290775	0.0254692	1497	362	0	0	0	0	0	0
Crocc	ciliary rootlet coiled-coil, rootletin [Source:MGI Symbol;Acc:MGI:3529431]	ENSMUSG00000040860	-0.133128	7.93867	0.00502892	0.0910544	0.192369	0.144381	1498	2560	0	0	0	0	0	0
Pik3cb	phosphatidylinositol 3-kinase, catalytic, beta polypeptide [Source:MGI Symbol;Acc:MGI:1922019]	ENSMUSG00000032462	0.14902	8.38829	0.00503935	0.0911823	-0.109483	0.40912	1499	9156	1	3	0	0	4	0
Cpox	coproporphyrinogen oxidase [Source:MGI Symbol;Acc:MGI:104841]	ENSMUSG00000022742	0.141907	8.52501	0.00504859	0.0912885	-0.0104631	0.93731	1500	25146	2	0	0	0	2	0
9330159N05Rik	RIKEN cDNA 9330159N05 gene [Source:MGI Symbol;Acc:MGI:2441739]	ENSMUSG00000097198	-0.277917	6.90755	0.00505927	0.0913749	0.0298403	0.822482	1501	21479	0	0	0	0	0	0
Spef2	sperm flagellar 2 [Source:MGI Symbol;Acc:MGI:2443727]	ENSMUSG00000072663	0.174785	6.13852	0.0050601	0.0913749	-0.178077	0.177214	1502	3235	0	0	0	0	0	0
Mup11	major urinary protein 11 [Source:MGI Symbol;Acc:MGI:3709617]	ENSMUSG00000073834	1.68518	4.12913	0.00506704	0.0914394	-0.194239	0.140444	1503	2496	0	0	0	0	0	0
Gpc5	glypican 5 [Source:MGI Symbol;Acc:MGI:1194894]	ENSMUSG00000022112	0.137911	7.87318	0.00507588	0.091538	0.0351303	0.791665	1504	20490	0	0	0	0	0	0
A930017M01Rik	RIKEN cDNA A930017M01 gene [Source:MGI Symbol;Acc:MGI:2685151]	ENSMUSG00000060530	-0.279758	8.27356	0.00508218	0.0915907	-0.0014321	0.991411	1505	26836	0	0	0	0	0	0
Matn4	matrilin 4 [Source:MGI Symbol;Acc:MGI:1328314]	ENSMUSG00000016995	-0.17913	6.58894	0.00509045	0.0916637	-0.040771	0.759152	1506	19434	0	0	0	0	0	0
Cd109	CD109 antigen [Source:MGI Symbol;Acc:MGI:2445221]	ENSMUSG00000046186	0.163519	5.54179	0.00509384	0.0916637	-0.266984	0.0409402	1507	624	0	0	0	0	0	0
Echs1	enoyl Coenzyme A hydratase, short chain, 1, mitochondrial [Source:MGI Symbol;Acc:MGI:2136460]	ENSMUSG00000025465	0.205682	7.75552	0.00509901	0.0916637	0.0738846	0.578117	1508	14002	0	0	0	0	0	0
A630077J23Rik	RIKEN cDNA A630077J23 gene [Source:MGI Symbol;Acc:MGI:2443089]	ENSMUSG00000086864	0.596056	4.98952	0.00509975	0.0916637	0.00900177	0.946052	1509	25408	0	0	0	0	0	0
Ighm	immunoglobulin heavy constant mu [Source:MGI Symbol;Acc:MGI:96448]	ENSMUSG00000076617	-0.215354	8.03168	0.00510483	0.0916942	-0.0062837	0.962327	1510	25931	0	0	0	0	0	0
AW551984	expressed sequence AW551984 [Source:MGI Symbol;Acc:MGI:2143322]	ENSMUSG00000038112	0.274248	7.76076	0.00512396	0.0918137	-0.217884	0.0973637	1511	1638	0	0	0	0	0	0
Gm9934	predicted gene 9934 [Source:MGI Symbol;Acc:MGI:3641747]	ENSMUSG00000054061	0.331614	7.28899	0.00512795	0.0918137	-0.208648	0.112768	1512	1929	0	0	0	0	0	0
Gm15774	predicted gene 15774 [Source:MGI Symbol;Acc:MGI:3783215]	ENSMUSG00000085118	0.324775	6.08393	0.00512799	0.0918137	-0.0376145	0.777299	1513	20030	0	0	0	0	0	0
Anxa4	annexin A4 [Source:MGI Symbol;Acc:MGI:88030]	ENSMUSG00000029994	0.236266	6.77791	0.00512884	0.0918137	-0.0373223	0.778985	1514	20094	1	0	0	0	1	0
Gm27028	predicted gene, 27028 [Source:MGI Symbol;Acc:MGI:5504143]	ENSMUSG00000097970	-0.551761	8.57537	0.00513128	0.0918137	0.093934	0.479162	1515	11085	0	0	0	0	0	0
Cwf19l2	CWF19-like 2, cell cycle control (S. pombe) [Source:MGI Symbol;Acc:MGI:1918023]	ENSMUSG00000025898	0.204084	7.12376	0.00513179	0.0918137	-0.14698	0.266626	1516	5337	0	0	0	0	0	0
Capn2	calpain 2 [Source:MGI Symbol;Acc:MGI:88264]	ENSMUSG00000026509	0.167237	9.34717	0.00514462	0.0919826	-0.0766027	0.564172	1517	13624	1	0	0	0	1	0
Retsat	retinol saturase (all trans retinol 13,14 reductase) [Source:MGI Symbol;Acc:MGI:1914692]	ENSMUSG00000056666	0.161063	7.66644	0.00515496	0.0921053	0.112347	0.396898	1518	8792	0	0	0	0	0	0
Ugdh	UDP-glucose dehydrogenase [Source:MGI Symbol;Acc:MGI:1306785]	ENSMUSG00000029201	-0.16358	8.57463	0.00516306	0.0921053	-0.185062	0.160548	1519	2910	1	0	0	0	1	0
Gm11290	predicted gene 11290 [Source:MGI Symbol;Acc:MGI:3651659]	ENSMUSG00000085827	-0.301733	6.63778	0.00516495	0.0921053	0.060119	0.651045	1520	16133	0	0	0	0	0	0
Nudt6	nudix (nucleoside diphosphate linked moiety X)-type motif 6 [Source:MGI Symbol;Acc:MGI:2387618]	ENSMUSG00000050174	0.180907	7.50294	0.0051678	0.0921053	-0.0557642	0.674854	1521	16870	0	0	0	0	0	0
Olfr1512	olfactory receptor 1512 [Source:MGI Symbol;Acc:MGI:3031346]	ENSMUSG00000094140	-0.595711	5.34	0.00516846	0.0921053	0.100042	0.450914	1522	10287	0	0	0	0	0	0
Rhog	ras homolog gene family, member G [Source:MGI Symbol;Acc:MGI:1928370]	ENSMUSG00000073982	0.245319	8.55659	0.00518465	0.092281	0.0692084	0.602471	1523	14706	1	0	0	0	1	0
Btf3l4	basic transcription factor 3-like 4 [Source:MGI Symbol;Acc:MGI:1915312]	ENSMUSG00000028568	0.165561	7.98853	0.00518513	0.092281	-0.14359	0.277935	1524	5588	0	1	0	0	1	0
Slc6a6	solute carrier family 6 (neurotransmitter transporter, taurine), member 6 [Source:MGI Symbol;Acc:MGI:98488]	ENSMUSG00000030096	0.178969	9.8118	0.00519493	0.0923102	0.147769	0.264038	1525	5276	6	2	0	0	8	0
Gm21972	predicted gene 21972 [Source:MGI Symbol;Acc:MGI:5439441]	ENSMUSG00000094638	-0.672029	6.84145	0.00520712	0.0923102	0.105946	0.424507	1526	9591	0	0	0	0	0	0
Oacyl	O-acyltransferase like [Source:MGI Symbol;Acc:MGI:2442915]	ENSMUSG00000046610	0.193208	6.27787	0.00520726	0.0923102	0.0658474	0.620247	1527	15242	0	0	0	0	0	0
Tcea2	transcription elongation factor A (SII), 2 [Source:MGI Symbol;Acc:MGI:107368]	ENSMUSG00000059540	0.166694	8.32212	0.00520891	0.0923102	0.218234	0.0968127	1528	1626	0	0	0	0	0	0
Fbln1	fibulin 1 [Source:MGI Symbol;Acc:MGI:95487]	ENSMUSG00000006369	0.149025	7.79953	0.00521008	0.0923102	0.0801683	0.546122	1529	13041	0	0	0	0	0	0
Adgb	androglobin [Source:MGI Symbol;Acc:MGI:3605549]	ENSMUSG00000050994	0.183891	5.31697	0.00521025	0.0923102	-0.123219	0.352494	1530	7574	0	0	0	0	0	0
Fnbp1	formin binding protein 1 [Source:MGI Symbol;Acc:MGI:109606]	ENSMUSG00000075415	0.191974	10.1104	0.00521059	0.0923102	-0.010317	0.938184	1531	25176	4	0	0	0	4	0
Vmn2r-ps41	vomeronasal 2, receptor, pseudogene 41 [Source:MGI Symbol;Acc:MGI:3757868]	ENSMUSG00000092548	1.04182	4.99305	0.00521748	0.0923169	-0.0558519	0.674372	1532	16852	0	0	0	0	0	0
Kcnh4	potassium voltage-gated channel, subfamily H (eag-related), member 4 [Source:MGI Symbol;Acc:MGI:2156184]	ENSMUSG00000035355	-0.191168	8.27497	0.00521778	0.0923169	0.292967	0.024333	1533	346	0	0	0	0	0	0
Mettl18	methyltransferase like 18 [Source:MGI Symbol;Acc:MGI:1917212]	ENSMUSG00000041396	0.444074	5.88431	0.00524059	0.092621	-0.144087	0.276258	1534	5556	0	0	0	0	0	0
Ftmt	ferritin mitochondrial [Source:MGI Symbol;Acc:MGI:1914884]	ENSMUSG00000024510	0.237354	6.95564	0.0052418	0.092621	0.00742354	0.9555	1535	25688	0	0	0	0	0	0
Mios	missing oocyte, meiosis regulator, homolog (Drosophila) [Source:MGI Symbol;Acc:MGI:2182066]	ENSMUSG00000042447	0.225903	7.45754	0.00525561	0.0928047	0.00900177	0.946052	1536	25408	0	0	0	0	0	0
Nit2	nitrilase family, member 2 [Source:MGI Symbol;Acc:MGI:1261838]	ENSMUSG00000022751	0.158058	7.92089	0.00527229	0.0930385	0.0231474	0.861852	1537	22740	0	0	0	0	0	0
Hist1h4d	histone cluster 1, H4d [Source:MGI Symbol;Acc:MGI:2448423]	ENSMUSG00000061482	-0.243863	11.8457	0.00528254	0.0930924	0.0375561	0.777636	1538	20044	0	0	0	0	0	0
Npw	neuropeptide W [Source:MGI Symbol;Acc:MGI:2685781]	ENSMUSG00000071230	0.424671	7.60211	0.00528347	0.0930924	0.0668995	0.614659	1539	15064	0	0	0	0	0	0
4632433K11Rik	RIKEN cDNA 4632433K11 gene [Source:MGI Symbol;Acc:MGI:1924293]	ENSMUSG00000063757	0.356345	7.30085	0.00528766	0.0930924	0.0479023	0.718639	1540	18220	0	0	0	0	0	0
Otud3	OTU domain containing 3 [Source:MGI Symbol;Acc:MGI:1920412]	ENSMUSG00000041161	-0.184249	7.44857	0.00528907	0.0930924	0.0342535	0.796753	1541	20660	0	0	0	0	0	0
Spink14	serine peptidase inhibitor, Kazal type 14 [Source:MGI Symbol;Acc:MGI:3646952]	ENSMUSG00000051050	0.479925	3.74096	0.00530048	0.0932328	-0.0552089	0.677914	1542	16965	0	0	0	0	0	0
Adh5	alcohol dehydrogenase 5 (class III), chi polypeptide [Source:MGI Symbol;Acc:MGI:87929]	ENSMUSG00000028138	-0.150628	7.9976	0.00531242	0.0933504	-0.031097	0.815135	1543	21256	1	0	0	0	1	0
Ncapg2	non-SMC condensin II complex, subunit G2 [Source:MGI Symbol;Acc:MGI:1923294]	ENSMUSG00000042029	0.147706	6.26018	0.00531413	0.0933504	0.0911867	0.492167	1544	11464	0	0	0	0	0	0
Fam150b	family with sequence similarity 150, member B [Source:MGI Symbol;Acc:MGI:3697448]	ENSMUSG00000054204	-0.198945	7.12266	0.00532123	0.0933504	0.0406541	0.759822	1545	19456	0	0	0	0	0	0
Fam214a	family with sequence similarity 214, member A [Source:MGI Symbol;Acc:MGI:2387648]	ENSMUSG00000034858	0.18178	8.87341	0.00532207	0.0933504	-0.0130935	0.921595	1546	24665	0	7	0	0	7	0
Wdr6	WD repeat domain 6 [Source:MGI Symbol;Acc:MGI:1930140]	ENSMUSG00000066357	0.165027	9.26423	0.00532438	0.0933504	0.0693838	0.601549	1547	14675	0	0	0	0	0	0
Pigc	phosphatidylinositol glycan anchor biosynthesis, class C [Source:MGI Symbol;Acc:MGI:1914542]	ENSMUSG00000026698	0.155695	7.29758	0.0053454	0.0936584	-0.264675	0.0427857	1548	662	0	0	0	0	0	0
Spred2	sprouty-related, EVH1 domain containing 2 [Source:MGI Symbol;Acc:MGI:2150019]	ENSMUSG00000045671	-0.172821	9.46874	0.00535742	0.0938084	-0.0474346	0.721273	1549	18298	0	0	0	0	0	0
Ppbp	pro-platelet basic protein [Source:MGI Symbol;Acc:MGI:1888712]	ENSMUSG00000029372	-0.197144	7.68399	0.00537397	0.0940375	-0.275285	0.0348395	1550	513	0	0	0	0	0	0
Gm15608	predicted gene 15608 [Source:MGI Symbol;Acc:MGI:3801804]	ENSMUSG00000087481	0.929791	4.21968	0.00539955	0.0944242	-0.0123336	0.926132	1551	24797	0	0	0	0	0	0
Agtr1a	angiotensin II receptor, type 1a [Source:MGI Symbol;Acc:MGI:87964]	ENSMUSG00000049115	0.201424	7.39273	0.00540437	0.0944477	0.0958922	0.470006	1552	10816	0	0	0	0	0	0
Bmp7	bone morphogenetic protein 7 [Source:MGI Symbol;Acc:MGI:103302]	ENSMUSG00000008999	0.223922	8.38658	0.00541804	0.0946256	-0.0582485	0.661231	1553	16427	0	0	0	0	0	0
Akap1	A kinase (PRKA) anchor protein 1 [Source:MGI Symbol;Acc:MGI:104729]	ENSMUSG00000018428	0.170086	7.95632	0.00542569	0.0946982	-0.0629539	0.635726	1554	15668	0	0	0	0	0	0
Gm13861	predicted gene 13861 [Source:MGI Symbol;Acc:MGI:3649466]	ENSMUSG00000085382	0.340429	6.85612	0.00544966	0.0950553	0.00108138	0.993514	1555	26911	0	0	0	0	0	0
Ppox	protoporphyrinogen oxidase [Source:MGI Symbol;Acc:MGI:104968]	ENSMUSG00000062729	-0.18352	8.91128	0.00545448	0.0950783	-0.0157531	0.905735	1556	24132	0	0	0	0	0	0
Gm11598	predicted gene 11598 [Source:MGI Symbol;Acc:MGI:3649374]	ENSMUSG00000082456	-0.311492	10.0295	0.00546064	0.0950914	0.0954246	0.472184	1557	10878	0	0	0	0	0	0
Micu3	mitochondrial calcium uptake family, member 3 [Source:MGI Symbol;Acc:MGI:1925756]	ENSMUSG00000039478	0.207599	9.03924	0.00546224	0.0950914	0.0469086	0.724241	1558	18393	0	0	0	0	0	0
Gamt	guanidinoacetate methyltransferase [Source:MGI Symbol;Acc:MGI:1098221]	ENSMUSG00000020150	-0.162867	8.89299	0.00547057	0.0951698	0.269235	0.039205	1559	594	0	0	0	0	0	0
Hps3	Hermansky-Pudlak syndrome 3 homolog (human) [Source:MGI Symbol;Acc:MGI:2153839]	ENSMUSG00000027615	0.121446	7.85091	0.00547376	0.0951698	0.0756967	0.568803	1560	13753	1	0	0	0	1	0
Msra	methionine sulfoxide reductase A [Source:MGI Symbol;Acc:MGI:106916]	ENSMUSG00000054733	-0.160718	9.21223	0.00548462	0.0952306	0.122108	0.356884	1561	7700	1	0	0	0	1	0
1110008L16Rik	RIKEN cDNA 1110008L16 gene [Source:MGI Symbol;Acc:MGI:1913382]	ENSMUSG00000021023	0.150334	8.10206	0.00548485	0.0952306	-0.00546536	0.96723	1562	26098	0	0	0	0	0	0
Mir181c	microRNA 181c [Source:MGI Symbol;Acc:MGI:3618737]	ENSMUSG00000065483	0.314618	8.96428	0.0054878	0.0952306	-0.00382867	0.97704	1563	26374	0	0	0	0	0	0
Cmklr1	chemokine-like receptor 1 [Source:MGI Symbol;Acc:MGI:109603]	ENSMUSG00000042190	0.176904	7.42239	0.00550208	0.0954171	0.00368254	0.977917	1564	26392	0	0	0	0	0	0
3110083C13Rik	RIKEN cDNA 3110083C13 gene [Source:MGI Symbol;Acc:MGI:1920458]	ENSMUSG00000097303	0.325297	7.45777	0.00551328	0.0954171	0.0922681	0.487027	1565	11323	0	0	0	0	0	0
U2af1	U2 small nuclear ribonucleoprotein auxiliary factor (U2AF) 1 [Source:MGI Symbol;Acc:MGI:98884]	ENSMUSG00000061613	0.429375	8.72766	0.0055134	0.0954171	0.0324707	0.807123	1566	21013	0	0	0	0	0	0
Gm13997	predicted gene 13997 [Source:MGI Symbol;Acc:MGI:3723509]	ENSMUSG00000087555	0.422593	7.29396	0.00551464	0.0954171	-0.0259824	0.845129	1567	22238	0	0	0	0	0	0
Bean1	brain expressed, associated with Nedd4, 1 [Source:MGI Symbol;Acc:MGI:1929597]	ENSMUSG00000031872	-0.141777	8.56549	0.00551613	0.0954171	0.187284	0.155498	1568	2814	0	0	0	0	0	0
Polr1b	polymerase (RNA) I polypeptide B [Source:MGI Symbol;Acc:MGI:108014]	ENSMUSG00000027395	-0.162689	7.92499	0.00553073	0.0956087	0.0927065	0.484951	1569	11260	0	0	0	0	0	0
Cldn5	claudin 5 [Source:MGI Symbol;Acc:MGI:1276112]	ENSMUSG00000041378	0.259282	8.33679	0.00554559	0.0957305	-0.205082	0.119191	1570	2064	0	0	0	0	0	0
Rims1	regulating synaptic membrane exocytosis 1 [Source:MGI Symbol;Acc:MGI:2152971]	ENSMUSG00000041670	-0.158728	10.7272	0.00554759	0.0957305	-0.0642399	0.628827	1571	15488	0	0	0	0	0	0
Prex1	phosphatidylinositol-3,4,5-trisphosphate-dependent Rac exchange factor 1 [Source:MGI Symbol;Acc:MGI:3040696]	ENSMUSG00000039621	0.144025	8.66107	0.00555009	0.0957305	-0.116643	0.378973	1572	8300	0	0	0	0	0	0
Mrpl36	mitochondrial ribosomal protein L36 [Source:MGI Symbol;Acc:MGI:2137228]	ENSMUSG00000021607	-0.228287	9.03609	0.0055519	0.0957305	-0.103316	0.436162	1573	9916	0	0	0	0	0	0
Ankrd32	ankyrin repeat domain 32 [Source:MGI Symbol;Acc:MGI:2145448]	ENSMUSG00000021597	0.216394	7.45945	0.00555683	0.0957547	-0.01587	0.905038	1574	24113	0	0	0	0	0	0
Cul7	cullin 7 [Source:MGI Symbol;Acc:MGI:1913765]	ENSMUSG00000038545	0.136862	7.95719	0.00556978	0.0959169	-0.00698514	0.958125	1575	25790	0	0	0	0	0	0
Gm16192	predicted gene 16192 [Source:MGI Symbol;Acc:MGI:3802024]	ENSMUSG00000086773	-0.334445	6.0515	0.00557833	0.0960033	0.126317	0.340425	1576	7240	0	0	0	0	0	0
BC089491	cDNA sequence BC089491 [Source:MGI Symbol;Acc:MGI:3608324]	ENSMUSG00000046750	-0.263903	7.67267	0.00558943	0.0961332	-0.0132396	0.920722	1577	24638	0	0	0	0	0	0
Olfr1221	olfactory receptor 1221 [Source:MGI Symbol;Acc:MGI:3031055]	ENSMUSG00000075102	0.341811	3.32516	0.0055972	0.0962059	0.029548	0.824193	1578	21527	0	0	0	0	0	0
Gna13	guanine nucleotide binding protein, alpha 13 [Source:MGI Symbol;Acc:MGI:95768]	ENSMUSG00000020611	0.175954	10.3298	0.00561362	0.0964269	-0.000409171	0.997546	1579	27058	0	0	0	0	0	0
Repin1	replication initiator 1 [Source:MGI Symbol;Acc:MGI:1889817]	ENSMUSG00000052751	0.15752	10.2172	0.00561858	0.0964459	-0.0127428	0.923688	1580	24730	1	0	0	0	1	0
Syt10	synaptotagmin X [Source:MGI Symbol;Acc:MGI:1859546]	ENSMUSG00000063260	0.246715	9.46818	0.00562183	0.0964459	0.0461194	0.7287	1581	18504	0	0	0	0	0	0
A230083G16Rik	RIKEN cDNA A230083G16 gene [Source:MGI Symbol;Acc:MGI:3045289]	ENSMUSG00000055818	0.224906	6.69297	0.00563423	0.0965584	-0.109424	0.409371	1582	9163	0	0	0	0	0	0
Cryga	crystallin, gamma A [Source:MGI Symbol;Acc:MGI:88521]	ENSMUSG00000044429	0.307846	5.26777	0.00563551	0.0965584	0.130438	0.324776	1583	6810	0	0	0	0	0	0
Irf2bp1	interferon regulatory factor 2 binding protein 1 [Source:MGI Symbol;Acc:MGI:2442159]	ENSMUSG00000044030	-0.236394	8.87821	0.00564535	0.0966659	-0.13415	0.311077	1584	6436	0	0	0	0	0	0
Hexdc	hexosaminidase (glycosyl hydrolase family 20, catalytic domain) containing [Source:MGI Symbol;Acc:MGI:3605542]	ENSMUSG00000039307	-0.125848	7.60916	0.00565248	0.0967122	0.160892	0.223474	1585	4350	0	0	0	0	0	0
Msi2	musashi RNA-binding protein 2 [Source:MGI Symbol;Acc:MGI:1923876]	ENSMUSG00000069769	0.137241	10.1566	0.00565518	0.0967122	-0.162295	0.21941	1586	4226	4	0	0	0	4	0
Gm5724	predicted gene 5724 [Source:MGI Symbol;Acc:MGI:3643685]	ENSMUSG00000084927	0.166991	4.12898	0.00567298	0.0969553	0.00523155	0.968631	1587	26131	0	0	0	0	0	0
Gm12258	predicted gene 12258 [Source:MGI Symbol;Acc:MGI:3651534]	ENSMUSG00000072915	0.189725	7.91561	0.00569102	0.0971864	-0.185092	0.160481	1588	2907	2	0	0	0	2	0
Ttyh2	tweety homolog 2 (Drosophila) [Source:MGI Symbol;Acc:MGI:2157091]	ENSMUSG00000034714	0.233843	10.286	0.00569366	0.0971864	0.0564656	0.670997	1589	16754	2	0	0	0	2	0
Zfp40	zinc finger protein 40 [Source:MGI Symbol;Acc:MGI:99185]	ENSMUSG00000002617	0.241508	7.7876	0.00572642	0.097677	-0.208677	0.112716	1590	1928	1	0	0	0	1	0
Vmn1r209	vomeronasal 1 receptor 209 [Source:MGI Symbol;Acc:MGI:3650395]	ENSMUSG00000071491	0.511302	4.6476	0.00573077	0.097677	-0.363987	0.00459789	1591	49	0	0	0	0	0	0
Gm13937	predicted gene 13937 [Source:MGI Symbol;Acc:MGI:3651879]	ENSMUSG00000082512	-0.213778	6.0781	0.00573679	0.097677	0.13529	0.306946	1592	6321	0	0	0	0	0	0
Nup85	nucleoporin 85 [Source:MGI Symbol;Acc:MGI:3046173]	ENSMUSG00000020739	0.135857	8.36561	0.00574074	0.097677	-0.0563487	0.671639	1593	16774	0	0	0	0	0	0
Cep128	centrosomal protein 128 [Source:MGI Symbol;Acc:MGI:1922466]	ENSMUSG00000061533	0.134593	6.75504	0.00574845	0.097677	-0.0806944	0.543482	1594	12956	0	0	0	0	0	0
Rnf146	ring finger protein 146 [Source:MGI Symbol;Acc:MGI:1915281]	ENSMUSG00000038876	0.143813	8.59597	0.00574884	0.097677	-0.166299	0.208095	1595	3967	0	1	0	0	1	0
Gm15923	predicted gene 15923 [Source:MGI Symbol;Acc:MGI:3801851]	ENSMUSG00000082042	0.396167	5.35796	0.00575052	0.097677	-0.0331721	0.803039	1596	20886	0	0	0	0	0	0
Slc4a5	solute carrier family 4, sodium bicarbonate cotransporter, member 5 [Source:MGI Symbol;Acc:MGI:2443220]	ENSMUSG00000068323	0.215094	7.5446	0.00575121	0.097677	-0.00669287	0.959876	1597	25843	0	0	0	0	0	0
Optn	optineurin [Source:MGI Symbol;Acc:MGI:1918898]	ENSMUSG00000026672	0.142066	7.71065	0.00576484	0.0978006	-0.0159577	0.904516	1598	24092	0	0	0	0	0	0
Lcn2	lipocalin 2 [Source:MGI Symbol;Acc:MGI:96757]	ENSMUSG00000026822	-0.224443	5.55234	0.00576592	0.0978006	0.148705	0.260994	1599	5217	0	0	0	0	0	0
D6Ertd474e	DNA segment, Chr 6, ERATO Doi 474, expressed [Source:MGI Symbol;Acc:MGI:1196315]	ENSMUSG00000072679	0.204674	6.39692	0.00576931	0.0978006	-0.0873873	0.510452	1600	11970	0	0	0	0	0	0
C030039L03Rik	RIKEN cDNA C030039L03 gene [Source:MGI Symbol;Acc:MGI:2148237]	ENSMUSG00000057093	0.21534	7.54377	0.00577782	0.0978837	-0.021803	0.869804	1601	23018	1	0	0	0	1	0
Vmn2r79	vomeronasal 2, receptor 79 [Source:MGI Symbol;Acc:MGI:3646882]	ENSMUSG00000090362	0.228519	2.46225	0.00578247	0.0979014	0.208064	0.113802	1602	1952	0	0	0	0	0	0
4632428N05Rik	RIKEN cDNA 4632428N05 gene [Source:MGI Symbol;Acc:MGI:1921298]	ENSMUSG00000020101	0.177881	8.05192	0.00579249	0.0980098	0.0280282	0.833103	1603	21824	2	0	0	0	2	0
Antxr2	anthrax toxin receptor 2 [Source:MGI Symbol;Acc:MGI:1919164]	ENSMUSG00000029338	0.182685	6.39398	0.00579722	0.0980287	-0.15116	0.253114	1604	5038	2	0	0	0	2	0
Zbtb7c	zinc finger and BTB domain containing 7C [Source:MGI Symbol;Acc:MGI:2443302]	ENSMUSG00000044646	0.182275	8.02303	0.0058326	0.0985656	0.00274729	0.983524	1605	26582	0	0	0	0	0	0
Tbc1d19	TBC1 domain family, member 19 [Source:MGI Symbol;Acc:MGI:1914499]	ENSMUSG00000039178	-0.149315	9.61035	0.00584666	0.0987416	-0.10694	0.42015	1606	9461	0	3	0	0	3	0
Klhdc9	kelch domain containing 9 [Source:MGI Symbol;Acc:MGI:1916124]	ENSMUSG00000045259	-0.185243	7.15354	0.0058552	0.0988243	0.033289	0.802358	1607	20864	0	0	0	0	0	0
Gm12814	predicted gene 12814 [Source:MGI Symbol;Acc:MGI:3651208]	ENSMUSG00000083753	0.339906	3.54772	0.00587252	0.0990334	-0.130467	0.324667	1608	6806	0	0	0	0	0	0
Zfp493	zinc finger protein 493 [Source:MGI Symbol;Acc:MGI:1920208]	ENSMUSG00000090659	-0.319695	7.50207	0.00587595	0.0990334	0.211366	0.108052	1609	1838	0	0	0	0	0	0
Olfr819	olfactory receptor 819 [Source:MGI Symbol;Acc:MGI:3030653]	ENSMUSG00000094295	1.00255	3.12547	0.00588126	0.0990334	-0.0806944	0.543482	1610	12956	0	0	0	0	0	0
Lad1	ladinin [Source:MGI Symbol;Acc:MGI:109343]	ENSMUSG00000041782	0.170223	6.59582	0.00588695	0.0990334	-0.0768073	0.563129	1611	13584	0	0	0	0	0	0
Arhgap33	Rho GTPase activating protein 33 [Source:MGI Symbol;Acc:MGI:2673998]	ENSMUSG00000036882	-0.212956	9.30602	0.00588868	0.0990334	0	1	1612	27121	0	0	0	0	0	0
Efr3b	EFR3 homolog B (S. cerevisiae) [Source:MGI Symbol;Acc:MGI:2444851]	ENSMUSG00000020658	0.136244	10.3077	0.00589545	0.0990334	-0.0721018	0.587349	1613	14260	2	0	0	0	2	0
Gucy1b3	guanylate cyclase 1, soluble, beta 3 [Source:MGI Symbol;Acc:MGI:1860604]	ENSMUSG00000028005	-0.18421	10.023	0.00589614	0.0990334	0.0675425	0.611254	1614	14962	1	4	0	0	5	0
Laptm4b	lysosomal-associated protein transmembrane 4B [Source:MGI Symbol;Acc:MGI:1890494]	ENSMUSG00000022257	-0.181813	9.61391	0.0058968	0.0990334	0.119566	0.367061	1615	7952	0	0	0	0	0	0
Cyp2r1	cytochrome P450, family 2, subfamily r, polypeptide 1 [Source:MGI Symbol;Acc:MGI:2449771]	ENSMUSG00000030670	0.462782	5.15443	0.00590613	0.0991287	0.0857506	0.518434	1616	12216	0	0	0	0	0	0
Otud7b	OTU domain containing 7B [Source:MGI Symbol;Acc:MGI:2654703]	ENSMUSG00000038495	0.180196	8.10432	0.0059166	0.0992001	-0.0244918	0.853913	1617	22522	3	0	0	0	3	0
Mmp15	matrix metallopeptidase 15 [Source:MGI Symbol;Acc:MGI:109320]	ENSMUSG00000031790	-0.140511	8.44655	0.0059177	0.0992001	-0.0203417	0.878461	1618	23308	1	1	0	0	2	0
Olfr703	olfactory receptor 703 [Source:MGI Symbol;Acc:MGI:3030537]	ENSMUSG00000073901	0.405158	5.7432	0.00592358	0.0992374	0.0642399	0.628827	1619	15488	0	0	0	0	0	0
Rfx5	regulatory factor X, 5 (influences HLA class II expression) [Source:MGI Symbol;Acc:MGI:1858421]	ENSMUSG00000005774	0.19448	8.02592	0.00592896	0.0992662	0.0998086	0.451978	1620	10311	2	1	0	0	3	0
6230400D17Rik	RIKEN cDNA 6230400D17 gene [Source:MGI Symbol;Acc:MGI:1923383]	ENSMUSG00000097577	0.219112	7.33468	0.005958	0.0996909	0.128451	0.332265	1621	7000	0	0	0	0	0	0
Abca6	ATP-binding cassette, sub-family A (ABC1), member 6 [Source:MGI Symbol;Acc:MGI:1923434]	ENSMUSG00000044749	0.147619	5.60096	0.0059852	0.100084	0.0364455	0.784051	1622	20258	0	0	0	0	0	0
Ankrd34a	ankyrin repeat domain 34A [Source:MGI Symbol;Acc:MGI:3617846]	ENSMUSG00000049097	-0.19546	8.86213	0.00599973	0.100265	-0.0368839	0.781517	1623	20166	0	0	0	0	0	0
Rnf39	ring finger protein 39 [Source:MGI Symbol;Acc:MGI:2156378]	ENSMUSG00000036492	-0.235868	8.15037	0.00602154	0.100465	-0.186962	0.156222	1624	2826	0	0	0	0	0	0
Faah	fatty acid amide hydrolase [Source:MGI Symbol;Acc:MGI:109609]	ENSMUSG00000034171	-0.160753	8.80992	0.00602246	0.100465	-0.198097	0.13258	1625	2346	0	0	0	0	0	0
Rasgrp1	RAS guanyl releasing protein 1 [Source:MGI Symbol;Acc:MGI:1314635]	ENSMUSG00000027347	-0.198042	11.581	0.00602524	0.100465	0.0578101	0.663627	1626	16506	3	0	0	0	3	0
Gm10530	predicted gene 10530 [Source:MGI Symbol;Acc:MGI:3641765]	ENSMUSG00000073528	-0.253442	8.01075	0.00602647	0.100465	0.163318	0.216479	1627	4162	0	0	0	0	0	0
Gm26600	predicted gene, 26600 [Source:MGI Symbol;Acc:MGI:5477094]	ENSMUSG00000097226	-0.261027	5.77505	0.00604128	0.100602	-0.0835294	0.529366	1628	12542	0	0	0	0	0	0
Esp4	exocrine gland secreted peptide 4 [Source:MGI Symbol;Acc:MGI:5295687]	ENSMUSG00000095540	-0.62999	4.7304	0.00604211	0.100602	-0.193421	0.142156	1629	2518	0	0	0	0	0	0
Parm1	prostate androgen-regulated mucin-like protein 1 [Source:MGI Symbol;Acc:MGI:2443349]	ENSMUSG00000034981	-0.149286	9.40245	0.00605219	0.10065	0.024258	0.855293	1630	22559	1	0	0	0	1	0
Sorbs1	sorbin and SH3 domain containing 1 [Source:MGI Symbol;Acc:MGI:700014]	ENSMUSG00000025006	0.134704	9.54675	0.00605246	0.10065	-0.0323538	0.807804	1631	21035	2	0	0	0	2	0
Runx2	runt related transcription factor 2 [Source:MGI Symbol;Acc:MGI:99829]	ENSMUSG00000039153	-0.175936	7.54946	0.00606615	0.100816	0.296708	0.0224927	1632	324	9	0	1	0	9	1
Steap2	six transmembrane epithelial antigen of prostate 2 [Source:MGI Symbol;Acc:MGI:1921301]	ENSMUSG00000015653	0.342981	8.37818	0.00608128	0.101006	-0.146162	0.269327	1633	5386	0	0	0	0	0	0
Aim2	absent in melanoma 2 [Source:MGI Symbol;Acc:MGI:2686159]	ENSMUSG00000037860	0.277292	5.46173	0.00608907	0.101073	0.0162499	0.902776	1634	24040	0	0	0	0	0	0
Gm26710	predicted gene, 26710 [Source:MGI Symbol;Acc:MGI:5477204]	ENSMUSG00000097013	-0.337108	3.79026	0.00611433	0.101431	-0.0206339	0.876729	1635	23258	0	0	0	0	0	0
Gdpgp1	GDP-D-glucose phosphorylase 1 [Source:MGI Symbol;Acc:MGI:2443429]	ENSMUSG00000050973	0.347155	6.64267	0.0061269	0.101561	0.157852	0.232459	1636	4544	0	0	0	0	0	0
Txndc16	thioredoxin domain containing 16 [Source:MGI Symbol;Acc:MGI:1917811]	ENSMUSG00000021830	0.14715	8.94461	0.00613326	0.101561	-0.0601774	0.650727	1637	16123	0	0	0	0	0	0
Tspan7	tetraspanin 7 [Source:MGI Symbol;Acc:MGI:1298407]	ENSMUSG00000058254	-0.134071	12.3621	0.00613582	0.101561	0.144321	0.275471	1638	5540	4	0	0	0	4	0
Slc4a1	solute carrier family 4 (anion exchanger), member 1 [Source:MGI Symbol;Acc:MGI:109393]	ENSMUSG00000006574	-0.154889	6.93194	0.00614355	0.101561	0.000263039	0.998422	1639	27080	0	0	0	0	0	0
Evi2a	ecotropic viral integration site 2a [Source:MGI Symbol;Acc:MGI:95458]	ENSMUSG00000078771	0.160504	8.72087	0.00614442	0.101561	-0.210431	0.109657	1640	1871	0	0	0	0	0	0
Gata2	GATA binding protein 2 [Source:MGI Symbol;Acc:MGI:95662]	ENSMUSG00000015053	0.171321	7.25938	0.00614468	0.101561	0.141076	0.286521	1641	5806	0	2	0	0	2	0
Gm6981	predicted pseudogene 6981 [Source:MGI Symbol;Acc:MGI:3646966]	ENSMUSG00000098076	0.232869	10.9626	0.00615913	0.101708	0.0622233	0.63966	1642	15792	0	0	0	0	0	0
Map4	microtubule-associated protein 4 [Source:MGI Symbol;Acc:MGI:97178]	ENSMUSG00000032479	0.16163	10.2691	0.00617	0.101708	-0.0723649	0.585983	1643	14220	2	0	0	0	2	0
Prl8a6	prolactin family 8, subfamily a, member 6 [Source:MGI Symbol;Acc:MGI:1332225]	ENSMUSG00000021345	0.271941	3.20269	0.00617042	0.101708	-0.0726864	0.584315	1644	14183	0	0	0	0	0	0
Olfr319	olfactory receptor 319 [Source:MGI Symbol;Acc:MGI:3030153]	ENSMUSG00000064044	0.247164	6.76325	0.00617057	0.101708	0.167994	0.20343	1645	3858	0	0	0	0	0	0
Rhoq	ras homolog gene family, member Q [Source:MGI Symbol;Acc:MGI:1931553]	ENSMUSG00000024143	0.223197	9.03247	0.0061734	0.101708	-0.0451257	0.734328	1646	18680	2	2	0	0	4	0
Hras	Harvey rat sarcoma virus oncogene [Source:MGI Symbol;Acc:MGI:96224]	ENSMUSG00000025499	-0.138829	8.86962	0.00617608	0.101708	0.0697637	0.599555	1647	14622	0	0	0	0	0	0
AU015336	expressed sequence AU015336 [Source:MGI Symbol;Acc:MGI:2146536]	ENSMUSG00000090203	0.330035	5.78607	0.00620506	0.102124	0.054449	0.682109	1648	17082	0	0	0	0	0	0
Hipk1	homeodomain interacting protein kinase 1 [Source:MGI Symbol;Acc:MGI:1314873]	ENSMUSG00000008730	-0.142783	10.1105	0.00621839	0.102281	0.00184127	0.988957	1649	26748	5	3	0	0	8	0
Adamts16	a disintegrin-like and metallopeptidase (reprolysin type) with thrombospondin type 1 motif, 16 [Source:MGI Symbol;Acc:MGI:2429637]	ENSMUSG00000049538	0.153399	7.7132	0.00622481	0.102291	0.082828	0.532842	1650	12651	1	0	0	0	1	0
9430073C21Rik	Riken cDNA 9430073C21 gene [Source:MGI Symbol;Acc:MGI:3699860]	ENSMUSG00000085479	-0.352451	3.18495	0.00622794	0.102291	0.102497	0.439824	1651	10016	0	0	0	0	0	0
4930583P06Rik	RIKEN cDNA 4930583P06 gene [Source:MGI Symbol;Acc:MGI:1923196]	ENSMUSG00000086954	0.519078	4.33481	0.00623034	0.102291	0.100978	0.446671	1652	10188	0	0	0	0	0	0
4930509E16Rik	RIKEN cDNA 4930509E16 gene [Source:MGI Symbol;Acc:MGI:1922365]	ENSMUSG00000096986	0.481047	5.74434	0.00624283	0.10241	-0.360217	0.005072	1653	56	0	0	0	0	0	0
Alkbh2	alkB, alkylation repair homolog 2 (E. coli) [Source:MGI Symbol;Acc:MGI:2141032]	ENSMUSG00000044339	-0.167231	7.98932	0.00624711	0.10241	0.0642399	0.628827	1654	15488	0	0	0	0	0	0
Svil	supervillin [Source:MGI Symbol;Acc:MGI:2147319]	ENSMUSG00000024236	0.14777	7.20136	0.00624886	0.10241	-0.0671625	0.613265	1655	15014	1	0	0	0	1	0
Snap29	synaptosomal-associated protein 29 [Source:MGI Symbol;Acc:MGI:1914724]	ENSMUSG00000022765	-0.167409	9.26244	0.00626243	0.102482	-0.140404	0.288847	1656	5852	0	0	0	0	0	0
Dnajc12	DnaJ (Hsp40) homolog, subfamily C, member 12 [Source:MGI Symbol;Acc:MGI:1353428]	ENSMUSG00000036764	0.149458	8.32919	0.00626631	0.102482	0.0731832	0.581741	1657	14102	0	0	0	0	0	0
Neurl1a	neuralized homolog 1A (Drosophila) [Source:MGI Symbol;Acc:MGI:1334263]	ENSMUSG00000006435	-0.162883	8.97328	0.00627294	0.102482	-0.233608	0.0749599	1658	1237	0	0	0	0	0	0
Rac1	RAS-related C3 botulinum substrate 1 [Source:MGI Symbol;Acc:MGI:97845]	ENSMUSG00000001847	0.136843	10.8179	0.0062734	0.102482	0.0300741	0.821114	1659	21440	1	0	0	0	1	0
Chac2	ChaC, cation transport regulator 2 [Source:MGI Symbol;Acc:MGI:1915294]	ENSMUSG00000020309	0.201588	8.7862	0.00627422	0.102482	-0.106648	0.421429	1660	9496	0	0	0	0	0	0
Gm26974	predicted gene, 26974 [Source:MGI Symbol;Acc:MGI:5504089]	ENSMUSG00000098160	-0.210044	6.69683	0.00627592	0.102482	0.184945	0.160817	1661	2915	0	0	0	0	0	0
Hepacam	hepatocyte cell adhesion molecule [Source:MGI Symbol;Acc:MGI:1920177]	ENSMUSG00000046240	0.172905	9.68997	0.00628602	0.102585	-0.035218	0.791157	1662	20466	2	0	0	0	2	0
Ereg	epiregulin [Source:MGI Symbol;Acc:MGI:107508]	ENSMUSG00000029377	0.238795	6.85954	0.00630309	0.102786	-0.0265377	0.841861	1663	22116	0	0	0	0	0	0
Nlrp1c-ps	NLR family, pyrin domain containing 1C, pseudogene [Source:MGI Symbol;Acc:MGI:3582962]	ENSMUSG00000092528	0.173403	5.15518	0.00630593	0.102786	-0.0492467	0.711083	1664	17986	0	0	0	0	0	0
Mup-ps18	major urinary protein, pseudogene 18 [Source:MGI Symbol;Acc:MGI:3651979]	ENSMUSG00000082363	0.394366	5.55236	0.00631751	0.102913	-0.0594467	0.654698	1665	16234	0	0	0	0	0	0
Scarletltr	Scarletltr, erythroid developmental long intergenic non-protein coding transcript [Source:MGI Symbol;Acc:MGI:1924064]	ENSMUSG00000093759	-0.51683	5.56312	0.00634046	0.103225	0.228259	0.0820675	1666	1378	0	0	0	0	0	0
Pdyn	prodynorphin [Source:MGI Symbol;Acc:MGI:97535]	ENSMUSG00000027400	-0.228302	7.29165	0.00635336	0.103327	-0.139206	0.293023	1667	5970	0	0	0	0	0	0
Map2k3	mitogen-activated protein kinase kinase 3 [Source:MGI Symbol;Acc:MGI:1346868]	ENSMUSG00000018932	-0.144894	7.95479	0.00635772	0.103327	0.199266	0.130263	1668	2292	1	0	0	0	1	0
Mapkapk5	MAP kinase-activated protein kinase 5 [Source:MGI Symbol;Acc:MGI:1333110]	ENSMUSG00000029454	-0.126736	8.47078	0.00635949	0.103327	0.0889071	0.503097	1669	11778	0	0	0	0	0	0
Pex5l	peroxisomal biogenesis factor 5-like [Source:MGI Symbol;Acc:MGI:1916672]	ENSMUSG00000027674	0.134066	9.4905	0.00637237	0.103327	0.118893	0.36978	1670	8028	0	0	0	0	0	0
1810009A15Rik	RIKEN cDNA 1810009A15 gene [Source:MGI Symbol;Acc:MGI:1913526]	ENSMUSG00000071653	0.267848	7.73654	0.00637263	0.103327	-0.185296	0.160011	1671	2898	0	0	0	0	0	0
Rtp3	receptor transporter protein 3 [Source:MGI Symbol;Acc:MGI:2446841]	ENSMUSG00000066319	-0.210152	6.42045	0.00637912	0.103327	0.00499773	0.970033	1672	26172	0	0	0	0	0	0
Tnfsf4	tumor necrosis factor (ligand) superfamily, member 4 [Source:MGI Symbol;Acc:MGI:104511]	ENSMUSG00000026700	-0.258258	5.54082	0.00638048	0.103327	-0.225132	0.0864634	1673	1450	0	1	0	0	1	0
Ubxn2b	UBX domain protein 2B [Source:MGI Symbol;Acc:MGI:1915303]	ENSMUSG00000028243	-0.179315	9.2138	0.00638281	0.103327	-0.0865105	0.51472	1674	12110	0	0	0	0	0	0
Chn1	chimerin 1 [Source:MGI Symbol;Acc:MGI:1915674]	ENSMUSG00000056486	-0.181754	11.9837	0.00638542	0.103327	0.0794085	0.549945	1675	13140	0	0	0	0	0	0
Olfr479	olfactory receptor 479 [Source:MGI Symbol;Acc:MGI:3030313]	ENSMUSG00000043855	0.377237	6.51622	0.00638608	0.103327	-0.0790577	0.551714	1676	13203	0	0	0	0	0	0
Nrde2	nrde-2 necessary for RNA interference, domain containing [Source:MGI Symbol;Acc:MGI:2670969]	ENSMUSG00000021179	0.146064	7.29219	0.00638886	0.103327	-0.127661	0.335269	1677	7090	0	0	0	0	0	0
Clspn	claspin [Source:MGI Symbol;Acc:MGI:2445153]	ENSMUSG00000042489	-0.153088	6.22579	0.00639247	0.103327	0.0984934	0.457989	1678	10484	0	0	0	0	0	0
Rassf8	Ras association (RalGDS/AF-6) domain family (N-terminal) member 8 [Source:MGI Symbol;Acc:MGI:1918573]	ENSMUSG00000030259	0.210513	8.66421	0.00640251	0.103428	-0.0302494	0.820089	1679	21415	2	0	0	0	2	0
Acat3	acetyl-Coenzyme A acetyltransferase 3 [Source:MGI Symbol;Acc:MGI:109182]	ENSMUSG00000062480	0.177313	7.74422	0.00643588	0.103825	-0.079993	0.547003	1680	13064	0	1	0	0	1	0
Onecut2	one cut domain, family member 2 [Source:MGI Symbol;Acc:MGI:1891408]	ENSMUSG00000045991	-0.178003	7.15074	0.00643738	0.103825	0.0374392	0.77831	1681	20070	2	5	0	0	7	0
5730455P16Rik	RIKEN cDNA 5730455P16 gene [Source:MGI Symbol;Acc:MGI:1917841]	ENSMUSG00000057181	0.183041	8.86785	0.00643859	0.103825	-0.0109892	0.934165	1682	25044	4	0	0	0	4	0
Olfr1243	olfactory receptor 1243 [Source:MGI Symbol;Acc:MGI:3031077]	ENSMUSG00000075084	0.356563	4.31672	0.00645039	0.103951	-0.0474054	0.721438	1683	18302	0	0	0	0	0	0
Nupr1	nuclear protein transcription regulator 1 [Source:MGI Symbol;Acc:MGI:1891834]	ENSMUSG00000030717	-0.162071	6.9324	0.00645633	0.103951	0.0265377	0.841861	1684	22116	0	0	0	0	0	0
Gab2	growth factor receptor bound protein 2-associated protein 2 [Source:MGI Symbol;Acc:MGI:1333854]	ENSMUSG00000004508	0.182368	8.52937	0.00645788	0.103951	-0.0501527	0.706006	1685	17828	0	0	0	0	0	0
Ikzf5	IKAROS family zinc finger 5 [Source:MGI Symbol;Acc:MGI:1914393]	ENSMUSG00000040167	-0.214179	7.05364	0.006465	0.104004	-0.122693	0.35457	1686	7638	1	1	0	0	2	0
Dusp14	dual specificity phosphatase 14 [Source:MGI Symbol;Acc:MGI:1927168]	ENSMUSG00000018648	-0.334299	9.04092	0.00647934	0.104173	-0.0152562	0.908695	1687	24236	0	0	0	0	0	0
9130011E15Rik	RIKEN cDNA 9130011E15 gene [Source:MGI Symbol;Acc:MGI:1918867]	ENSMUSG00000039901	0.145312	8.62985	0.00650229	0.104314	0.124622	0.346997	1688	7418	0	0	0	0	0	0
Pdlim5	PDZ and LIM domain 5 [Source:MGI Symbol;Acc:MGI:1927489]	ENSMUSG00000028273	0.142281	8.21386	0.00650317	0.104314	0.00745276	0.955325	1689	25682	0	0	0	0	0	0
Slc6a1	solute carrier family 6 (neurotransmitter transporter, GABA), member 1 [Source:MGI Symbol;Acc:MGI:95627]	ENSMUSG00000030310	0.130234	11.5471	0.00650888	0.104314	0.0602943	0.650093	1690	16098	3	8	0	0	11	0
Gm12298	predicted gene 12298 [Source:MGI Symbol;Acc:MGI:3649680]	ENSMUSG00000072834	0.362357	3.9086	0.00650927	0.104314	0.241674	0.0651752	1691	1056	0	0	0	0	0	0
Bsph2	binder of sperm protein homolog 2 [Source:MGI Symbol;Acc:MGI:1924934]	ENSMUSG00000078800	0.238489	3.16936	0.00651094	0.104314	-0.124183	0.348709	1692	7461	0	0	0	0	0	0
Sema4a	sema domain, immunoglobulin domain (Ig), transmembrane domain (TM) and short cytoplasmic domain, (semaphorin) 4A [Source:MGI Symbol;Acc:MGI:107560]	ENSMUSG00000028064	-0.141438	8.33396	0.00651119	0.104314	0.000642983	0.996144	1693	27012	2	0	0	0	2	0
Slc35f3	solute carrier family 35, member F3 [Source:MGI Symbol;Acc:MGI:2444426]	ENSMUSG00000057060	-0.182602	9.01741	0.0065201	0.104331	0.0566702	0.669874	1694	16712	6	1	0	0	7	0
Gm13974	predicted gene 13974 [Source:MGI Symbol;Acc:MGI:3649228]	ENSMUSG00000085222	-0.171538	4.67113	0.00652948	0.104331	-0.0424954	0.749292	1695	19140	0	0	0	0	0	0
Eif2ak1	eukaryotic translation initiation factor 2 alpha kinase 1 [Source:MGI Symbol;Acc:MGI:1353448]	ENSMUSG00000029613	-0.148233	8.68897	0.00653073	0.104331	0.0532507	0.688745	1696	17290	1	0	0	0	1	0
Mpzl1	myelin protein zero-like 1 [Source:MGI Symbol;Acc:MGI:1915731]	ENSMUSG00000026566	0.15309	9.85041	0.00653121	0.104331	-0.148441	0.261848	1697	5236	1	0	0	0	1	0
1500015L24Rik	RIKEN cDNA 1500015L24 gene [Source:MGI Symbol;Acc:MGI:1916244]	ENSMUSG00000094732	0.272595	5.52476	0.00653148	0.104331	0.0382283	0.773761	1698	19904	0	0	0	0	0	0
Gm11739	predicted gene 11739 [Source:MGI Symbol;Acc:MGI:3650571]	ENSMUSG00000086826	0.330465	4.77584	0.00654584	0.104407	-0.10279	0.438514	1699	9996	0	0	0	0	0	0
Capzb	capping protein (actin filament) muscle Z-line, beta [Source:MGI Symbol;Acc:MGI:104652]	ENSMUSG00000028745	-0.141561	9.85854	0.00654944	0.104407	0.136488	0.302642	1700	6200	0	0	0	0	0	0
Meis1	Meis homeobox 1 [Source:MGI Symbol;Acc:MGI:104717]	ENSMUSG00000020160	0.339917	8.04261	0.00655342	0.104407	-0.00540691	0.967581	1701	26108	0	0	0	0	0	0
Maoa	monoamine oxidase A [Source:MGI Symbol;Acc:MGI:96915]	ENSMUSG00000025037	0.198487	7.75759	0.00655471	0.104407	-0.0752875	0.5709	1702	13807	0	0	0	0	0	0
Atg10	autophagy related 10 [Source:MGI Symbol;Acc:MGI:1914045]	ENSMUSG00000021619	0.190216	9.14977	0.0065555	0.104407	-0.0626909	0.637141	1703	15722	0	0	0	0	0	0
Gm16170	predicted gene 16170 [Source:MGI Symbol;Acc:MGI:3805548]	ENSMUSG00000086245	-0.278936	7.19145	0.006574	0.104636	0.134793	0.308742	1704	6380	0	0	0	0	0	0
Mrpl27	mitochondrial ribosomal protein L27 [Source:MGI Symbol;Acc:MGI:2137224]	ENSMUSG00000024414	0.463774	3.39475	0.00657972	0.104636	-0.0377899	0.776287	1705	19991	0	0	0	0	0	0
Coa5	cytochrome C oxidase assembly factor 5 [Source:MGI Symbol;Acc:MGI:1923428]	ENSMUSG00000026112	-0.203902	9.13586	0.00658144	0.104636	0.162353	0.219241	1706	4220	2	0	0	0	2	0
Gm26523	predicted gene, 26523 [Source:MGI Symbol;Acc:MGI:5477017]	ENSMUSG00000096984	0.581459	5.74453	0.00658595	0.104646	-0.0599144	0.652156	1707	16166	0	0	0	0	0	0
Nmi	N-myc (and STAT) interactor [Source:MGI Symbol;Acc:MGI:1928368]	ENSMUSG00000026946	0.197959	6.30552	0.00659698	0.104686	0.199939	0.128945	1708	2264	0	0	0	0	0	0
Adamtsl3	ADAMTS-like 3 [Source:MGI Symbol;Acc:MGI:3028499]	ENSMUSG00000070469	0.162514	6.66476	0.00660501	0.104686	0.00888486	0.946751	1709	25423	0	1	0	0	1	0
Gm12063	predicted gene 12063 [Source:MGI Symbol;Acc:MGI:3649572]	ENSMUSG00000085167	-0.315998	7.46282	0.00660626	0.104686	0.0898423	0.498598	1710	11650	0	0	0	0	0	0
Gm5436	predicted pseudogene 5436 [Source:MGI Symbol;Acc:MGI:3643291]	ENSMUSG00000042962	-0.229168	7.10769	0.00660782	0.104686	0.137072	0.300556	1711	6154	0	0	0	0	0	0
Lrp12	low density lipoprotein-related protein 12 [Source:MGI Symbol;Acc:MGI:2443132]	ENSMUSG00000022305	0.174193	9.14419	0.00661006	0.104686	0.0157531	0.905735	1712	24136	0	0	0	0	0	0
Fam78a	family with sequence similarity 78, member A [Source:MGI Symbol;Acc:MGI:2443569]	ENSMUSG00000050592	-0.224425	7.52174	0.0066132	0.104686	0.0807529	0.543189	1713	12944	0	0	0	0	0	0
Defb34	defensin beta 34 [Source:MGI Symbol;Acc:MGI:2672979]	ENSMUSG00000052554	0.524359	5.54923	0.0066155	0.104686	-0.259911	0.0468103	1714	720	0	0	0	0	0	0
Pex13	peroxisomal biogenesis factor 13 [Source:MGI Symbol;Acc:MGI:1919379]	ENSMUSG00000020283	0.154444	8.19524	0.0066313	0.104827	0.0221537	0.867728	1715	22948	0	0	0	0	0	0
Fam107a	family with sequence similarity 107, member A [Source:MGI Symbol;Acc:MGI:3041256]	ENSMUSG00000021750	-0.322587	10.4589	0.00663212	0.104827	-0.0513218	0.699474	1716	17622	1	0	0	0	1	0
4921511C20Rik	RIKEN cDNA 4921511C20 gene [Source:MGI Symbol;Acc:MGI:2685229]	ENSMUSG00000049815	0.5063	7.14027	0.00663989	0.104889	-0.204761	0.119784	1717	2078	0	0	0	0	0	0
Nkd1	naked cuticle 1 homolog (Drosophila) [Source:MGI Symbol;Acc:MGI:2135954]	ENSMUSG00000031661	0.140213	8.19583	0.0066465	0.104932	-0.0884979	0.505072	1718	11826	0	0	0	0	0	0
Aqp4	aquaporin 4 [Source:MGI Symbol;Acc:MGI:107387]	ENSMUSG00000024411	0.262992	10.8539	0.0066596	0.105078	-0.0949862	0.474231	1719	10940	2	0	0	0	2	0
Banp	BTG3 associated nuclear protein [Source:MGI Symbol;Acc:MGI:1889023]	ENSMUSG00000025316	-0.219592	8.22634	0.00668674	0.105384	-0.0554427	0.676625	1720	16924	0	1	0	0	1	0
Evc	Ellis van Creveld gene syndrome [Source:MGI Symbol;Acc:MGI:1890596]	ENSMUSG00000029122	0.13031	7.27102	0.00668678	0.105384	-0.0941971	0.477927	1721	11050	0	0	0	0	0	0
Gm10000	predicted gene 10000 [Source:MGI Symbol;Acc:MGI:3641968]	ENSMUSG00000056606	-0.142484	5.9351	0.00669328	0.105425	0.108255	0.414424	1722	9306	0	0	0	0	0	0
Lgr5	leucine rich repeat containing G protein coupled receptor 5 [Source:MGI Symbol;Acc:MGI:1341817]	ENSMUSG00000020140	0.308941	8.02604	0.00670352	0.105525	0.0217738	0.869977	1723	23022	0	0	0	0	0	0
Kcnab1	potassium voltage-gated channel, shaker-related subfamily, beta member 1 [Source:MGI Symbol;Acc:MGI:109155]	ENSMUSG00000027827	-0.14326	9.29896	0.0067288	0.105861	-0.0155777	0.906779	1724	24175	0	0	0	0	0	0
Gm14238	predicted gene 14238 [Source:MGI Symbol;Acc:MGI:3651676]	ENSMUSG00000083341	0.183429	7.18438	0.00673844	0.105952	0.00225044	0.986504	1725	26676	0	0	0	0	0	0
Copa	coatomer protein complex subunit alpha [Source:MGI Symbol;Acc:MGI:1334462]	ENSMUSG00000026553	-0.135404	10.6308	0.00674522	0.105997	0.0324122	0.807463	1726	21022	0	0	0	0	0	0
Gm14126	predicted gene 14126 [Source:MGI Symbol;Acc:MGI:3650348]	ENSMUSG00000083077	-0.245068	2.78158	0.00674996	0.10601	-0.0929988	0.483569	1727	11220	0	0	0	0	0	0
Trdmt1	tRNA aspartic acid methyltransferase 1 [Source:MGI Symbol;Acc:MGI:1274787]	ENSMUSG00000026723	0.148361	7.76042	0.00677127	0.106265	-0.1262	0.340876	1728	7254	0	0	0	0	0	0
Hadhb	hydroxyacyl-Coenzyme A dehydrogenase/3-ketoacyl-Coenzyme A thiolase/enoyl-Coenzyme A hydratase (trifunctional protein), beta subunit [Source:MGI Symbol;Acc:MGI:2136381]	ENSMUSG00000059447	0.178788	7.50689	0.00677402	0.106265	0.197074	0.134632	1729	2388	1	0	0	0	1	0
Asah2	N-acylsphingosine amidohydrolase 2 [Source:MGI Symbol;Acc:MGI:1859310]	ENSMUSG00000024887	0.211544	8.4386	0.00678785	0.10642	-0.0381406	0.774266	1730	19916	0	0	0	0	0	0
Olfr828	olfactory receptor 828 [Source:MGI Symbol;Acc:MGI:3030662]	ENSMUSG00000078116	0.45808	5.77226	0.00680711	0.10666	0.156625	0.236157	1731	4638	0	0	0	0	0	0
Fyb	FYN binding protein [Source:MGI Symbol;Acc:MGI:1346327]	ENSMUSG00000022148	0.143264	6.13854	0.00681605	0.106739	-0.316552	0.0145805	1732	201	0	0	0	0	0	0
Lamp5	lysosomal-associated membrane protein family, member 5 [Source:MGI Symbol;Acc:MGI:1923411]	ENSMUSG00000027270	-0.24948	9.49975	0.00683425	0.106935	0.145723	0.270781	1733	5425	1	0	0	0	1	0
Col20a1	collagen, type XX, alpha 1 [Source:MGI Symbol;Acc:MGI:1920618]	ENSMUSG00000016356	-0.123604	7.58995	0.00683648	0.106935	0.100598	0.448392	1734	10222	0	0	0	0	0	0
Crhbp	corticotropin releasing hormone binding protein [Source:MGI Symbol;Acc:MGI:88497]	ENSMUSG00000021680	-0.271049	8.38317	0.00684402	0.106944	0.0547997	0.680172	1735	17020	0	0	0	0	0	0
Acadm	acyl-Coenzyme A dehydrogenase, medium chain [Source:MGI Symbol;Acc:MGI:87867]	ENSMUSG00000062908	0.15782	9.04409	0.00684824	0.106944	-0.141427	0.285313	1736	5776	0	0	0	0	0	0
Gstk1	glutathione S-transferase kappa 1 [Source:MGI Symbol;Acc:MGI:1923513]	ENSMUSG00000029864	0.219207	8.86852	0.00684889	0.106944	0.0221537	0.867728	1737	22948	1	0	0	0	1	0
Slc35c1	solute carrier family 35, member C1 [Source:MGI Symbol;Acc:MGI:2443301]	ENSMUSG00000049922	-0.2065	7.63263	0.00687511	0.107265	0.134968	0.308108	1738	6360	0	0	0	0	0	0
Kdm3b	KDM3B lysine (K)-specific demethylase 3B [Source:MGI Symbol;Acc:MGI:1923356]	ENSMUSG00000038773	0.141702	9.39666	0.00687732	0.107265	-0.0505911	0.703554	1739	17758	0	0	0	0	0	0
St6gal2	beta galactoside alpha 2,6 sialyltransferase 2 [Source:MGI Symbol;Acc:MGI:2445190]	ENSMUSG00000024172	-0.209903	9.65561	0.0068834	0.107298	0.0729494	0.582952	1740	14146	0	0	0	0	0	0
Ivd	isovaleryl coenzyme A dehydrogenase [Source:MGI Symbol;Acc:MGI:1929242]	ENSMUSG00000027332	0.173207	8.5193	0.00689465	0.107351	0.0119829	0.928227	1741	24864	0	0	0	0	0	0
9830144P21Rik	RIKEN cDNA 9830144P21 gene [Source:MGI Symbol;Acc:MGI:3041171]	ENSMUSG00000087528	-0.206998	6.34834	0.00689827	0.107351	0.147565	0.264708	1742	5292	0	0	0	0	0	0
Camk4	calcium/calmodulin-dependent protein kinase IV [Source:MGI Symbol;Acc:MGI:88258]	ENSMUSG00000038128	0.237966	9.89229	0.00689868	0.107351	-0.0210431	0.874304	1743	23183	1	1	0	0	2	0
Taok3	TAO kinase 3 [Source:MGI Symbol;Acc:MGI:3041177]	ENSMUSG00000061288	-0.135454	7.96645	0.00690673	0.107377	0.0014321	0.991411	1744	26830	0	0	0	0	0	0
Rcan2	regulator of calcineurin 2 [Source:MGI Symbol;Acc:MGI:1858219]	ENSMUSG00000039601	-0.126841	10.2037	0.00690916	0.107377	0.131052	0.322485	1745	6749	2	1	0	0	3	0
Gm9866	predicted gene 9866 [Source:MGI Symbol;Acc:MGI:3643118]	ENSMUSG00000094002	0.304834	7.76591	0.00691395	0.107377	-0.232585	0.07628	1746	1262	0	0	0	0	0	0
Rprml	reprimo-like [Source:MGI Symbol;Acc:MGI:2144486]	ENSMUSG00000046215	-0.164964	7.79868	0.00691944	0.107377	0.16095	0.223304	1747	4344	0	0	0	0	0	0
Rbmx2	RNA binding motif protein, X-linked 2 [Source:MGI Symbol;Acc:MGI:1919414]	ENSMUSG00000031107	0.190529	7.48034	0.00692013	0.107377	-0.135991	0.304422	1748	6250	0	0	0	0	0	0
Dctn3	dynactin 3 [Source:MGI Symbol;Acc:MGI:1859251]	ENSMUSG00000028447	-0.142065	8.55604	0.00692587	0.107404	0.000263039	0.998422	1749	27080	0	0	0	0	0	0
4930547E08Rik	RIKEN cDNA 4930547E08 gene [Source:MGI Symbol;Acc:MGI:1925281]	ENSMUSG00000086687	0.242984	5.05855	0.00695005	0.107657	-0.138768	0.294561	1750	6006	0	0	0	0	0	0
Gm12724	predicted gene 12724 [Source:MGI Symbol;Acc:MGI:3649755]	ENSMUSG00000086249	0.412999	4.93901	0.00695245	0.107657	0.0196694	0.882449	1751	23434	0	0	0	0	0	0
Habp4	hyaluronic acid binding protein 4 [Source:MGI Symbol;Acc:MGI:1891713]	ENSMUSG00000021476	-0.175007	10.8287	0.00695901	0.107657	0.0860721	0.516861	1752	12174	0	0	0	0	0	0
Trove2	TROVE domain family, member 2 [Source:MGI Symbol;Acc:MGI:106652]	ENSMUSG00000018199	0.186537	8.98359	0.00696027	0.107657	-0.0554719	0.676464	1753	16918	1	0	0	0	1	0
Chd1l	chromodomain helicase DNA binding protein 1-like [Source:MGI Symbol;Acc:MGI:1915308]	ENSMUSG00000028089	0.153831	7.0728	0.00696199	0.107657	-0.168286	0.202634	1754	3840	0	0	0	0	0	0
Sult2a5	sulfotransferase family 2A, dehydroepiandrosterone (DHEA)-preferring, member 5 [Source:MGI Symbol;Acc:MGI:3648378]	ENSMUSG00000078799	0.305375	7.10107	0.00697711	0.107829	0.0209846	0.87465	1755	23192	0	0	0	0	0	0
Gm9938	predicted gene 9938 [Source:MGI Symbol;Acc:MGI:3641836]	ENSMUSG00000054178	-0.715307	4.58961	0.00699141	0.107989	0.112025	0.398259	1756	8827	0	0	0	0	0	0
Gpr125	G protein-coupled receptor 125 [Source:MGI Symbol;Acc:MGI:1917943]	ENSMUSG00000029090	-0.165378	8.30985	0.00699975	0.108056	-0.0960091	0.469462	1757	10797	1	0	0	0	1	0
Aamdc	adipogenesis associated Mth938 domain containing [Source:MGI Symbol;Acc:MGI:1913523]	ENSMUSG00000035642	-0.25616	7.34558	0.00701913	0.10828	0.0340781	0.797771	1758	20692	0	0	0	0	0	0
Ppih	peptidyl prolyl isomerase H [Source:MGI Symbol;Acc:MGI:106499]	ENSMUSG00000060288	0.62813	6.33329	0.00702224	0.10828	-0.0571963	0.666988	1759	16613	0	0	0	0	0	0
Scn2a1	sodium channel, voltage-gated, type II, alpha 1 [Source:MGI Symbol;Acc:MGI:98248]	ENSMUSG00000075318	-0.157633	10.7942	0.00703793	0.108435	0.0733293	0.580985	1760	14092	7	0	0	0	7	0
Zkscan2	zinc finger with KRAB and SCAN domains 2 [Source:MGI Symbol;Acc:MGI:2444060]	ENSMUSG00000030757	0.225918	8.16102	0.0070403	0.108435	-0.00517309	0.968982	1761	26144	1	0	0	0	1	0
Uts2b	urotensin 2B [Source:MGI Symbol;Acc:MGI:2677064]	ENSMUSG00000056423	0.296172	6.15022	0.00704474	0.108442	0.00549459	0.967055	1762	26091	0	0	0	0	0	0
Slc7a1	solute carrier family 7 (cationic amino acid transporter, y+ system), member 1 [Source:MGI Symbol;Acc:MGI:88117]	ENSMUSG00000041313	-0.148803	8.91013	0.00705841	0.108501	0.133244	0.314386	1763	6530	5	0	0	0	5	0
1700086D15Rik	RIKEN cDNA 1700086D15 gene [Source:MGI Symbol;Acc:MGI:1921532]	ENSMUSG00000020548	-0.266652	7.27273	0.00705866	0.108501	0.0890532	0.502393	1764	11758	0	0	0	0	0	0
Plcd1	phospholipase C, delta 1 [Source:MGI Symbol;Acc:MGI:97614]	ENSMUSG00000010660	0.140183	8.74575	0.00706062	0.108501	0.0577224	0.664107	1765	16520	0	0	0	0	0	0
Gm15384	predicted gene 15384 [Source:MGI Symbol;Acc:MGI:3705249]	ENSMUSG00000086573	-0.607773	4.97591	0.00707864	0.108717	-0.0942555	0.477653	1766	11044	0	0	0	0	0	0
Mgme1	mitochondrial genome maintainance exonuclease 1 [Source:MGI Symbol;Acc:MGI:1921778]	ENSMUSG00000027424	0.17981	7.1945	0.00711285	0.108964	-0.0347796	0.793699	1767	20550	0	0	0	0	0	0
Rhox2c	reproductive homeobox 2C [Source:MGI Symbol;Acc:MGI:3770266]	ENSMUSG00000079637	-0.560588	4.54943	0.00711458	0.108964	0.200377	0.128091	1768	2244	0	0	0	0	0	0
Lincpint	long intergenic non-protein coding RNA, Trp53 induced transcript [Source:MGI Symbol;Acc:MGI:2673128]	ENSMUSG00000044471	-0.246209	9.99579	0.00711566	0.108964	0.189359	0.150888	1769	2706	0	0	0	0	0	0
Pdzd8	PDZ domain containing 8 [Source:MGI Symbol;Acc:MGI:2677270]	ENSMUSG00000074746	0.14965	9.63599	0.00711854	0.108964	-0.0763397	0.565515	1770	13657	1	1	0	0	2	0
Cul4b	cullin 4B [Source:MGI Symbol;Acc:MGI:1919834]	ENSMUSG00000031095	0.171004	8.06912	0.0071213	0.108964	-0.0479899	0.718145	1771	18202	2	1	0	0	3	0
Dynll1	dynein light chain LC8-type 1 [Source:MGI Symbol;Acc:MGI:1861457]	ENSMUSG00000009013	-0.203578	8.96871	0.00712365	0.108964	0.0242872	0.85512	1772	22554	0	0	0	0	0	0
Mrps14	mitochondrial ribosomal protein S14 [Source:MGI Symbol;Acc:MGI:1928141]	ENSMUSG00000058267	0.280454	7.06364	0.00712694	0.108964	-0.10843	0.413664	1773	9281	0	0	0	0	0	0
Stx1a	syntaxin 1A (brain) [Source:MGI Symbol;Acc:MGI:109355]	ENSMUSG00000007207	-0.263648	9.15427	0.00712887	0.108964	0.0120413	0.927878	1774	24852	0	0	0	0	0	0
Pde4a	phosphodiesterase 4A, cAMP specific [Source:MGI Symbol;Acc:MGI:99558]	ENSMUSG00000032177	-0.191262	8.67835	0.00713091	0.108964	0.126902	0.338177	1775	7168	0	0	0	0	0	0
Nek7	NIMA (never in mitosis gene a)-related expressed kinase 7 [Source:MGI Symbol;Acc:MGI:1890645]	ENSMUSG00000026393	0.153847	9.61261	0.00715078	0.109107	-0.00531923	0.968106	1776	26120	0	2	0	0	2	0
Dcdc2a	doublecortin domain containing 2a [Source:MGI Symbol;Acc:MGI:2652818]	ENSMUSG00000035910	0.182387	6.97667	0.00715302	0.109107	-0.11299	0.394184	1777	8710	0	0	0	0	0	0
Gm12735	predicted gene 12735 [Source:MGI Symbol;Acc:MGI:3650816]	ENSMUSG00000086049	0.468711	7.8526	0.00715548	0.109107	-0.083091	0.531537	1778	12612	0	0	0	0	0	0
Fars2	phenylalanine-tRNA synthetase 2 (mitochondrial) [Source:MGI Symbol;Acc:MGI:1917205]	ENSMUSG00000021420	0.130779	8.6738	0.00715633	0.109107	-0.115211	0.384893	1779	8455	0	0	0	0	0	0
Fcer1a	Fc receptor, IgE, high affinity I, alpha polypeptide [Source:MGI Symbol;Acc:MGI:95494]	ENSMUSG00000005339	0.317323	4.25889	0.00716557	0.109152	-0.0409171	0.758315	1780	19411	0	0	0	0	0	0
Ube2dnl1	ubiquitin-conjugating enzyme E2D N-terminal like 1 [Source:MGI Symbol;Acc:MGI:3646570]	ENSMUSG00000050435	0.258497	3.43378	0.00716759	0.109152	0.00178282	0.989308	1781	26758	0	0	0	0	0	0
Hapln1	hyaluronan and proteoglycan link protein 1 [Source:MGI Symbol;Acc:MGI:1337006]	ENSMUSG00000021613	0.171964	7.639	0.00717151	0.109152	0.00949862	0.943079	1782	25324	1	1	0	0	2	0
Mob3b	MOB kinase activator 3B [Source:MGI Symbol;Acc:MGI:2664539]	ENSMUSG00000073910	0.209197	7.91928	0.00717538	0.109152	-0.037673	0.776962	1783	20016	0	0	0	0	0	0
Ppp1r9b	protein phosphatase 1, regulatory subunit 9B [Source:MGI Symbol;Acc:MGI:2387581]	ENSMUSG00000038976	0.145655	10.6732	0.00718377	0.109218	-0.0377899	0.776287	1784	19991	2	0	0	0	2	0
Rala	v-ral simian leukemia viral oncogene homolog A (ras related) [Source:MGI Symbol;Acc:MGI:1927243]	ENSMUSG00000008859	0.193066	9.75727	0.00719602	0.109276	-0.0646198	0.626795	1785	15428	2	1	0	0	3	0
Phlda2	pleckstrin homology-like domain, family A, member 2 [Source:MGI Symbol;Acc:MGI:1202307]	ENSMUSG00000010760	-0.302036	4.96572	0.00719703	0.109276	0.149611	0.258067	1786	5154	0	0	0	0	0	0
Csrp2bp	cysteine and glycine-rich protein 2 binding protein [Source:MGI Symbol;Acc:MGI:1917264]	ENSMUSG00000027425	0.157735	8.1787	0.00719965	0.109276	-0.0699098	0.598789	1787	14600	1	0	0	0	1	0
Gm13519	predicted gene 13519 [Source:MGI Symbol;Acc:MGI:3650607]	ENSMUSG00000082004	-0.331911	8.51322	0.00721502	0.109448	-0.353261	0.00606054	1788	73	0	0	0	0	0	0
Naa10	N(alpha)-acetyltransferase 10, NatA catalytic subunit [Source:MGI Symbol;Acc:MGI:1915255]	ENSMUSG00000031388	-0.155563	7.32176	0.00722545	0.109545	-0.115416	0.384044	1789	8426	0	0	0	0	0	0
Gm19705	predicted gene, 19705 [Source:MGI Symbol;Acc:MGI:5011890]	ENSMUSG00000097113	0.157444	5.82239	0.00723336	0.109604	-0.0369423	0.781179	1790	20156	0	0	0	0	0	0
Gm15381	predicted gene 15381 [Source:MGI Symbol;Acc:MGI:3707455]	ENSMUSG00000081771	-0.438975	6.82128	0.00724548	0.109711	0.131607	0.320421	1791	6688	0	0	0	0	0	0
Gm12877	predicted gene 12877 [Source:MGI Symbol;Acc:MGI:3650567]	ENSMUSG00000081377	0.268419	6.55665	0.00724854	0.109711	-0.216452	0.0996386	1792	1676	0	0	0	0	0	0
Slco1a4	solute carrier organic anion transporter family, member 1a4 [Source:MGI Symbol;Acc:MGI:1351896]	ENSMUSG00000030237	0.277294	8.80902	0.0072698	0.109971	-0.122313	0.356073	1793	7678	0	0	0	0	0	0
Ift88os	intraflagellar transport 88, opposite strand [Source:MGI Symbol;Acc:MGI:1919181]	ENSMUSG00000086486	0.222222	5.29436	0.00727891	0.110016	-0.0062837	0.962327	1794	25931	0	0	0	0	0	0
Tmem178	transmembrane protein 178 [Source:MGI Symbol;Acc:MGI:1915277]	ENSMUSG00000024245	-0.183031	10.125	0.00728572	0.110016	0.0966813	0.466342	1795	10705	1	0	0	0	1	0
Drd2	dopamine receptor D2 [Source:MGI Symbol;Acc:MGI:94924]	ENSMUSG00000032259	-0.296341	10.4156	0.00728584	0.110016	-0.0100247	0.939932	1796	25216	0	0	0	0	0	0
Pola2	polymerase (DNA directed), alpha 2 [Source:MGI Symbol;Acc:MGI:99690]	ENSMUSG00000024833	0.159185	7.12915	0.00728897	0.110016	-0.229165	0.0808274	1797	1352	0	0	0	0	0	0
Rab33b	RAB33B, member RAS oncogene family [Source:MGI Symbol;Acc:MGI:1330805]	ENSMUSG00000027739	0.193297	8.64537	0.00729882	0.110098	0.0101416	0.939233	1798	25200	2	0	0	0	2	0
Tpi-rs8	triosephosphate isomerase related sequence 8 [Source:MGI Symbol;Acc:MGI:98806]	ENSMUSG00000083919	0.341167	3.88287	0.00730253	0.110098	-0.00160746	0.990359	1799	26798	0	0	0	0	0	0
Clcn5	chloride channel 5 [Source:MGI Symbol;Acc:MGI:99486]	ENSMUSG00000004317	0.158432	8.10184	0.00731098	0.110164	-0.135523	0.306103	1800	6295	0	3	0	0	3	0
Esrrg	estrogen-related receptor gamma [Source:MGI Symbol;Acc:MGI:1347056]	ENSMUSG00000026610	0.175294	7.70252	0.00731906	0.110225	-0.0336982	0.799979	1801	20778	0	3	0	0	3	0
Gm11549	predicted gene 11549 [Source:MGI Symbol;Acc:MGI:3650339]	ENSMUSG00000085007	-0.390246	7.50901	0.00733966	0.110474	-0.014584	0.912702	1802	24372	0	0	0	0	0	0
Gm1335	predicted gene 1335 [Source:MGI Symbol;Acc:MGI:2686181]	ENSMUSG00000083009	-0.246141	8.94762	0.00735307	0.110517	-0.0339904	0.79828	1803	20709	0	0	0	0	0	0
F3	coagulation factor III [Source:MGI Symbol;Acc:MGI:88381]	ENSMUSG00000028128	0.270054	9.03502	0.00735588	0.110517	0.173109	0.189808	1804	3531	3	4	0	0	7	0
Drg2	developmentally regulated GTP binding protein 2 [Source:MGI Symbol;Acc:MGI:1342307]	ENSMUSG00000020537	-0.201056	8.94421	0.00735656	0.110517	0.165831	0.209394	1805	3995	0	0	0	0	0	0
Gm15976	predicted gene 15976 [Source:MGI Symbol;Acc:MGI:3801898]	ENSMUSG00000087240	0.365109	7.18365	0.00735885	0.110517	-0.109424	0.409371	1806	9163	0	0	0	0	0	0
Olfr152	olfactory receptor 152 [Source:MGI Symbol;Acc:MGI:1313139]	ENSMUSG00000068816	0.293624	5.67871	0.00738157	0.110797	0.0154608	0.907476	1807	24199	0	0	0	0	0	0
2200002D01Rik	RIKEN cDNA 2200002D01 gene [Source:MGI Symbol;Acc:MGI:1919525]	ENSMUSG00000030587	-0.240365	6.96671	0.00738905	0.110848	-0.0593298	0.655334	1808	16258	0	0	0	0	0	0
9530059O14Rik	RIKEN cDNA 9530059O14 gene [Source:MGI Symbol;Acc:MGI:2442421]	ENSMUSG00000097736	-0.275923	8.72824	0.00740408	0.11092	0.124067	0.349166	1809	7481	0	0	0	0	0	0
C330013F16Rik	RIKEN cDNA C330013F16 gene [Source:MGI Symbol;Acc:MGI:1925776]	ENSMUSG00000086807	0.1569	6.57699	0.00740536	0.11092	0.00832956	0.950075	1810	25534	0	0	0	0	0	0
Isoc1	isochorismatase domain containing 1 [Source:MGI Symbol;Acc:MGI:1913557]	ENSMUSG00000024601	0.222585	9.63653	0.0074061	0.11092	-0.0319446	0.810189	1811	21108	0	4	0	0	4	0
Acat2	acetyl-Coenzyme A acetyltransferase 2 [Source:MGI Symbol;Acc:MGI:87871]	ENSMUSG00000023832	0.130481	8.12711	0.00741593	0.111006	0.0921512	0.487581	1812	11336	0	0	0	0	0	0
Pnpla5	patatin-like phospholipase domain containing 5 [Source:MGI Symbol;Acc:MGI:1923022]	ENSMUSG00000018868	-0.175277	6.1342	0.00742065	0.111015	0.0203124	0.878635	1813	23310	0	0	0	0	0	0
Pck2	phosphoenolpyruvate carboxykinase 2 (mitochondrial) [Source:MGI Symbol;Acc:MGI:1860456]	ENSMUSG00000040618	0.16959	7.96351	0.00742897	0.111052	0.0200202	0.880368	1814	23366	0	0	0	0	0	0
Glb1l3	galactosidase, beta 1 like 3 [Source:MGI Symbol;Acc:MGI:1918143]	ENSMUSG00000031966	0.168347	4.42348	0.00743131	0.111052	-0.0775672	0.559262	1815	13452	0	0	0	0	0	0
Gm12165	predicted gene 12165 [Source:MGI Symbol;Acc:MGI:3650634]	ENSMUSG00000082870	0.29588	8.19498	0.0074427	0.111153	0.060382	0.649617	1816	16081	0	0	0	0	0	0
Gm13719	predicted gene 13719 [Source:MGI Symbol;Acc:MGI:3649492]	ENSMUSG00000083864	0.214209	6.40827	0.00744625	0.111153	0.156128	0.237666	1817	4670	0	0	0	0	0	0
Rbpjl	recombination signal binding protein for immunoglobulin kappa J region-like [Source:MGI Symbol;Acc:MGI:1196616]	ENSMUSG00000017007	-0.141946	7.27788	0.00746902	0.111431	-0.166094	0.208662	1818	3975	0	0	0	0	0	0
Gm4968	predicted gene 4968 [Source:MGI Symbol;Acc:MGI:3647516]	ENSMUSG00000062365	0.300737	8.32145	0.00749522	0.111761	-0.130876	0.323138	1819	6764	0	0	0	0	0	0
Defb8	defensin beta 8 [Source:MGI Symbol;Acc:MGI:2654206]	ENSMUSG00000031471	0.443046	5.04795	0.00750263	0.111765	-0.0139703	0.916362	1820	24484	0	0	0	0	0	0
Lrig3	leucine-rich repeats and immunoglobulin-like domains 3 [Source:MGI Symbol;Acc:MGI:2443955]	ENSMUSG00000020105	0.165251	7.18619	0.00750371	0.111765	-0.253102	0.0530966	1821	838	0	9	0	0	9	0
Gm17043	predicted gene 17043 [Source:MGI Symbol;Acc:MGI:4937870]	ENSMUSG00000090466	0.727049	5.23365	0.00752222	0.111979	0.0277067	0.83499	1822	21886	0	0	0	0	0	0
Neu3	neuraminidase 3 [Source:MGI Symbol;Acc:MGI:1355305]	ENSMUSG00000035239	-0.2108	7.65077	0.00753458	0.112101	0.201692	0.125554	1823	2204	0	0	0	0	0	0
Fabp5l2	fatty acid binding protein 5-like 2 [Source:MGI Symbol;Acc:MGI:3644282]	ENSMUSG00000094334	0.642656	6.43973	0.00754149	0.112142	0.035744	0.788109	1824	20368	0	0	0	0	0	0
Eif2ak2	eukaryotic translation initiation factor 2-alpha kinase 2 [Source:MGI Symbol;Acc:MGI:1353449]	ENSMUSG00000024079	0.193497	6.44104	0.00756182	0.112383	-0.0704359	0.596034	1825	14512	1	0	0	0	1	0
Ercc5	excision repair cross-complementing rodent repair deficiency, complementation group 5 [Source:MGI Symbol;Acc:MGI:103582]	ENSMUSG00000026048	0.153399	7.66468	0.00757454	0.11251	-0.00455934	0.97266	1826	26245	0	0	0	0	0	0
Olfr352	olfactory receptor 352 [Source:MGI Symbol;Acc:MGI:3030186]	ENSMUSG00000053146	0.724913	6.06769	0.00758539	0.11256	0.218644	0.0961731	1827	1614	0	0	0	0	0	0
Haus4	HAUS augmin-like complex, subunit 4 [Source:MGI Symbol;Acc:MGI:1261794]	ENSMUSG00000022177	0.153925	7.51518	0.0075862	0.11256	0.0925019	0.485919	1828	11292	0	0	0	0	0	0
Klrk1	killer cell lectin-like receptor subfamily K, member 1 [Source:MGI Symbol;Acc:MGI:1196250]	ENSMUSG00000030149	0.16448	3.88786	0.00759042	0.112561	-0.124008	0.349395	1829	7490	0	0	0	0	0	0
Gm26594	predicted gene, 26594 [Source:MGI Symbol;Acc:MGI:5477088]	ENSMUSG00000097189	0.231256	8.19131	0.00761152	0.112813	-0.130496	0.324557	1830	6802	0	0	0	0	0	0
Ift80	intraflagellar transport 80 [Source:MGI Symbol;Acc:MGI:1915509]	ENSMUSG00000027778	0.188161	6.8586	0.00762181	0.112856	-0.128071	0.333709	1831	7042	0	0	0	0	0	0
Pld3	phospholipase D family, member 3 [Source:MGI Symbol;Acc:MGI:1333782]	ENSMUSG00000003363	-0.161009	11.7604	0.00762275	0.112856	0.189417	0.150759	1832	2704	3	0	0	0	3	0
Meis3	Meis homeobox 3 [Source:MGI Symbol;Acc:MGI:108519]	ENSMUSG00000041420	0.160753	8.65506	0.00763441	0.112901	0.0521401	0.694915	1833	17481	0	0	0	0	0	0
Gm16303	predicted gene 16303 [Source:MGI Symbol;Acc:MGI:3826584]	ENSMUSG00000089834	-0.264819	7.33569	0.00763897	0.112901	0.236238	0.0716486	1834	1186	0	0	0	0	0	0
Gm16185	predicted gene 16185 [Source:MGI Symbol;Acc:MGI:3802169]	ENSMUSG00000084911	-0.255067	7.75257	0.0076402	0.112901	-0.182198	0.167236	1835	3028	0	0	0	0	0	0
Avpi1	arginine vasopressin-induced 1 [Source:MGI Symbol;Acc:MGI:1916784]	ENSMUSG00000018821	-0.189505	8.04808	0.00764245	0.112901	-0.060002	0.651679	1836	16151	0	0	0	0	0	0
Thy1	thymus cell antigen 1, theta [Source:MGI Symbol;Acc:MGI:98747]	ENSMUSG00000032011	-0.142667	11.3436	0.00765434	0.113015	0.0716927	0.589477	1837	14325	0	0	0	0	0	0
Tmem218	transmembrane protein 218 [Source:MGI Symbol;Acc:MGI:1913529]	ENSMUSG00000032121	-0.218339	8.87748	0.00767087	0.113197	-0.0520524	0.695403	1838	17496	0	1	0	0	1	0
Fjx1	four jointed box 1 (Drosophila) [Source:MGI Symbol;Acc:MGI:1341907]	ENSMUSG00000075012	-0.258669	8.73193	0.00767516	0.113199	0.0800807	0.546562	1839	13052	1	0	1	0	1	1
Gm20446	predicted gene 20446 [Source:MGI Symbol;Acc:MGI:5141911]	ENSMUSG00000092196	-0.431774	9.00749	0.00768669	0.113249	-0.051351	0.699311	1840	17618	0	0	0	0	0	0
Rab6a	RAB6A, member RAS oncogene family [Source:MGI Symbol;Acc:MGI:894313]	ENSMUSG00000030704	0.121584	11.809	0.00769238	0.113249	-0.0555304	0.676142	1841	16908	1	1	0	0	2	0
Spa17	sperm autoantigenic protein 17 [Source:MGI Symbol;Acc:MGI:1333778]	ENSMUSG00000001948	0.285828	7.39789	0.00770014	0.113249	-0.240739	0.0662541	1842	1084	0	0	0	0	0	0
Adap2	ArfGAP with dual PH domains 2 [Source:MGI Symbol;Acc:MGI:2663075]	ENSMUSG00000020709	0.147794	7.37048	0.00770112	0.113249	0.194707	0.139473	1843	2474	0	0	0	0	0	0
Myef2	myelin basic protein expression factor 2, repressor [Source:MGI Symbol;Acc:MGI:104592]	ENSMUSG00000027201	0.196138	9.57379	0.007702	0.113249	-0.219257	0.0952197	1844	1596	0	2	0	0	2	0
Ets1	E26 avian leukemia oncogene 1, 5' domain [Source:MGI Symbol;Acc:MGI:95455]	ENSMUSG00000032035	0.157448	7.26249	0.00770356	0.113249	0.00844646	0.949375	1845	25512	3	1	0	0	4	0
Fam71b	family with sequence similarity 71, member B [Source:MGI Symbol;Acc:MGI:3650836]	ENSMUSG00000020401	0.170972	5.70067	0.00773512	0.113651	-0.0704067	0.596187	1846	14518	0	0	0	0	0	0
Gm16008	predicted gene 16008 [Source:MGI Symbol;Acc:MGI:3802048]	ENSMUSG00000087381	0.224206	8.3236	0.00774263	0.1137	0.141836	0.283907	1847	5732	0	0	0	0	0	0
Zbtb14	zinc finger and BTB domain containing 14 [Source:MGI Symbol;Acc:MGI:1195345]	ENSMUSG00000049672	0.232234	7.71564	0.00774691	0.113701	-0.00283497	0.982998	1848	26562	0	0	0	0	0	0
Olfr213	olfactory receptor 213 [Source:MGI Symbol;Acc:MGI:3030047]	ENSMUSG00000081649	0.715689	5.50005	0.00775115	0.113702	-0.111558	0.400243	1849	8893	0	0	0	0	0	0
Entpd7	ectonucleoside triphosphate diphosphohydrolase 7 [Source:MGI Symbol;Acc:MGI:2135885]	ENSMUSG00000025192	-0.140123	8.08774	0.00779959	0.11435	-0.121845	0.357929	1850	7724	5	0	0	0	5	0
Cox11	cytochrome c oxidase assembly protein 11 [Source:MGI Symbol;Acc:MGI:1917052]	ENSMUSG00000020544	0.153029	9.59799	0.00780835	0.114381	-0.172904	0.19034	1851	3543	0	0	0	0	0	0
Arsj	arylsulfatase J [Source:MGI Symbol;Acc:MGI:2443513]	ENSMUSG00000046561	0.162477	6.7364	0.00781431	0.114381	0.079993	0.547003	1852	13061	0	2	0	0	2	0
Cdh19	cadherin 19, type 2 [Source:MGI Symbol;Acc:MGI:3588198]	ENSMUSG00000047216	0.26167	6.77193	0.00781433	0.114381	-0.0275314	0.83602	1853	21918	0	0	0	0	0	0
1110008E08Rik	RIKEN cDNA 1110008E08 gene [Source:MGI Symbol;Acc:MGI:1915750]	ENSMUSG00000046119	-0.322584	6.82301	0.00782842	0.114526	-0.0710789	0.592675	1854	14421	0	0	0	0	0	0
Lpar4	lysophosphatidic acid receptor 4 [Source:MGI Symbol;Acc:MGI:1925384]	ENSMUSG00000049929	0.135525	7.04173	0.00783668	0.11455	-0.0404495	0.760994	1855	19488	1	0	0	0	1	0
Zbtb21	zinc finger and BTB domain containing 21 [Source:MGI Symbol;Acc:MGI:1927240]	ENSMUSG00000046962	-0.136149	8.80944	0.00783854	0.11455	0.0467332	0.725231	1856	18412	0	1	0	0	1	0
Arfgef2	ADP-ribosylation factor guanine nucleotide-exchange factor 2 (brefeldin A-inhibited) [Source:MGI Symbol;Acc:MGI:2139354]	ENSMUSG00000074582	0.127676	9.34507	0.00784384	0.114566	-0.121845	0.357929	1857	7724	0	3	0	0	3	0
Gm5803	predicted gene 5803 [Source:MGI Symbol;Acc:MGI:3645633]	ENSMUSG00000021927	0.23541	8.55695	0.00785459	0.114661	0.0919466	0.488552	1858	11366	0	0	0	0	0	0
Rdh8	retinol dehydrogenase 8 [Source:MGI Symbol;Acc:MGI:2685028]	ENSMUSG00000053773	-0.151034	6.79453	0.00786401	0.114715	-0.0697637	0.599555	1859	14618	0	0	0	0	0	0
4930479D17Rik	RIKEN cDNA 4930479D17 gene [Source:MGI Symbol;Acc:MGI:1922175]	ENSMUSG00000085238	-0.338159	5.8787	0.00786674	0.114715	0.202043	0.124884	1860	2188	0	0	0	0	0	0
Dis3	DIS3 mitotic control homolog (S. cerevisiae) [Source:MGI Symbol;Acc:MGI:1919912]	ENSMUSG00000033166	-0.149427	7.79588	0.00788632	0.114868	-0.0425246	0.749125	1861	19136	0	0	0	0	0	0
Aacs	acetoacetyl-CoA synthetase [Source:MGI Symbol;Acc:MGI:1926144]	ENSMUSG00000029482	-0.155125	8.26621	0.00789018	0.114868	0.0712835	0.591608	1862	14390	1	0	0	0	1	0
Cd163	CD163 antigen [Source:MGI Symbol;Acc:MGI:2135946]	ENSMUSG00000008845	0.129272	6.39262	0.00789414	0.114868	-0.145957	0.270005	1863	5404	0	0	0	0	0	0
BC048403	cDNA sequence BC048403 [Source:MGI Symbol;Acc:MGI:2670984]	ENSMUSG00000053684	-0.223404	7.51335	0.007895	0.114868	0.243165	0.0634847	1864	1024	0	0	0	0	0	0
Rasl11a	RAS-like, family 11, member A [Source:MGI Symbol;Acc:MGI:1916145]	ENSMUSG00000029641	-0.223079	7.8911	0.00789843	0.114868	0.208999	0.11215	1865	1918	0	0	0	0	0	0
Arhgef15	Rho guanine nucleotide exchange factor (GEF) 15 [Source:MGI Symbol;Acc:MGI:3045246]	ENSMUSG00000052921	-0.126134	7.56243	0.00790643	0.114923	0.044512	0.737811	1866	18795	0	0	0	0	0	0
Cfap44	cilia and flagella associated protein 44 [Source:MGI Symbol;Acc:MGI:1277238]	ENSMUSG00000071550	0.194124	7.20082	0.00793241	0.115239	-0.213266	0.104847	1867	1772	0	0	0	0	0	0
Syt9	synaptotagmin IX [Source:MGI Symbol;Acc:MGI:1926373]	ENSMUSG00000062542	0.225157	8.95092	0.00794274	0.115302	-0.108723	0.412398	1868	9247	1	0	0	0	1	0
Ahnak	AHNAK nucleoprotein (desmoyokin) [Source:MGI Symbol;Acc:MGI:1316648]	ENSMUSG00000069833	0.154269	7.86704	0.00794776	0.115302	-0.116351	0.380176	1869	8323	1	1	0	0	2	0
Olfr1292-ps1	olfactory receptor 1292, pseudogene 1 [Source:MGI Symbol;Acc:MGI:3031126]	ENSMUSG00000094074	-0.489106	2.82775	0.00794951	0.115302	0.199062	0.130666	1870	2302	0	0	0	0	0	0
Aars2	alanyl-tRNA synthetase 2, mitochondrial (putative) [Source:MGI Symbol;Acc:MGI:2681839]	ENSMUSG00000023938	0.144422	8.29655	0.00795527	0.115324	-0.181029	0.170024	1871	3094	0	0	0	0	0	0
Slc30a10	solute carrier family 30, member 10 [Source:MGI Symbol;Acc:MGI:2685058]	ENSMUSG00000026614	0.138336	8.5723	0.0079751	0.115532	-0.0599144	0.652156	1872	16166	3	0	0	0	3	0
Gm9767	predicted gene 9767 [Source:MGI Symbol;Acc:MGI:3704352]	ENSMUSG00000039098	0.181867	6.54447	0.00797818	0.115532	-0.0294019	0.825049	1873	21558	0	0	0	0	0	0
Mt1	metallothionein 1 [Source:MGI Symbol;Acc:MGI:97171]	ENSMUSG00000031765	-0.245752	10.9004	0.00798731	0.115603	0.00669287	0.959876	1874	25836	1	0	0	0	1	0
A230103J11Rik	RIKEN cDNA A230103J11 gene [Source:MGI Symbol;Acc:MGI:2444082]	ENSMUSG00000087026	0.264849	6.75235	0.00800805	0.115778	-0.0391635	0.768378	1875	19740	0	0	0	0	0	0
I830134H01Rik	RIKEN cDNA I830134H01 gene [Source:MGI Symbol;Acc:MGI:3588250]	ENSMUSG00000069554	-0.273466	5.05542	0.0080099	0.115778	-0.032646	0.806101	1876	20972	0	0	0	0	0	0
Hdac8	histone deacetylase 8 [Source:MGI Symbol;Acc:MGI:1917565]	ENSMUSG00000067567	0.1419	8.33521	0.00801222	0.115778	0.0220368	0.86842	1877	22972	2	0	0	0	2	0
Olfr355	olfactory receptor 355 [Source:MGI Symbol;Acc:MGI:3030189]	ENSMUSG00000075380	0.506243	4.38858	0.00801772	0.115796	-0.0775087	0.559559	1878	13468	0	0	0	0	0	0
Zcchc10	zinc finger, CCHC domain containing 10 [Source:MGI Symbol;Acc:MGI:1196228]	ENSMUSG00000018239	-0.186149	7.05012	0.00802358	0.115819	0.242639	0.0640773	1879	1033	0	0	0	0	0	0
Ctss	cathepsin S [Source:MGI Symbol;Acc:MGI:107341]	ENSMUSG00000038642	-0.246951	7.89662	0.00802933	0.11584	-0.0458856	0.730023	1880	18544	0	0	0	0	0	0
Mir9-3	microRNA 9-3 [Source:MGI Symbol;Acc:MGI:3619443]	ENSMUSG00000093238	0.450528	6.0068	0.00804049	0.115859	-0.137365	0.299517	1881	6122	0	0	0	0	0	0
D930048G16Rik	RIKEN cDNA D930048G16 gene [Source:MGI Symbol;Acc:MGI:4437732]	ENSMUSG00000097732	-0.452172	5.9928	0.00804053	0.115859	0.111382	0.400989	1882	8925	0	0	0	0	0	0
Gm6100	predicted gene 6100 [Source:MGI Symbol;Acc:MGI:3644987]	ENSMUSG00000095202	-0.258817	6.99463	0.00804344	0.115859	-0.132221	0.318149	1883	6621	0	0	0	0	0	0
Grb2	growth factor receptor bound protein 2 [Source:MGI Symbol;Acc:MGI:95805]	ENSMUSG00000059923	0.18889	8.97182	0.00805489	0.115962	0.00812497	0.9513	1884	25570	0	0	0	0	0	0
S1pr5	sphingosine-1-phosphate receptor 5 [Source:MGI Symbol;Acc:MGI:2150641]	ENSMUSG00000045087	0.162769	8.76778	0.00806227	0.116007	-0.0582777	0.661071	1885	16420	0	0	0	0	0	0
Pip4k2a	phosphatidylinositol-5-phosphate 4-kinase, type II, alpha [Source:MGI Symbol;Acc:MGI:1298206]	ENSMUSG00000026737	0.141161	10.8237	0.00807039	0.116053	-0.051994	0.695728	1886	17501	0	0	0	0	0	0
Dgkb	diacylglycerol kinase, beta [Source:MGI Symbol;Acc:MGI:2442474]	ENSMUSG00000036095	-0.210446	10.7146	0.00807405	0.116053	0.0764274	0.565067	1887	13647	0	0	0	0	0	0
Olfml3	olfactomedin-like 3 [Source:MGI Symbol;Acc:MGI:1914877]	ENSMUSG00000027848	0.230113	8.35276	0.00808084	0.116089	-0.0336397	0.800319	1888	20796	0	0	0	0	0	0
Cyp3a25	cytochrome P450, family 3, subfamily a, polypeptide 25 [Source:MGI Symbol;Acc:MGI:1930638]	ENSMUSG00000029630	0.382826	4.19955	0.00808828	0.116135	-0.00885564	0.946926	1889	25433	0	0	0	0	0	0
Rhou	ras homolog gene family, member U [Source:MGI Symbol;Acc:MGI:1916831]	ENSMUSG00000039960	0.219387	8.49388	0.00810752	0.116332	0.233491	0.0751099	1890	1240	1	0	0	0	1	0
Cpne5	copine V [Source:MGI Symbol;Acc:MGI:2385908]	ENSMUSG00000024008	-0.22083	8.80892	0.00811067	0.116332	0.111821	0.399126	1891	8858	0	0	0	0	0	0
Mul1	mitochondrial ubiquitin ligase activator of NFKB 1 [Source:MGI Symbol;Acc:MGI:1915600]	ENSMUSG00000041241	-0.220765	9.03813	0.00811487	0.116332	0.170654	0.196263	1892	3673	1	0	0	0	1	0
Gm8129	predicted pseudogene 8129 [Source:MGI Symbol;Acc:MGI:3646863]	ENSMUSG00000059159	-0.249409	12.0078	0.00812197	0.116372	-0.0751414	0.57165	1893	13827	0	0	0	0	0	0
Slc12a4	solute carrier family 12, member 4 [Source:MGI Symbol;Acc:MGI:1309465]	ENSMUSG00000017765	0.14954	7.78387	0.00813235	0.116444	-0.192427	0.144256	1894	2557	1	0	0	0	1	0
Lox	lysyl oxidase [Source:MGI Symbol;Acc:MGI:96817]	ENSMUSG00000024529	0.17668	6.54342	0.00813556	0.116444	-0.115825	0.382349	1895	8374	1	1	0	0	2	0
Ctnnal1	catenin (cadherin associated protein), alpha-like 1 [Source:MGI Symbol;Acc:MGI:1859649]	ENSMUSG00000038816	0.133562	8.19849	0.00814667	0.116524	-0.112814	0.394923	1896	8728	0	0	0	0	0	0
Akip1	A kinase (PRKA) interacting protein 1 [Source:MGI Symbol;Acc:MGI:3041226]	ENSMUSG00000031023	0.157727	6.88516	0.00815061	0.116524	0.0355979	0.788956	1897	20402	0	0	0	0	0	0
Scfd2	Sec1 family domain containing 2 [Source:MGI Symbol;Acc:MGI:2443446]	ENSMUSG00000062110	-0.130283	7.13467	0.00815403	0.116524	0.0995163	0.45331	1898	10358	0	0	0	0	0	0
Acp5	acid phosphatase 5, tartrate resistant [Source:MGI Symbol;Acc:MGI:87883]	ENSMUSG00000001348	-0.199389	7.00465	0.00816178	0.116573	-0.114451	0.388057	1899	8548	0	0	0	0	0	0
Sh3bgrl3	SH3 domain binding glutamic acid-rich protein-like 3 [Source:MGI Symbol;Acc:MGI:1920973]	ENSMUSG00000028843	-0.190668	9.56658	0.00820228	0.11709	-0.0293727	0.82522	1900	21566	0	0	0	0	0	0
Apod	apolipoprotein D [Source:MGI Symbol;Acc:MGI:88056]	ENSMUSG00000022548	0.21515	7.88282	0.00821145	0.11715	0.159811	0.226642	1901	4412	0	0	0	0	0	0
Gm10471	predicted gene 10471 [Source:MGI Symbol;Acc:MGI:3641900]	ENSMUSG00000073116	-0.732489	4.15015	0.00821513	0.11715	-0.0356271	0.788786	1902	20396	0	0	0	0	0	0
Gm14936	predicted gene 14936 [Source:MGI Symbol;Acc:MGI:3705196]	ENSMUSG00000084963	-0.37855	3.98982	0.00822439	0.117173	0.0734462	0.580381	1903	14068	0	0	0	0	0	0
Asrgl1	asparaginase like 1 [Source:MGI Symbol;Acc:MGI:1913764]	ENSMUSG00000024654	0.16234	9.6139	0.00822543	0.117173	0.0605866	0.648508	1904	16039	0	0	0	0	0	0
Cyp20a1	cytochrome P450, family 20, subfamily a, polypeptide 1 [Source:MGI Symbol;Acc:MGI:1925201]	ENSMUSG00000049439	-0.193545	8.05627	0.008231	0.117191	0.2116	0.107653	1905	1830	0	0	0	0	0	0
Mllt11	myeloid/lymphoid or mixed-lineage leukemia (trithorax homolog, Drosophila); translocated to, 11 [Source:MGI Symbol;Acc:MGI:1929671]	ENSMUSG00000053192	-0.150106	11.3359	0.0082355	0.117191	0.149143	0.259575	1906	5188	3	0	0	0	3	0
Srsf5	serine/arginine-rich splicing factor 5 [Source:MGI Symbol;Acc:MGI:98287]	ENSMUSG00000021134	0.192776	9.05697	0.0082396	0.117191	0.0631001	0.634941	1907	15644	0	0	0	0	0	0
Igf2r	insulin-like growth factor 2 receptor [Source:MGI Symbol;Acc:MGI:96435]	ENSMUSG00000023830	0.165459	8.41072	0.0082613	0.117438	0.105858	0.424892	1908	9600	0	0	0	0	0	0
3222401L13Rik	RIKEN cDNA 3222401L13 gene [Source:MGI Symbol;Acc:MGI:2444186]	ENSMUSG00000073590	-0.265427	7.28331	0.00826926	0.117438	-0.02645	0.842377	1909	22134	0	0	0	0	0	0
Dusp6	dual specificity phosphatase 6 [Source:MGI Symbol;Acc:MGI:1914853]	ENSMUSG00000019960	-0.339445	9.18548	0.0082701	0.117438	0.0182081	0.891127	1910	23702	2	1	0	0	3	0
Abcd3	ATP-binding cassette, sub-family D (ALD), member 3 [Source:MGI Symbol;Acc:MGI:1349216]	ENSMUSG00000028127	0.139313	9.07393	0.00827431	0.117438	-0.202978	0.123111	1911	2158	0	0	0	0	0	0
Stk32b	serine/threonine kinase 32B [Source:MGI Symbol;Acc:MGI:1927552]	ENSMUSG00000029123	0.167972	7.19958	0.00828051	0.117465	-0.00476392	0.971434	1912	26211	0	0	0	0	0	0
4933427E13Rik	RIKEN cDNA 4933427E13 gene [Source:MGI Symbol;Acc:MGI:1918484]	ENSMUSG00000033015	0.261909	4.57073	0.00829925	0.117669	-0.0960383	0.469326	1913	10792	0	0	0	0	0	0
Pkp2	plakophilin 2 [Source:MGI Symbol;Acc:MGI:1914701]	ENSMUSG00000041957	-0.185683	7.37809	0.00830561	0.117698	-0.0130058	0.922118	1914	24684	0	0	0	0	0	0
Slc45a4	solute carrier family 45, member 4 [Source:MGI Symbol;Acc:MGI:2146236]	ENSMUSG00000079020	0.136676	8.61757	0.00831952	0.117833	-0.0516725	0.697519	1915	17557	0	0	0	0	0	0
Idh2	isocitrate dehydrogenase 2 (NADP+), mitochondrial [Source:MGI Symbol;Acc:MGI:96414]	ENSMUSG00000030541	0.131697	8.85474	0.00832801	0.117872	-0.127194	0.337057	1916	7138	0	1	0	0	1	0
Sik2	salt inducible kinase 2 [Source:MGI Symbol;Acc:MGI:2445031]	ENSMUSG00000037112	-0.183869	8.62051	0.00833096	0.117872	-0.00976166	0.941505	1917	25270	0	0	0	0	0	0
Dbh	dopamine beta hydroxylase [Source:MGI Symbol;Acc:MGI:94864]	ENSMUSG00000000889	0.231213	6.40199	0.00834235	0.117972	0.111587	0.400119	1918	8888	0	0	0	0	0	0
Bnc2	basonuclin 2 [Source:MGI Symbol;Acc:MGI:2443805]	ENSMUSG00000028487	0.196887	6.85733	0.00836789	0.118195	-0.00222122	0.986679	1919	26680	0	0	0	0	0	0
Trdn	triadin [Source:MGI Symbol;Acc:MGI:1924007]	ENSMUSG00000019787	0.201286	4.63803	0.00836993	0.118195	-0.0996332	0.452777	1920	10340	0	0	0	0	0	0
B230216G23Rik	RIKEN cDNA B230216G23 gene [Source:MGI Symbol;Acc:MGI:2442262]	ENSMUSG00000071112	0.125236	7.21613	0.00837859	0.118195	-0.15002	0.256752	1921	5123	0	0	0	0	0	0
Acadvl	acyl-Coenzyme A dehydrogenase, very long chain [Source:MGI Symbol;Acc:MGI:895149]	ENSMUSG00000018574	0.165906	7.86284	0.00837895	0.118195	-0.107787	0.416455	1922	9361	0	0	0	0	0	0
Sorbs2os	sorbin and SH3 domain containing 2, opposite strand [Source:MGI Symbol;Acc:MGI:2443013]	ENSMUSG00000085440	-0.204581	6.40431	0.0083833	0.118195	0.139937	0.290472	1923	5902	0	0	0	0	0	0
Zbtb8a	zinc finger and BTB domain containing 8a [Source:MGI Symbol;Acc:MGI:1920930]	ENSMUSG00000028807	-0.194089	7.50278	0.00838427	0.118195	-0.0807821	0.543043	1924	12940	0	0	0	0	0	0
Olfr187	olfactory receptor 187 [Source:MGI Symbol;Acc:MGI:3030021]	ENSMUSG00000043357	-0.280504	3.61611	0.00839303	0.118206	-0.128421	0.332376	1925	7004	0	0	0	0	0	0
Serpini2	serine (or cysteine) peptidase inhibitor, clade I, member 2 [Source:MGI Symbol;Acc:MGI:1915181]	ENSMUSG00000034139	0.166852	3.8255	0.00839536	0.118206	-0.0942848	0.477515	1926	11036	0	0	0	0	0	0
Thoc7	THO complex 7 homolog (Drosophila) [Source:MGI Symbol;Acc:MGI:1913481]	ENSMUSG00000053453	0.284653	8.12881	0.00839813	0.118206	-0.0792915	0.550534	1927	13158	0	0	0	0	0	0
Phka1	phosphorylase kinase alpha 1 [Source:MGI Symbol;Acc:MGI:97576]	ENSMUSG00000034055	0.184666	8.2515	0.0084059	0.118254	-0.109453	0.409246	1928	9158	2	1	0	0	3	0
Enpp6	ectonucleotide pyrophosphatase/phosphodiesterase 6 [Source:MGI Symbol;Acc:MGI:2445171]	ENSMUSG00000038173	0.182078	7.28323	0.00841194	0.118277	-0.0483699	0.716007	1929	18128	3	0	0	0	3	0
Gcnt2	glucosaminyl (N-acetyl) transferase 2, I-branching enzyme [Source:MGI Symbol;Acc:MGI:1100870]	ENSMUSG00000021360	-0.226231	7.78482	0.00841652	0.118281	0.103374	0.435901	1930	9906	0	0	0	0	0	0
Krtap24-1	keratin associated protein 24-1 [Source:MGI Symbol;Acc:MGI:2685158]	ENSMUSG00000050239	-0.413488	6.83846	0.00844997	0.118689	0.303459	0.0194689	1931	268	0	0	0	0	0	0
Mpeg1	macrophage expressed gene 1 [Source:MGI Symbol;Acc:MGI:1333743]	ENSMUSG00000046805	0.359033	6.34137	0.0084753	0.118983	0.0688285	0.604469	1932	14776	0	0	0	0	0	0
Smim4	small itegral membrane protein 4 [Source:MGI Symbol;Acc:MGI:1913737]	ENSMUSG00000058351	0.229813	7.37727	0.00848789	0.119098	0.0528123	0.691178	1933	17361	1	0	0	0	1	0
Slc30a7	solute carrier family 30 (zinc transporter), member 7 [Source:MGI Symbol;Acc:MGI:1913750]	ENSMUSG00000054414	-0.119873	8.18028	0.00851054	0.119354	-0.0237904	0.858053	1934	22634	1	2	0	0	3	0
D430041D05Rik	RIKEN cDNA D430041D05 gene [Source:MGI Symbol;Acc:MGI:2181743]	ENSMUSG00000068373	-0.171127	9.50823	0.00853005	0.119566	-0.0684193	0.606624	1935	14840	5	0	0	0	5	0
Nlk	nemo like kinase [Source:MGI Symbol;Acc:MGI:1201387]	ENSMUSG00000017376	-0.187332	10.0703	0.00853653	0.119586	0.134033	0.311503	1936	6451	1	8	0	1	9	1
Gm7052	predicted gene 7052 [Source:MGI Symbol;Acc:MGI:3804969]	ENSMUSG00000092147	0.586145	3.57825	0.00854031	0.119586	-0.0748491	0.573151	1937	13876	0	0	0	0	0	0
Zfp574	zinc finger protein 574 [Source:MGI Symbol;Acc:MGI:2442951]	ENSMUSG00000045252	-0.137331	8.20636	0.00854706	0.119619	-0.0111645	0.933117	1938	25012	0	0	0	0	0	0
Stat6	signal transducer and activator of transcription 6 [Source:MGI Symbol;Acc:MGI:103034]	ENSMUSG00000002147	-0.146252	7.67988	0.00855342	0.119646	-0.28981	0.0259831	1939	368	0	0	0	0	0	0
Aox3	aldehyde oxidase 3 [Source:MGI Symbol;Acc:MGI:1918974]	ENSMUSG00000064294	0.14291	5.52171	0.00857446	0.119879	-0.0823311	0.53531	1940	12726	0	0	0	0	0	0
2700046A07Rik	RIKEN cDNA 2700046A07 gene [Source:MGI Symbol;Acc:MGI:1919803]	ENSMUSG00000041789	0.133207	6.6936	0.00858468	0.11992	-0.0197279	0.882102	1941	23418	0	0	0	0	0	0
Rmnd1	required for meiotic nuclear division 1 homolog (S. cerevisiae) [Source:MGI Symbol;Acc:MGI:1913334]	ENSMUSG00000019763	-0.268408	7.26894	0.00858884	0.11992	-0.0630124	0.635412	1942	15660	0	0	0	0	0	0
Slc13a3	solute carrier family 13 (sodium-dependent dicarboxylate transporter), member 3 [Source:MGI Symbol;Acc:MGI:2149635]	ENSMUSG00000018459	0.167079	7.92077	0.00859065	0.11992	0.0426707	0.748291	1943	19095	0	0	0	0	0	0
Rgs7bp	regulator of G-protein signalling 7 binding protein [Source:MGI Symbol;Acc:MGI:106334]	ENSMUSG00000021719	-0.127409	11.3386	0.00860328	0.120034	-0.0753167	0.57075	1944	13804	4	3	0	0	7	0
Gm11295	predicted gene 11295 [Source:MGI Symbol;Acc:MGI:3651595]	ENSMUSG00000084038	-0.566534	6.99177	0.00861397	0.120122	-0.159811	0.226642	1945	4416	0	0	0	0	0	0
Ankrd55	ankyrin repeat domain 55 [Source:MGI Symbol;Acc:MGI:1924568]	ENSMUSG00000049985	0.223468	7.96155	0.00862526	0.120217	-0.027093	0.838596	1946	22010	0	0	0	0	0	0
Bcl2l11	BCL2-like 11 (apoptosis facilitator) [Source:MGI Symbol;Acc:MGI:1197519]	ENSMUSG00000027381	0.141427	6.7708	0.00863596	0.120271	0.109336	0.409749	1947	9172	5	4	0	0	9	0
Atp6v1c2	ATPase, H+ transporting, lysosomal V1 subunit C2 [Source:MGI Symbol;Acc:MGI:1916025]	ENSMUSG00000020566	-0.136572	6.97868	0.00864576	0.120271	0.00555304	0.966705	1948	26083	0	0	0	0	0	0
Shisa5	shisa family member 5 [Source:MGI Symbol;Acc:MGI:1915044]	ENSMUSG00000025647	-0.183763	9.09559	0.00864777	0.120271	0.122255	0.356305	1949	7683	0	0	0	0	0	0
Gm12605	predicted gene 12605 [Source:MGI Symbol;Acc:MGI:3649223]	ENSMUSG00000083881	-0.232266	7.66004	0.00865051	0.120271	0.149698	0.257785	1950	5143	0	0	0	0	0	0
Mmp28	matrix metallopeptidase 28 (epilysin) [Source:MGI Symbol;Acc:MGI:2153062]	ENSMUSG00000020682	0.146972	7.45028	0.00865128	0.120271	-0.0573132	0.666347	1951	16590	0	0	0	0	0	0
Nacc2	nucleus accumbens associated 2, BEN and BTB (POZ) domain containing [Source:MGI Symbol;Acc:MGI:1915241]	ENSMUSG00000026932	0.167281	9.61017	0.0086575	0.120296	-0.0449212	0.735488	1952	18708	4	3	0	0	7	0
Vwa5a	von Willebrand factor A domain containing 5A [Source:MGI Symbol;Acc:MGI:1915026]	ENSMUSG00000023186	0.184097	7.02085	0.00868076	0.120557	-0.0997209	0.452377	1953	10324	0	0	0	0	0	0
Rangap1	RAN GTPase activating protein 1 [Source:MGI Symbol;Acc:MGI:103071]	ENSMUSG00000022391	-0.140219	10.1698	0.0086922	0.120567	-0.00710204	0.957425	1954	25771	0	0	0	0	0	0
Wsb2	WD repeat and SOCS box-containing 2 [Source:MGI Symbol;Acc:MGI:2144041]	ENSMUSG00000029364	-0.163008	8.44283	0.00869244	0.120567	-0.0272391	0.837737	1955	21980	0	0	0	0	0	0
Cep57	centrosomal protein 57 [Source:MGI Symbol;Acc:MGI:1915551]	ENSMUSG00000031922	0.129195	7.30797	0.00869479	0.120567	-0.136605	0.302224	1956	6192	1	0	0	0	1	0
Fam102b	family with sequence similarity 102, member B [Source:MGI Symbol;Acc:MGI:3036259]	ENSMUSG00000040339	0.17312	8.63712	0.00872087	0.120718	0.0486914	0.7142	1957	18078	1	0	0	0	1	0
Anpep	alanyl (membrane) aminopeptidase [Source:MGI Symbol;Acc:MGI:5000466]	ENSMUSG00000039062	0.176188	7.28179	0.00872969	0.120718	-0.0235858	0.859261	1958	22661	0	1	0	0	1	0
1700013H16Rik	RIKEN cDNA 1700013H16 gene [Source:MGI Symbol;Acc:MGI:1922764]	ENSMUSG00000054727	-0.194854	3.47858	0.00873016	0.120718	0.279289	0.0321787	1959	466	0	0	0	0	0	0
Tbc1d13	TBC1 domain family, member 13 [Source:MGI Symbol;Acc:MGI:2385326]	ENSMUSG00000039678	-0.154223	7.91355	0.0087305	0.120718	0.0028642	0.982823	1960	26551	1	0	0	0	1	0
Gm14739	predicted gene 14739 [Source:MGI Symbol;Acc:MGI:3705446]	ENSMUSG00000082913	-0.323223	4.50181	0.00873691	0.120718	0.0349549	0.792682	1961	20522	0	0	0	0	0	0
Tmem229a	transmembrane protein 229A [Source:MGI Symbol;Acc:MGI:2442812]	ENSMUSG00000048022	0.188949	9.98805	0.00873715	0.120718	-0.200903	0.127072	1962	2226	0	0	0	0	0	0
Olfr221	olfactory receptor 221 [Source:MGI Symbol;Acc:MGI:3030055]	ENSMUSG00000044286	0.571846	4.6434	0.00874861	0.120718	-0.18401	0.162982	1963	2948	0	0	0	0	0	0
Slc26a7	solute carrier family 26, member 7 [Source:MGI Symbol;Acc:MGI:2384791]	ENSMUSG00000040569	0.229504	6.55103	0.00875072	0.120718	-0.0617264	0.642341	1964	15872	0	0	0	0	0	0
Rfpl3s	RIKEN cDNA 4930563M21 gene [Source:MGI Symbol;Acc:MGI:1922508]	ENSMUSG00000050702	0.29067	3.32463	0.0087521	0.120718	-0.296532	0.0225762	1965	327	0	0	0	0	0	0
Nkiras1	NFKB inhibitor interacting Ras-like protein 1 [Source:MGI Symbol;Acc:MGI:1916971]	ENSMUSG00000021772	-0.228619	7.86961	0.00875392	0.120718	0.19234	0.144443	1966	2563	0	0	0	0	0	0
Ano3	anoctamin 3 [Source:MGI Symbol;Acc:MGI:3613666]	ENSMUSG00000074968	-0.235159	9.34077	0.00875462	0.120718	0.0258362	0.845989	1967	22278	0	0	0	0	0	0
Gm14033	predicted gene 14033 [Source:MGI Symbol;Acc:MGI:3650902]	ENSMUSG00000087040	0.381293	6.724	0.00876473	0.120796	-0.0685362	0.606008	1968	14817	0	0	0	0	0	0
Vmn1r75	vomeronasal 1 receptor 75 [Source:MGI Symbol;Acc:MGI:2159645]	ENSMUSG00000043308	0.382658	6.03797	0.00877529	0.120868	-0.147799	0.263943	1969	5272	0	0	0	0	0	0
Trhr2	thyrotropin releasing hormone receptor 2 [Source:MGI Symbol;Acc:MGI:2177284]	ENSMUSG00000039079	-0.190593	7.68696	0.00878216	0.120868	0.141953	0.283506	1970	5718	0	0	0	0	0	0
Tia1	cytotoxic granule-associated RNA binding protein 1 [Source:MGI Symbol;Acc:MGI:107914]	ENSMUSG00000071337	0.173601	9.02335	0.00878333	0.120868	-0.0211308	0.873784	1971	23155	1	1	0	0	2	0
Selo	selenoprotein O [Source:MGI Symbol;Acc:MGI:1919007]	ENSMUSG00000035757	0.135987	8.52447	0.00879844	0.121014	-0.00312724	0.981246	1972	26508	0	0	0	0	0	0
Pcif1	PDX1 C-terminal inhibiting factor 1 [Source:MGI Symbol;Acc:MGI:2443858]	ENSMUSG00000039849	0.152747	8.20902	0.00881048	0.121118	0.0234981	0.859779	1973	22679	0	0	0	0	0	0
Fahd2a	fumarylacetoacetate hydrolase domain containing 2A [Source:MGI Symbol;Acc:MGI:1915376]	ENSMUSG00000027371	0.124604	7.71804	0.00881846	0.121167	-0.018968	0.886613	1974	23566	0	0	0	0	0	0
Mir133a-1	microRNA 133a-1 [Source:MGI Symbol;Acc:MGI:2676818]	ENSMUSG00000065399	0.577511	4.4046	0.00885165	0.121561	0.196694	0.1354	1975	2406	0	0	0	0	0	0
Gm9062	predicted gene 9062 [Source:MGI Symbol;Acc:MGI:3647643]	ENSMUSG00000081923	-0.329203	7.37307	0.00885695	0.121572	0.115386	0.384165	1976	8432	0	0	0	0	0	0
Slc43a1	solute carrier family 43, member 1 [Source:MGI Symbol;Acc:MGI:1931352]	ENSMUSG00000027075	0.122816	5.89509	0.00886494	0.121621	0.0424661	0.749458	1977	19154	0	0	0	0	0	0
Gm15508	predicted gene 15508 [Source:MGI Symbol;Acc:MGI:3782956]	ENSMUSG00000089831	0.710662	5.24833	0.00888976	0.121859	-0.0873288	0.510736	1978	11980	0	0	0	0	0	0
Naa30	N(alpha)-acetyltransferase 30, NatC catalytic subunit [Source:MGI Symbol;Acc:MGI:1922259]	ENSMUSG00000036282	0.150866	7.81099	0.00889781	0.121859	0.0229136	0.863234	1979	22794	1	1	0	0	2	0
Cd2ap	CD2-associated protein [Source:MGI Symbol;Acc:MGI:1330281]	ENSMUSG00000061665	0.238424	9.40617	0.00890139	0.121859	-0.14245	0.281807	1980	5682	1	8	0	0	9	0
Defb20	defensin beta 20 [Source:MGI Symbol;Acc:MGI:2442320]	ENSMUSG00000049560	-0.330291	6.22267	0.00890158	0.121859	-0.198857	0.13107	1981	2313	1	0	0	0	1	0
Adcy7	adenylate cyclase 7 [Source:MGI Symbol;Acc:MGI:102891]	ENSMUSG00000031659	0.143125	7.973	0.00890477	0.121859	-0.0804314	0.544801	1982	13003	0	0	0	0	0	0
B130046B21Rik	RIKEN cDNA B130046B21 gene [Source:MGI Symbol;Acc:MGI:3704458]	ENSMUSG00000097414	-0.266152	7.44322	0.00890999	0.121869	0.103696	0.434467	1983	9863	0	0	0	0	0	0
Olfr944	olfactory receptor 944 [Source:MGI Symbol;Acc:MGI:3030778]	ENSMUSG00000096555	0.359349	3.76455	0.00892634	0.122014	-0.0658474	0.620247	1984	15242	0	0	0	0	0	0
Urad	ureidoimidazoline (2-oxo-4-hydroxy-4-carboxy-5) decarboxylase [Source:MGI Symbol;Acc:MGI:3647519]	ENSMUSG00000075543	-0.255929	7.728	0.00893493	0.122014	-0.125528	0.343475	1985	7328	0	0	0	0	0	0
A430057M04Rik	RIKEN cDNA A430057M04 gene [Source:MGI Symbol;Acc:MGI:2442125]	ENSMUSG00000090564	-0.134516	6.43468	0.00893647	0.122014	0.0995455	0.453177	1986	10354	0	0	0	0	0	0
Sephs2	selenophosphate synthetase 2 [Source:MGI Symbol;Acc:MGI:108388]	ENSMUSG00000049091	0.17066	8.05759	0.00893861	0.122014	0.0742938	0.576008	1987	13950	0	0	0	0	0	0
Car3	carbonic anhydrase 3 [Source:MGI Symbol;Acc:MGI:88270]	ENSMUSG00000027559	0.124629	6.52068	0.00896639	0.122332	-0.073797	0.57857	1988	14016	1	0	0	0	1	0
Olfr1113	olfactory receptor 1113 [Source:MGI Symbol;Acc:MGI:3030947]	ENSMUSG00000070857	0.420152	3.84329	0.00897764	0.122424	-0.0175944	0.894776	1989	23782	0	0	0	0	0	0
Osmr	oncostatin M receptor [Source:MGI Symbol;Acc:MGI:1330819]	ENSMUSG00000022146	-0.142321	6.78898	0.00898528	0.122466	-0.16133	0.222198	1990	4301	1	8	0	0	9	0
Olfr1256	olfactory receptor 1256 [Source:MGI Symbol;Acc:MGI:3031090]	ENSMUSG00000075073	0.30686	3.69357	0.0089943	0.122528	0.102994	0.437599	1991	9963	0	0	0	0	0	0
Mall	mal, T cell differentiation protein-like [Source:MGI Symbol;Acc:MGI:2385152]	ENSMUSG00000027377	-0.224892	7.77736	0.00899932	0.122534	0.0106092	0.936436	1992	25116	0	0	0	0	0	0
Sp3os	trans-acting transcription factor 3, opposite strand [Source:MGI Symbol;Acc:MGI:1914936]	ENSMUSG00000063714	0.240848	7.53106	0.00900399	0.122536	0.0161038	0.903646	1993	24061	0	0	0	0	0	0
Katnal2	katanin p60 subunit A-like 2 [Source:MGI Symbol;Acc:MGI:1924234]	ENSMUSG00000025420	0.1314	6.71628	0.00901906	0.122668	-0.0689454	0.603854	1994	14748	0	0	0	0	0	0
Morc3	microrchidia 3 [Source:MGI Symbol;Acc:MGI:2136841]	ENSMUSG00000039456	0.124986	8.14149	0.00902444	0.122668	-0.090193	0.496916	1995	11605	0	0	0	0	0	0
Nbas	neuroblastoma amplified sequence [Source:MGI Symbol;Acc:MGI:1918419]	ENSMUSG00000020576	0.149749	8.85333	0.00903075	0.122668	-0.145548	0.271365	1996	5436	0	0	0	0	0	0
Spcs3	signal peptidase complex subunit 3 homolog (S. cerevisiae) [Source:MGI Symbol;Acc:MGI:1923937]	ENSMUSG00000054408	-0.174483	9.40914	0.00903439	0.122668	0.0661981	0.618382	1997	15186	0	0	0	0	0	0
Gmppa	GDP-mannose pyrophosphorylase A [Source:MGI Symbol;Acc:MGI:1916330]	ENSMUSG00000033021	-0.162661	8.86056	0.00903625	0.122668	0.0893747	0.500845	1998	11714	0	0	0	0	0	0
[truncated: 25,125 more rows]
