# Supplementary material for: miRNA‐regulated transcription associated with mouse strains predisposed to hypnotic effects of ethanol
Source: Brain Behav. 2018 Apr 30;8(6):e00989. doi: 10.1002/brb3.989 (PMC5991579; doi:10.1002/brb3.989)
Supplement: Supplementary file 5 [file BRB3-8-e00989-s005.xlsx]

## Sheet: supplemental_table_pairs.csv
Supplemental Table 4: miRNA-mRNA pairs associated with LORR (integrative meta-analysis FDR < 0.10). In the columns for Panther Pathways and Gene Ontology (GO) terms, the pathway or ontology term is related to at least one gene targeted by the given miRNA. The numbers in parentheses represent the number of genes that the specific miRNA in that pair targets followed by the total number of genes in …
Mature miRNA ID	Target Gene Symbol	multiMiR Target Type	Integarted Meta p-value	Adjusted Integarted Meta p-value	miRNA in Sleeptime QTL chr14	miRNA in Sleeptime QTL chr3	miRNA in Other Sleeptime QTL	Panther Pathway	GO Biological Process	GO Molecular Function
mmu-miR-7b-5p	Camk2n1	validated	4.97618e-07	0.00304595	No	No	No	CCKR signaling map (1/3)	epidermal cell differentiation (1/5); regulation of cellular process (13/49); transmembrane receptor protein serine:threonine kinase signaling pathway (2/6)	RNA polymerase II core promoter sequence-specific DNA binding (1/3); core promoter binding (2/5); core promoter sequence-specific DNA binding (1/4)
mmu-miR-7b-5p	Glul	validated	7.22731e-07	0.00304595	No	No	No	CCKR signaling map (1/3)	epidermal cell differentiation (1/5); regulation of cellular process (13/49); transmembrane receptor protein serine:threonine kinase signaling pathway (2/6)	RNA polymerase II core promoter sequence-specific DNA binding (1/3); core promoter binding (2/5); core promoter sequence-specific DNA binding (1/4)
mmu-miR-7b-5p	Ppm1l	validated	2.20541e-06	0.00466756	No	No	No	CCKR signaling map (1/3)	epidermal cell differentiation (1/5); regulation of cellular process (13/49); transmembrane receptor protein serine:threonine kinase signaling pathway (2/6)	RNA polymerase II core promoter sequence-specific DNA binding (1/3); core promoter binding (2/5); core promoter sequence-specific DNA binding (1/4)
mmu-miR-7b-5p	Padi2	validated	2.215e-06	0.00466756	No	No	No	CCKR signaling map (1/3)	epidermal cell differentiation (1/5); regulation of cellular process (13/49); transmembrane receptor protein serine:threonine kinase signaling pathway (2/6)	RNA polymerase II core promoter sequence-specific DNA binding (1/3); core promoter binding (2/5); core promoter sequence-specific DNA binding (1/4)
mmu-miR-7b-5p	Ero1lb	validated	4.97165e-06	0.00838121	No	No	No	CCKR signaling map (1/3)	epidermal cell differentiation (1/5); regulation of cellular process (13/49); transmembrane receptor protein serine:threonine kinase signaling pathway (2/6)	RNA polymerase II core promoter sequence-specific DNA binding (1/3); core promoter binding (2/5); core promoter sequence-specific DNA binding (1/4)
mmu-miR-340-5p	Camk2n1	validated	6.78317e-06	0.00952922	No	No	No	Alzheimer disease-presenilin pathway (1/3)	regulation of cellular process (9/49); regulation of synapse structure or activity (1/7); transmembrane receptor protein serine:threonine kinase signaling pathway (1/6)
mmu-miR-7b-5p	Kcnab3	validated	9.46272e-06	0.00978506	No	No	No	CCKR signaling map (1/3)	epidermal cell differentiation (1/5); regulation of cellular process (13/49); transmembrane receptor protein serine:threonine kinase signaling pathway (2/6)	RNA polymerase II core promoter sequence-specific DNA binding (1/3); core promoter binding (2/5); core promoter sequence-specific DNA binding (1/4)
mmu-miR-340-5p	Glul	validated	9.4976e-06	0.00978506	No	No	No	Alzheimer disease-presenilin pathway (1/3)	regulation of cellular process (9/49); regulation of synapse structure or activity (1/7); transmembrane receptor protein serine:threonine kinase signaling pathway (1/6)
mmu-miR-7b-5p	Zfp365	validated	1.04479e-05	0.00978506	No	No	No	CCKR signaling map (1/3)	epidermal cell differentiation (1/5); regulation of cellular process (13/49); transmembrane receptor protein serine:threonine kinase signaling pathway (2/6)	RNA polymerase II core promoter sequence-specific DNA binding (1/3); core promoter binding (2/5); core promoter sequence-specific DNA binding (1/4)
mmu-miR-340-5p	Fopnl	validated	2.44143e-05	0.0174483	No	No	No	Alzheimer disease-presenilin pathway (1/3)	regulation of cellular process (9/49); regulation of synapse structure or activity (1/7); transmembrane receptor protein serine:threonine kinase signaling pathway (1/6)
mmu-miR-340-5p	Ppm1l	validated	2.59034e-05	0.0174483	No	No	No	Alzheimer disease-presenilin pathway (1/3)	regulation of cellular process (9/49); regulation of synapse structure or activity (1/7); transmembrane receptor protein serine:threonine kinase signaling pathway (1/6)
mmu-miR-340-5p	Padi2	validated	2.60045e-05	0.0174483	No	No	No	Alzheimer disease-presenilin pathway (1/3)	regulation of cellular process (9/49); regulation of synapse structure or activity (1/7); transmembrane receptor protein serine:threonine kinase signaling pathway (1/6)
mmu-miR-15a-5p	Smad7	validated	2.71574e-05	0.0174483	Yes	No	No		epidermal cell differentiation (1/5); regulation of cellular process (8/49); transmembrane receptor protein serine:threonine kinase signaling pathway (1/6)
mmu-miR-19b-3p	Camk2n1	validated	2.89805e-05	0.0174483	No	No	No	Beta1 adrenergic receptor signaling pathway (1/2); CCKR signaling map (1/3)	regulation of cellular process (6/49); regulation of synapse structure or activity (1/7)	calcium-dependent protein binding (1/3); core promoter binding (1/5); core promoter sequence-specific DNA binding (1/4)
mmu-miR-7b-5p	Fos	validated	3.93088e-05	0.0220889	No	No	No	CCKR signaling map (1/3)	epidermal cell differentiation (1/5); regulation of cellular process (13/49); transmembrane receptor protein serine:threonine kinase signaling pathway (2/6)	RNA polymerase II core promoter sequence-specific DNA binding (1/3); core promoter binding (2/5); core promoter sequence-specific DNA binding (1/4)
mmu-miR-15a-5p	Fopnl	validated	4.34681e-05	0.0228995	Yes	No	No		epidermal cell differentiation (1/5); regulation of cellular process (8/49); transmembrane receptor protein serine:threonine kinase signaling pathway (1/6)
mmu-miR-15a-5p	Padi2	validated	4.62161e-05	0.022915	Yes	No	No		epidermal cell differentiation (1/5); regulation of cellular process (8/49); transmembrane receptor protein serine:threonine kinase signaling pathway (1/6)
mmu-miR-124-3p	Myo1d	validated	5.98066e-05	0.0280061	Yes	No	No		epidermal cell differentiation (2/5); regulation of cellular process (6/49); regulation of synapse structure or activity (1/7)	calcium-dependent protein binding (1/3)
mmu-miR-425-5p	Gns	validated	6.82819e-05	0.030292	No	No	No		regulation of cellular process (3/49); transmembrane receptor protein serine:threonine kinase signaling pathway (1/6)	core promoter binding (1/5); core promoter sequence-specific DNA binding (1/4)
mmu-miR-451a	Ppm1l	validated	7.41039e-05	0.0308903	No	No	Yes		regulation of cellular process (1/49); transmembrane receptor protein serine:threonine kinase signaling pathway (1/6)
mmu-miR-15a-5p	Slc38a7	validated	7.69602e-05	0.0308903	Yes	No	No		epidermal cell differentiation (1/5); regulation of cellular process (8/49); transmembrane receptor protein serine:threonine kinase signaling pathway (1/6)
mmu-miR-7b-5p	Stk40	validated	9.45433e-05	0.036223	No	No	No	CCKR signaling map (1/3)	epidermal cell differentiation (1/5); regulation of cellular process (13/49); transmembrane receptor protein serine:threonine kinase signaling pathway (2/6)	RNA polymerase II core promoter sequence-specific DNA binding (1/3); core promoter binding (2/5); core promoter sequence-specific DNA binding (1/4)
mmu-miR-340-5p	Zfp365	validated	0.000104096	0.0381488	No	No	No	Alzheimer disease-presenilin pathway (1/3)	regulation of cellular process (9/49); regulation of synapse structure or activity (1/7); transmembrane receptor protein serine:threonine kinase signaling pathway (1/6)
mmu-miR-7b-5p	Dclk1	validated	0.000121303	0.0384714	No	No	No	CCKR signaling map (1/3)	epidermal cell differentiation (1/5); regulation of cellular process (13/49); transmembrane receptor protein serine:threonine kinase signaling pathway (2/6)	RNA polymerase II core promoter sequence-specific DNA binding (1/3); core promoter binding (2/5); core promoter sequence-specific DNA binding (1/4)
mmu-miR-301b-3p	Cmtm6	validated	0.000125567	0.0384714	No	No	No		regulation of cellular process (3/49); transmembrane receptor protein serine:threonine kinase signaling pathway (1/6)	core promoter binding (1/5); core promoter sequence-specific DNA binding (1/4)
mmu-miR-26a-5p	Ero1lb	validated	0.000127038	0.0384714	No	No	No	CCKR signaling map (1/3)	T cell activation (1/4); epidermal cell differentiation (1/5); regulation of cellular process (5/49); regulation of synapse structure or activity (2/7); transmembrane receptor protein serine:threonine kinase signaling pathway (1/6)	RNA polymerase II core promoter sequence-specific DNA binding (1/3); core promoter binding (1/5); core promoter sequence-specific DNA binding (1/4)
mmu-miR-9-5p	Ppm1l	validated	0.00012734	0.0384714	No	No	No	Alzheimer disease-presenilin pathway (1/3)	T cell activation (1/4); regulation of cellular process (6/49); regulation of synapse structure or activity (2/7); transmembrane receptor protein serine:threonine kinase signaling pathway (2/6)	RNA polymerase II core promoter sequence-specific DNA binding (1/3); core promoter binding (1/5); core promoter sequence-specific DNA binding (1/4)
mmu-miR-9-5p	Padi2	validated	0.000127797	0.0384714	No	No	No	Alzheimer disease-presenilin pathway (1/3)	T cell activation (1/4); regulation of cellular process (6/49); regulation of synapse structure or activity (2/7); transmembrane receptor protein serine:threonine kinase signaling pathway (2/6)	RNA polymerase II core promoter sequence-specific DNA binding (1/3); core promoter binding (1/5); core promoter sequence-specific DNA binding (1/4)
mmu-miR-124-3p	Pemt	validated	0.000161531	0.0469499	Yes	No	No		epidermal cell differentiation (2/5); regulation of cellular process (6/49); regulation of synapse structure or activity (1/7)	calcium-dependent protein binding (1/3)
mmu-miR-106b-5p	Camk2n1	predicted	7.9856e-06	0.0470929	No	No	No		regulation of cellular process (3/49)
mmu-miR-26b-5p	Ptgs2	predicted	1.33882e-05	0.0470929	No	No	No	CCKR signaling map (1/3)	epidermal cell differentiation (1/5); regulation of cellular process (2/49); regulation of synapse structure or activity (1/7)
mmu-miR-26a-5p	Asap2	validated	0.000168068	0.0472215	No	No	No	CCKR signaling map (1/3)	T cell activation (1/4); epidermal cell differentiation (1/5); regulation of cellular process (5/49); regulation of synapse structure or activity (2/7); transmembrane receptor protein serine:threonine kinase signaling pathway (1/6)	RNA polymerase II core promoter sequence-specific DNA binding (1/3); core promoter binding (1/5); core promoter sequence-specific DNA binding (1/4)
mmu-miR-204-5p	Runx2	validated	0.000180887	0.0491839	No	No	No		T cell activation (1/4); regulation of cellular process (1/49); transmembrane receptor protein serine:threonine kinase signaling pathway (1/6)	RNA polymerase II core promoter sequence-specific DNA binding (1/3); core promoter binding (1/5); core promoter sequence-specific DNA binding (1/4)
mmu-miR-9-5p	Slc38a7	validated	0.000206966	0.0524583	No	No	No	Alzheimer disease-presenilin pathway (1/3)	T cell activation (1/4); regulation of cellular process (6/49); regulation of synapse structure or activity (2/7); transmembrane receptor protein serine:threonine kinase signaling pathway (2/6)	RNA polymerase II core promoter sequence-specific DNA binding (1/3); core promoter binding (1/5); core promoter sequence-specific DNA binding (1/4)
mmu-miR-340-5p	Atxn7	validated	0.000211079	0.0524583	No	No	No	Alzheimer disease-presenilin pathway (1/3)	regulation of cellular process (9/49); regulation of synapse structure or activity (1/7); transmembrane receptor protein serine:threonine kinase signaling pathway (1/6)
mmu-miR-26a-5p	Adi1	validated	0.000211601	0.0524583	No	No	No	CCKR signaling map (1/3)	T cell activation (1/4); epidermal cell differentiation (1/5); regulation of cellular process (5/49); regulation of synapse structure or activity (2/7); transmembrane receptor protein serine:threonine kinase signaling pathway (1/6)	RNA polymerase II core promoter sequence-specific DNA binding (1/3); core promoter binding (1/5); core promoter sequence-specific DNA binding (1/4)
mmu-miR-195a-5p	Aqp11	predicted	3.17089e-05	0.0537284	No	No	No		regulation of cellular process (4/49)
mmu-miR-185-5p	Bai1	predicted	3.67309e-05	0.0537284	No	No	No		regulation of cellular process (1/49); regulation of synapse structure or activity (1/7)
mmu-miR-106b-5p	Acer2	predicted	3.81865e-05	0.0537284	No	No	No		regulation of cellular process (3/49)
mmu-miR-34a-5p	Pnoc	predicted	5.06735e-05	0.0545772	No	No	No	Beta1 adrenergic receptor signaling pathway (1/2)	epidermal cell differentiation (1/5); regulation of cellular process (2/49); regulation of synapse structure or activity (1/7)	calcium-dependent protein binding (1/3)
mmu-miR-322-5p	Lrig1	predicted	6.57371e-05	0.0545772	No	No	No		epidermal cell differentiation (1/5); regulation of cellular process (4/49)
mmu-miR-363-3p	Nlk	predicted	6.91137e-05	0.0545772	No	No	No		epidermal cell differentiation (1/5); regulation of cellular process (2/49); transmembrane receptor protein serine:threonine kinase signaling pathway (1/6)	core promoter binding (1/5)
mmu-miR-19a-3p	Klf10	predicted	6.98216e-05	0.0545772	No	No	No	Beta1 adrenergic receptor signaling pathway (1/2); CCKR signaling map (1/3)	regulation of cellular process (4/49); regulation of synapse structure or activity (1/7)	calcium-dependent protein binding (1/3); core promoter binding (1/5); core promoter sequence-specific DNA binding (1/4)
mmu-miR-34b-5p	Dirc2	validated	0.000231559	0.0547323	No	No	No	Alzheimer disease-presenilin pathway (1/3); Beta1 adrenergic receptor signaling pathway (1/2)	regulation of cellular process (6/49); regulation of synapse structure or activity (2/7)	calcium-dependent protein binding (1/3)
mmu-miR-7b-5p	Wipf2	validated	0.00023376	0.0547323	No	No	No	CCKR signaling map (1/3)	epidermal cell differentiation (1/5); regulation of cellular process (13/49); transmembrane receptor protein serine:threonine kinase signaling pathway (2/6)	RNA polymerase II core promoter sequence-specific DNA binding (1/3); core promoter binding (2/5); core promoter sequence-specific DNA binding (1/4)
mmu-miR-338-5p	Fzd7	predicted	8.20374e-05	0.056324	No	No	No	Alzheimer disease-presenilin pathway (1/3)	T cell activation (1/4); regulation of cellular process (2/49)
mmu-miR-20a-5p	Camk2n1	predicted	9.65253e-05	0.056324	No	No	No		regulation of cellular process (2/49)
mmu-miR-338-5p	Nedd1	predicted	0.000103162	0.056324	No	No	No	Alzheimer disease-presenilin pathway (1/3)	T cell activation (1/4); regulation of cellular process (2/49)
mmu-miR-106b-5p	Kif5a	predicted	0.000112924	0.056324	No	No	No		regulation of cellular process (3/49)
mmu-miR-384-5p	Pcnxl2	predicted	0.000113424	0.056324	No	No	No
mmu-miR-410-3p	Smad7	predicted	0.000120094	0.056324	No	No	No		regulation of cellular process (1/49); transmembrane receptor protein serine:threonine kinase signaling pathway (1/6)
mmu-miR-9-5p	Vipr1	validated	0.000278862	0.0615356	No	No	No	Alzheimer disease-presenilin pathway (1/3)	T cell activation (1/4); regulation of cellular process (6/49); regulation of synapse structure or activity (2/7); transmembrane receptor protein serine:threonine kinase signaling pathway (2/6)	RNA polymerase II core promoter sequence-specific DNA binding (1/3); core promoter binding (1/5); core promoter sequence-specific DNA binding (1/4)
mmu-miR-30e-5p	Camk2n1	validated	0.000278877	0.0615356	No	No	Yes		T cell activation (1/4); regulation of cellular process (3/49); transmembrane receptor protein serine:threonine kinase signaling pathway (1/6)
mmu-miR-340-5p	Pvrl1	validated	0.000284718	0.0615356	No	No	No	Alzheimer disease-presenilin pathway (1/3)	regulation of cellular process (9/49); regulation of synapse structure or activity (1/7); transmembrane receptor protein serine:threonine kinase signaling pathway (1/6)
mmu-miR-9-5p	Tbc1d24	validated	0.00029302	0.0616315	No	No	No	Alzheimer disease-presenilin pathway (1/3)	T cell activation (1/4); regulation of cellular process (6/49); regulation of synapse structure or activity (2/7); transmembrane receptor protein serine:threonine kinase signaling pathway (2/6)	RNA polymerase II core promoter sequence-specific DNA binding (1/3); core promoter binding (1/5); core promoter sequence-specific DNA binding (1/4)
mmu-miR-190a-5p	Pvrl1	validated	0.000299785	0.0616315	No	No	No	Alzheimer disease-presenilin pathway (1/3)	regulation of cellular process (1/49); regulation of synapse structure or activity (1/7)
mmu-miR-19b-3p	Kcnab3	validated	0.000339405	0.0681154	No	No	No	Beta1 adrenergic receptor signaling pathway (1/2); CCKR signaling map (1/3)	regulation of cellular process (6/49); regulation of synapse structure or activity (1/7)	calcium-dependent protein binding (1/3); core promoter binding (1/5); core promoter sequence-specific DNA binding (1/4)
mmu-miR-30a-5p	Lepr	predicted	0.000156192	0.0686755	No	No	No		T cell activation (1/4); regulation of cellular process (1/49)
mmu-miR-7b-5p	Sst	validated	0.000358074	0.0701909	No	No	No	CCKR signaling map (1/3)	epidermal cell differentiation (1/5); regulation of cellular process (13/49); transmembrane receptor protein serine:threonine kinase signaling pathway (2/6)	RNA polymerase II core promoter sequence-specific DNA binding (1/3); core promoter binding (2/5); core promoter sequence-specific DNA binding (1/4)
mmu-miR-32-5p	Smad7	predicted	0.000194218	0.0783566	No	No	No		epidermal cell differentiation (1/5); regulation of cellular process (3/49); transmembrane receptor protein serine:threonine kinase signaling pathway (1/6)	core promoter binding (1/5)
mmu-miR-15a-5p	Aqp11	predicted	0.000200486	0.0783566	Yes	No	No		epidermal cell differentiation (1/5); regulation of cellular process (8/49); transmembrane receptor protein serine:threonine kinase signaling pathway (1/6)
mmu-miR-9-5p	Kif5a	validated	0.000430608	0.0824908	No	No	No	Alzheimer disease-presenilin pathway (1/3)	T cell activation (1/4); regulation of cellular process (6/49); regulation of synapse structure or activity (2/7); transmembrane receptor protein serine:threonine kinase signaling pathway (2/6)	RNA polymerase II core promoter sequence-specific DNA binding (1/3); core promoter binding (1/5); core promoter sequence-specific DNA binding (1/4)
mmu-miR-338-5p	Zfp507	predicted	0.000223748	0.0828457	No	No	No	Alzheimer disease-presenilin pathway (1/3)	T cell activation (1/4); regulation of cellular process (2/49)
mmu-let-7e-5p	Slc25a24	predicted	0.000238718	0.0835721	No	No	No		regulation of cellular process (2/49)
mmu-miR-15b-5p	Aqp11	predicted	0.000251404	0.0835721	No	No	No		epidermal cell differentiation (1/5); regulation of cellular process (5/49)
mmu-miR-195a-5p	Sgk1	predicted	0.000261348	0.0835721	No	No	No		regulation of cellular process (4/49)
mmu-miR-195a-5p	Dclk1	predicted	0.000286576	0.0845642	No	No	No		regulation of cellular process (4/49)
mmu-miR-16-5p	Aqp11	predicted	0.000288492	0.0845642	Yes	No	No		regulation of cellular process (5/49)
mmu-miR-429-3p	Dnajb5	predicted	0.000325866	0.0863913	No	No	No		regulation of cellular process (1/49)
mmu-miR-106b-5p	Armc8	predicted	0.000339936	0.0863913	No	No	No		regulation of cellular process (3/49)
mmu-miR-22-3p	Btg1	predicted	0.000341422	0.0863913	No	No	Yes		epidermal cell differentiation (1/5); regulation of cellular process (3/49)
mmu-miR-19a-3p	Sgk1	predicted	0.000358239	0.0863913	No	No	No	Beta1 adrenergic receptor signaling pathway (1/2); CCKR signaling map (1/3)	regulation of cellular process (4/49); regulation of synapse structure or activity (1/7)	calcium-dependent protein binding (1/3); core promoter binding (1/5); core promoter sequence-specific DNA binding (1/4)
mmu-miR-19a-3p	Adrb1	predicted	0.000376857	0.0863913	No	No	No	Beta1 adrenergic receptor signaling pathway (1/2); CCKR signaling map (1/3)	regulation of cellular process (4/49); regulation of synapse structure or activity (1/7)	calcium-dependent protein binding (1/3); core promoter binding (1/5); core promoter sequence-specific DNA binding (1/4)
mmu-miR-20a-5p	Acer2	predicted	0.000382633	0.0863913	No	No	No		regulation of cellular process (2/49)
mmu-let-7d-5p	Slc25a24	predicted	0.000389752	0.0863913	No	No	No		regulation of cellular process (2/49)
mmu-let-7c-5p	Slc25a24	predicted	0.000397822	0.0863913	No	No	Yes		regulation of cellular process (2/49)
mmu-miR-34b-5p	Pnoc	predicted	0.000409569	0.0863913	No	No	No	Alzheimer disease-presenilin pathway (1/3); Beta1 adrenergic receptor signaling pathway (1/2)	regulation of cellular process (6/49); regulation of synapse structure or activity (2/7)	calcium-dependent protein binding (1/3)
mmu-miR-200c-3p	Dnajb5	predicted	0.000417527	0.0863913	No	No	No		regulation of cellular process (1/49)
mmu-miR-340-5p	Slc25a3	validated	0.000487238	0.08856	No	No	No	Alzheimer disease-presenilin pathway (1/3)	regulation of cellular process (9/49); regulation of synapse structure or activity (1/7); transmembrane receptor protein serine:threonine kinase signaling pathway (1/6)
mmu-miR-17-5p	Camk2n1	validated	0.000501567	0.08856	No	No	No		regulation of cellular process (4/49)	core promoter binding (1/5); core promoter sequence-specific DNA binding (1/4)
mmu-miR-340-5p	Snapc1	validated	0.000506369	0.08856	No	No	No	Alzheimer disease-presenilin pathway (1/3)	regulation of cellular process (9/49); regulation of synapse structure or activity (1/7); transmembrane receptor protein serine:threonine kinase signaling pathway (1/6)
mmu-miR-425-5p	Pkia	validated	0.000514823	0.08856	No	No	No		regulation of cellular process (3/49); transmembrane receptor protein serine:threonine kinase signaling pathway (1/6)	core promoter binding (1/5); core promoter sequence-specific DNA binding (1/4)
mmu-miR-26a-5p	Egr1	validated	0.000527461	0.0889194	No	No	No	CCKR signaling map (1/3)	T cell activation (1/4); epidermal cell differentiation (1/5); regulation of cellular process (5/49); regulation of synapse structure or activity (2/7); transmembrane receptor protein serine:threonine kinase signaling pathway (1/6)	RNA polymerase II core promoter sequence-specific DNA binding (1/3); core promoter binding (1/5); core promoter sequence-specific DNA binding (1/4)
mmu-miR-7b-5p	Fjx1	validated	0.000538194	0.0889497	No	No	No	CCKR signaling map (1/3)	epidermal cell differentiation (1/5); regulation of cellular process (13/49); transmembrane receptor protein serine:threonine kinase signaling pathway (2/6)	RNA polymerase II core promoter sequence-specific DNA binding (1/3); core promoter binding (2/5); core promoter sequence-specific DNA binding (1/4)
mmu-miR-322-5p	Crebl2	predicted	0.000453644	0.0911824	No	No	No		epidermal cell differentiation (1/5); regulation of cellular process (4/49)
mmu-miR-21a-5p	Gid4	predicted	0.000500644	0.0935382	No	No	Yes
mmu-miR-27b-3p	Pds5b	predicted	0.000520789	0.0935382	No	No	No		regulation of cellular process (1/49)
mmu-miR-34a-5p	Vamp2	predicted	0.000521626	0.0935382	No	No	No	Beta1 adrenergic receptor signaling pathway (1/2)	epidermal cell differentiation (1/5); regulation of cellular process (2/49); regulation of synapse structure or activity (1/7)	calcium-dependent protein binding (1/3)
mmu-miR-19a-3p	Calm1	predicted	0.000562883	0.0935382	No	No	No	Beta1 adrenergic receptor signaling pathway (1/2); CCKR signaling map (1/3)	regulation of cellular process (4/49); regulation of synapse structure or activity (1/7)	calcium-dependent protein binding (1/3); core promoter binding (1/5); core promoter sequence-specific DNA binding (1/4)
mmu-miR-26a-5p	Ptgs2	predicted	0.000571146	0.0935382	No	No	No	CCKR signaling map (1/3)	T cell activation (1/4); epidermal cell differentiation (1/5); regulation of cellular process (5/49); regulation of synapse structure or activity (2/7); transmembrane receptor protein serine:threonine kinase signaling pathway (1/6)	RNA polymerase II core promoter sequence-specific DNA binding (1/3); core promoter binding (1/5); core promoter sequence-specific DNA binding (1/4)
mmu-miR-141-3p	Trhde	predicted	0.000588265	0.0935382	No	No	No		regulation of cellular process (2/49)
mmu-miR-22-3p	Clic4	predicted	0.000595248	0.0935382	No	No	Yes		epidermal cell differentiation (1/5); regulation of cellular process (3/49)
mmu-miR-19b-3p	Klf10	predicted	0.000605519	0.0935382	No	No	No	Beta1 adrenergic receptor signaling pathway (1/2); CCKR signaling map (1/3)	regulation of cellular process (6/49); regulation of synapse structure or activity (1/7)	calcium-dependent protein binding (1/3); core promoter binding (1/5); core promoter sequence-specific DNA binding (1/4)
mmu-miR-34a-5p	Slc4a7	predicted	0.000627182	0.0935382	No	No	No	Beta1 adrenergic receptor signaling pathway (1/2)	epidermal cell differentiation (1/5); regulation of cellular process (2/49); regulation of synapse structure or activity (1/7)	calcium-dependent protein binding (1/3)
mmu-miR-218-5p	Col4a3bp	predicted	0.00063235	0.0935382	No	No	No		T cell activation (1/4); regulation of cellular process (2/49); transmembrane receptor protein serine:threonine kinase signaling pathway (1/6)	RNA polymerase II core promoter sequence-specific DNA binding (1/3); core promoter binding (1/5); core promoter sequence-specific DNA binding (1/4)
mmu-miR-34a-5p	Zfp281	predicted	0.000663115	0.0935382	No	No	No	Beta1 adrenergic receptor signaling pathway (1/2)	epidermal cell differentiation (1/5); regulation of cellular process (2/49); regulation of synapse structure or activity (1/7)	calcium-dependent protein binding (1/3)
mmu-miR-106b-5p	Fam13c	predicted	0.00067741	0.0935382	No	No	No		regulation of cellular process (3/49)
mmu-miR-7a-5p	Klf4	predicted	0.000685476	0.0935382	No	No	No		epidermal cell differentiation (1/5); regulation of cellular process (1/49)	core promoter binding (1/5)
mmu-miR-199a-5p	Tox3	predicted	0.000696072	0.0935382	No	No	No		regulation of cellular process (2/49)
mmu-miR-26b-5p	Frat2	predicted	0.000709571	0.0935382	No	No	No	CCKR signaling map (1/3)	epidermal cell differentiation (1/5); regulation of cellular process (2/49); regulation of synapse structure or activity (1/7)
mmu-miR-30d-5p	Pcnxl2	predicted	0.000727139	0.0935382	No	No	No		T cell activation (1/4); regulation of cellular process (1/49)
mmu-miR-351-5p	Npl	predicted	0.000729367	0.0935382	No	No	No	Alzheimer disease-presenilin pathway (1/3)	epidermal cell differentiation (1/5); regulation of cellular process (2/49); regulation of synapse structure or activity (1/7)
mmu-miR-19a-3p	Ivns1abp	predicted	0.000730168	0.0935382	No	No	No	Beta1 adrenergic receptor signaling pathway (1/2); CCKR signaling map (1/3)	regulation of cellular process (4/49); regulation of synapse structure or activity (1/7)	calcium-dependent protein binding (1/3); core promoter binding (1/5); core promoter sequence-specific DNA binding (1/4)
mmu-miR-200b-3p	Dnajb5	predicted	0.000733664	0.0935382	No	No	No		regulation of cellular process (1/49)
mmu-miR-199a-5p	Atxn7	predicted	0.000772921	0.0935382	No	No	No		regulation of cellular process (2/49)
mmu-miR-369-3p	Zfp423	predicted	0.00077563	0.0935382	No	No	No
mmu-miR-351-5p	Slitrk6	predicted	0.000781568	0.0935382	No	No	No	Alzheimer disease-presenilin pathway (1/3)	epidermal cell differentiation (1/5); regulation of cellular process (2/49); regulation of synapse structure or activity (1/7)
mmu-miR-128-3p	Vegfc	predicted	0.000781678	0.0935382	No	No	Yes		regulation of cellular process (1/49)
mmu-miR-363-3p	Myo1b	predicted	0.000784471	0.0935382	No	No	No		epidermal cell differentiation (1/5); regulation of cellular process (2/49); transmembrane receptor protein serine:threonine kinase signaling pathway (1/6)	core promoter binding (1/5)
mmu-miR-15a-5p	Nptxr	validated	0.000602212	0.0957744	Yes	No	No		epidermal cell differentiation (1/5); regulation of cellular process (8/49); transmembrane receptor protein serine:threonine kinase signaling pathway (1/6)
mmu-miR-322-5p	Kl	predicted	0.000842061	0.0987316	No	No	No		epidermal cell differentiation (1/5); regulation of cellular process (4/49)
mmu-miR-338-5p	Armc1	predicted	0.000862658	0.0994886	No	No	No	Alzheimer disease-presenilin pathway (1/3)	T cell activation (1/4); regulation of cellular process (2/49)
