# Supplementary material for: miRNA‐regulated transcription associated with mouse strains predisposed to hypnotic effects of ethanol
Source: Brain Behav. 2018 Apr 30;8(6):e00989. doi: 10.1002/brb3.989 (PMC5991579; doi:10.1002/brb3.989)
Supplement: Supplementary file 6 [file BRB3-8-e00989-s006.xlsx]

## Sheet: All miRNAs from sig. pairs
Supplemental Table 5: mirPath results using both predicted and validated targets from all 48 miRNAs involved in the significant miRNA-gene target pairs (1st sheet); mirPath results using both predicted and validated targets for the individual miRNAs that had at least 5 connected genes in the 112 significant miRNA-gene pairs (sheets 2-8)
KEGG pathway	Adjusted p-value	# of genes targeted
ECM-receptor interaction	8.22014e-15	62
MicroRNAs in cancer	5.95968e-12	119
Proteoglycans in cancer	5.72444e-10	161
Fatty acid metabolism	1.55969e-09	34
Hippo signaling pathway	4.13964e-08	118
Pathways in cancer	1.38197e-07	282
Adherens junction	4.87934e-07	63
FoxO signaling pathway	6.362e-07	107
Axon guidance	7.16303e-07	105
Prion diseases	1.92207e-06	26
Focal adhesion	1.33972e-05	156
Endocytosis	1.71203e-05	167
Protein processing in endoplasmic reticulum	3.97601e-05	127
Valine, leucine and isoleucine degradation	6.62845e-05	42
Regulation of actin cytoskeleton	8.1162e-05	156
Neurotrophin signaling pathway	9.51002e-05	94
Colorectal cancer	9.83311e-05	52
Citrate cycle (TCA cycle)	0.000117354	28
MAPK signaling pathway	0.000186952	181
Fatty acid biosynthesis	0.000279713	8
Fatty acid degradation	0.000309726	32
Inositol phosphate metabolism	0.000392164	46
Mucin type O-Glycan biosynthesis	0.000411426	21
Phosphatidylinositol signaling system	0.000758613	63
N-Glycan biosynthesis	0.000884746	36
TGF-beta signaling pathway	0.00107048	60
GABAergic synapse	0.00113868	61
Thyroid hormone signaling pathway	0.00129686	87
Renal cell carcinoma	0.00150305	51
Pancreatic cancer	0.00241231	53
Rap1 signaling pathway	0.00265485	149
Transcriptional misregulation in cancer	0.00289948	121
Oxytocin signaling pathway	0.0034872	114
T cell receptor signaling pathway	0.00403581	77
Insulin signaling pathway	0.00411534	103
Amphetamine addiction	0.00437613	51
ErbB signaling pathway	0.00480912	63
Long-term potentiation	0.00530624	52
cAMP signaling pathway	0.00534018	138
Chagas disease (American trypanosomiasis)	0.00538555	74
Gap junction	0.00557593	62
Steroid biosynthesis	0.00575005	15
Acute myeloid leukemia	0.00593401	44
mTOR signaling pathway	0.00593401	48
PI3K-Akt signaling pathway	0.00619614	236
Inflammatory bowel disease (IBD)	0.00651489	41
Lysine degradation	0.00758363	39
AMPK signaling pathway	0.00816596	92
Glycosaminoglycan biosynthesis - chondroitin sulfate / dermatan sulfate	0.00934448	15
Propanoate metabolism	0.0101493	21
Glioma	0.011052	46
Hepatitis B	0.0117827	96
Peroxisome	0.0121471	61
Pyruvate metabolism	0.0128761	30
Fc gamma R-mediated phagocytosis	0.0144821	64
Bacterial invasion of epithelial cells	0.0167561	56
Wnt signaling pathway	0.0196243	98
Chronic myeloid leukemia	0.0230891	54
Signaling pathways regulating pluripotency of stem cells	0.024013	95
Prostate cancer	0.0252329	64
HTLV-I infection	0.0343052	181
TNF signaling pathway	0.0357046	73
p53 signaling pathway	0.043402	48
Osteoclast differentiation	0.043402	85
Lysosome	0.0437959	82
Small cell lung cancer	0.0457187	60
Nicotine addiction	0.0485738	27
Arrhythmogenic right ventricular cardiomyopathy (ARVC)	0.0485738	53
Glycosphingolipid biosynthesis - ganglio series	0.0491597	10

## Sheet: mmu-miR-7b-5p
mmu-miR-7b-5p
KEGG pathway	Adjusted p-value	# of genes targeted
Gap junction	0.0120764	7
Acute myeloid leukemia	0.0120764	9
Non-small cell lung cancer	0.0120764	8
Glioma	0.0123433	8
Pancreatic cancer	0.0154068	9
Lysine degradation	0.0347397	5
Estrogen signaling pathway	0.0347397	10
Mucin type O-Glycan biosynthesis	0.0355658	2
Other glycan degradation	0.0397134	1
Biosynthesis of unsaturated fatty acids	0.0405102	4
ErbB signaling pathway	0.0410388	10
Melanoma	0.0448495	9

## Sheet: mmu-miR-340-5p
mmu-miR-340-5p
KEGG pathway	Adjusted p-value	# of genes targeted
Prion diseases	8.64471e-19	4
Mucin type O-Glycan biosynthesis	5.52767e-07	6
TGF-beta signaling pathway	5.90376e-05	20
Axon guidance	5.96225e-05	33
Hippo signaling pathway	0.000224853	26
Endocytosis	0.000366752	43
T cell receptor signaling pathway	0.00131209	26
ECM-receptor interaction	0.00452231	16
N-Glycan biosynthesis	0.00457211	9
FoxO signaling pathway	0.00457211	28
Signaling pathways regulating pluripotency of stem cells	0.00457211	27
Fatty acid elongation	0.00461373	4
Focal adhesion	0.00658494	40
Thyroid hormone signaling pathway	0.00658494	19
Proteoglycans in cancer	0.00658494	33
Colorectal cancer	0.00658494	16
MAPK signaling pathway	0.0105908	45
Regulation of actin cytoskeleton	0.0108597	39
Renal cell carcinoma	0.0108597	16
Adherens junction	0.0116703	16
Osteoclast differentiation	0.0120986	25
Neurotrophin signaling pathway	0.0120986	26
Ras signaling pathway	0.0129006	38
ErbB signaling pathway	0.0147745	20
VEGF signaling pathway	0.0191783	15
PI3K-Akt signaling pathway	0.0232245	55
Hepatitis B	0.0261203	26
Glycosaminoglycan biosynthesis - keratan sulfate	0.0376228	3
Bacterial invasion of epithelial cells	0.0386719	18
Long-term potentiation	0.0496581	15

## Sheet: mmu-miR-15a-5p
mmu-miR-15a-5p
KEGG pathway	Adjusted p-value	# of genes targeted
Fatty acid biosynthesis	1.06472e-16	4
Fatty acid metabolism	5.51084e-08	12
Viral carcinogenesis	0.00149795	41
Thyroid hormone synthesis	0.00189061	14
Proteoglycans in cancer	0.00189061	38
Lysine degradation	0.00273938	11
FoxO signaling pathway	0.00273938	32
Dorso-ventral axis formation	0.00273938	11
TGF-beta signaling pathway	0.00273938	18
Renal cell carcinoma	0.00273938	19
Glycosaminoglycan biosynthesis - heparan sulfate / heparin	0.00526403	5
Hepatitis B	0.00922035	28
Pancreatic cancer	0.00922035	18
Glioma	0.00922035	15
AMPK signaling pathway	0.0152002	31
Pathways in cancer	0.0195435	69
Prolactin signaling pathway	0.0286965	17
Prostate cancer	0.0286965	22
Chronic myeloid leukemia	0.0286965	18
HIF-1 signaling pathway	0.0330733	26
Primary bile acid biosynthesis	0.035382	5

## Sheet: mmu-miR-9-5p
mmu-miR-9-5p
KEGG pathway	Adjusted p-value	# of genes targeted
Prion diseases	1.02568e-19	4
Cocaine addiction	8.01409e-05	13
GABAergic synapse	0.00121191	16
Fatty acid elongation	0.00125544	6
Axon guidance	0.00125544	28
Thyroid hormone signaling pathway	0.00125544	24
Amphetamine addiction	0.0025895	14
Adherens junction	0.00494736	16
cAMP signaling pathway	0.00574126	38
Gap junction	0.00574126	15
Phosphatidylinositol signaling system	0.00616997	19
Carbohydrate digestion and absorption	0.00616997	11
MAPK signaling pathway	0.00668634	44
Transcriptional misregulation in cancer	0.00668634	33
Glutamatergic synapse	0.00883635	21
Glycosaminoglycan biosynthesis - chondroitin sulfate / dermatan sulfate	0.0112705	4
Prostate cancer	0.0170593	18

## Sheet: mmu-miR-106b-5p
mmu-miR-106b-5p
KEGG pathway	Adjusted p-value	# of genes targeted
Pathways in cancer	0.00119181	43
Lysine degradation	0.00164731	8
Thyroid hormone signaling pathway	0.00164731	18
Hepatitis B	0.00164731	17
MAPK signaling pathway	0.00419916	32
Amphetamine addiction	0.00419916	10
Circadian rhythm	0.00432243	9
Wnt signaling pathway	0.011637	19
Hippo signaling pathway	0.0173946	19
Endocytosis	0.0182407	24
Neurotrophin signaling pathway	0.0204057	18
TGF-beta signaling pathway	0.027029	15
Axon guidance	0.0286804	17
Transcriptional misregulation in cancer	0.0286804	21
FoxO signaling pathway	0.0318479	19
RNA degradation	0.0319421	14
Signaling pathways regulating pluripotency of stem cells	0.0319421	17
Insulin signaling pathway	0.0319421	19
Renal cell carcinoma	0.0319421	9
Prostate cancer	0.0319421	14

## Sheet: mmu-miR-19a-3p
mmu-miR-19a-3p
KEGG pathway	Adjusted p-value	# of genes targeted
Proteoglycans in cancer	2.45913e-05	38
FoxO signaling pathway	8.48969e-05	31
TGF-beta signaling pathway	0.000338431	17
Thyroid hormone signaling pathway	0.000709428	27
Estrogen signaling pathway	0.00141282	17
Endocytosis	0.00256985	38
Renal cell carcinoma	0.00303562	16
AMPK signaling pathway	0.00310833	29
Lysine degradation	0.00333186	10
Hepatitis B	0.00333186	26
Colorectal cancer	0.00333186	16
Pathways in cancer	0.00609957	57
Adrenergic signaling in cardiomyocytes	0.00634493	26
Transcriptional misregulation in cancer	0.00634493	26
Adherens junction	0.00883991	17
GnRH signaling pathway	0.00883991	19
Prolactin signaling pathway	0.00883991	14
Platelet activation	0.0107409	25
Ubiquitin mediated proteolysis	0.0111652	29
Hippo signaling pathway	0.0147493	29
mTOR signaling pathway	0.0155811	15
Osteoclast differentiation	0.0159398	24
Signaling pathways regulating pluripotency of stem cells	0.0162669	23
Rap1 signaling pathway	0.0193507	33
ErbB signaling pathway	0.0258503	14
Melanogenesis	0.0268462	19
Chronic myeloid leukemia	0.0268462	14
TNF signaling pathway	0.0280627	20
Insulin signaling pathway	0.0398943	25
Glioma	0.0398943	12
T cell receptor signaling pathway	0.0463209	19
Focal adhesion	0.0499885	33

## Sheet: mmu-miR-26a-5p
mmu-miR-26a-5p
KEGG pathway	Adjusted p-value	# of genes targeted
Prion diseases	1.68e-18	7
N-Glycan biosynthesis	0.000873433	10
FoxO signaling pathway	0.000873433	36
Protein processing in endoplasmic reticulum	0.000873433	39
Long-term depression	0.00238781	14
Axon guidance	0.00417538	31
Estrogen signaling pathway	0.00417538	23
Hepatitis B	0.00417538	30
Proteoglycans in cancer	0.00485572	41
Prostate cancer	0.00990867	25
mTOR signaling pathway	0.0107639	19
Gap junction	0.0133971	18
Glycosaminoglycan biosynthesis - chondroitin sulfate / dermatan sulfate	0.0254559	4
Phosphatidylinositol signaling system	0.0290032	18
Lysine degradation	0.0312894	11
Viral carcinogenesis	0.0326454	36
Long-term potentiation	0.0419061	18
