# Supplementary material for: miRNA‐regulated transcription associated with mouse strains predisposed to hypnotic effects of ethanol
Source: Brain Behav. 2018 Apr 30;8(6):e00989. doi: 10.1002/brb3.989 (PMC5991579; doi:10.1002/brb3.989)
Supplement: Supplementary file 7 [file BRB3-8-e00989-s007.xlsx]

## Sheet: Panther Pathways
Supplemental Table 6: Significant pathways for each of Panther Pathways (sheet 1), GO Molecular Functions (sheet 2), and GO Biological Processes (sheet 3) obtained by comparing the list of genes in the 112 significant miRNA-gene target pairs versus the list of all genes associated with LORR (FDR < 0.05 in the differential expression analysis between ISS and ILS). All pathways or ontologies were o…
Panther Pathway	# of genes in reference list (all genes associated with LORR)	# of genes in test list (all genes from significant miRNA-gene pairs)	Expected # of genes in test list	Fold change	p-value	FDR
Beta1 adrenergic receptor signaling pathway (P04377)	2	2	0.18	11.01	0.0145	0.0696
CCKR signaling map (P06959)	6	3	0.54	5.51	0.0175	0.0696
Alzheimer disease-presenilin pathway (P00004)	7	3	0.64	4.72	0.0261	0.0696

## Sheet: GO Molecular Functions
GO Molecular Function	# of genes in reference list (all genes associated with LORR)	# of genes in test list (all genes from significant miRNA-gene pairs)	Expected # of genes in test list	Fold change	p-value	FDR
core promoter binding (GO:0001047)	10	5	0.91	5.51	0.00221	0.08778
core promoter sequence-specific DNA binding (GO:0001046)	6	4	0.54	7.34	0.00224	0.08778
calcium-dependent protein binding (GO:0048306)	3	3	0.27	11.01	0.00266	0.08778
RNA polymerase II core promoter sequence-specific DNA binding (GO:0000979)	3	3	0.27	11.01	0.00266	0.08778

## Sheet: GO Biological Processes
GO Biological Process	# of genes in reference list (all genes associated with LORR)	# of genes in test list (all genes from significant miRNA-gene pairs)	Expected # of genes in test list	Fold change	p-value	FDR
regulation of synapse structure or activity (GO:0050803)	9	7	0.82	8.57	1.87e-05	0.00676088
epidermal cell differentiation (GO:0009913)	4	5	0.36	13.77	3.44e-05	0.00676088
T cell activation (GO:0042110)	2	4	0.18	22.03	3.63e-05	0.00676088
T cell aggregation (GO:0070489)	2	4	0.18	22.03	3.63e-05	0.00676088
transmembrane receptor protein serine/threonine kinase signaling pathway (GO:0007178)	8	6	0.73	8.26	9.29e-05	0.0133423
regulation of cellular process (GO:0050794)	366	49	33.23	1.47	0.000129	0.0133423
lymphocyte aggregation (GO:0071593)	3	4	0.27	14.69	0.000171	0.0133423
lymphocyte differentiation (GO:0030098)	3	4	0.27	14.69	0.000171	0.0133423
leukocyte aggregation (GO:0070486)	3	4	0.27	14.69	0.000171	0.0133423
biological regulation (GO:0065007)	405	52	36.77	1.41	0.000182	0.0133423
regulation of multicellular organismal development (GO:2000026)	65	16	5.9	2.71	0.000197	0.0133423
regulation of biological process (GO:0050789)	384	50	34.86	1.43	0.000221	0.0137204
cell surface receptor signaling pathway (GO:0007166)	68	16	6.17	2.59	0.000328	0.0187969
regulation of anatomical structure morphogenesis (GO:0022603)	31	10	2.81	3.55	0.000483	0.0221539
homotypic cell-cell adhesion (GO:0034109)	4	4	0.36	11.01	0.000506	0.0221539
leukocyte differentiation (GO:0002521)	4	4	0.36	11.01	0.000506	0.0221539
positive regulation of developmental process (GO:0051094)	50	13	4.54	2.86	0.000518	0.0221539
regulation of developmental process (GO:0050793)	86	18	7.81	2.31	0.000538	0.0221539
animal organ development (GO:0048513)	110	21	9.99	2.1	0.000565	0.0221539
cellular response to endogenous stimulus (GO:0071495)	32	10	2.91	3.44	0.000617	0.0225983
anatomical structure morphogenesis (GO:0009653)	95	19	8.63	2.2	0.000637	0.0225983
cell morphogenesis (GO:0000902)	27	9	2.45	3.67	0.00075	0.02533
single-organism cellular process (GO:0044763)	424	52	38.5	1.35	0.000782	0.02533
response to glucose (GO:0009749)	2	3	0.18	16.52	0.00084	0.026075
regulation of protein localization (GO:0032880)	47	12	4.27	2.81	0.00102	0.030396
lymphocyte activation (GO:0046649)	5	4	0.45	8.81	0.00115	0.0329519
single-organism developmental process (GO:0044767)	197	30	17.89	1.68	0.00124	0.0329929
developmental process (GO:0032502)	197	30	17.89	1.68	0.00124	0.0329929
cell communication (GO:0007154)	179	28	16.25	1.72	0.00132	0.0339103
epidermis development (GO:0008544)	9	5	0.82	6.12	0.0014	0.0343661
single-organism process (GO:0044699)	494	57	44.85	1.27	0.00143	0.0343661
response to chemical (GO:0042221)	128	22	11.62	1.89	0.00167	0.0388797
enzyme linked receptor protein signaling pathway (GO:0007167)	25	8	2.27	3.52	0.00193	0.0435712
system development (GO:0048731)	157	25	14.25	1.75	0.00214	0.0447
leukocyte cell-cell adhesion (GO:0007159)	6	4	0.54	7.34	0.00224	0.0447
memory (GO:0007613)	6	4	0.54	7.34	0.00224	0.0447
positive regulation of vasculature development (GO:1904018)	6	4	0.54	7.34	0.00224	0.0447
cellular response to growth factor stimulus (GO:0071363)	20	7	1.82	3.85	0.00228	0.0447
response to stimulus (GO:0050896)	274	37	24.88	1.49	0.00234	0.0447
response to hexose (GO:0009746)	3	3	0.27	11.01	0.00266	0.0471833
response to carbohydrate (GO:0009743)	3	3	0.27	11.01	0.00266	0.0471833
response to monosaccharide (GO:0034284)	3	3	0.27	11.01	0.00266	0.0471833
regulation of localization (GO:0032879)	108	19	9.81	1.94	0.00293	0.0493356
cellular developmental process (GO:0048869)	125	21	11.35	1.85	0.00293	0.0493356
response to growth factor (GO:0070848)	21	7	1.91	3.67	0.00298	0.0493356
multicellular organism development (GO:0007275)	171	26	15.53	1.67	0.00328	0.0507443
regulation of vasculature development (GO:1901342)	16	6	1.45	4.13	0.00338	0.0507443
tissue development (GO:0009888)	77	15	6.99	2.15	0.00345	0.0507443
single organism signaling (GO:0044700)	172	26	15.62	1.66	0.00356	0.0507443
signaling (GO:0023052)	172	26	15.62	1.66	0.00356	0.0507443
positive regulation of cell differentiation (GO:0045597)	34	9	3.09	2.92	0.00361	0.0507443
cellular component morphogenesis (GO:0032989)	34	9	3.09	2.92	0.00361	0.0507443
neuron differentiation (GO:0030182)	34	9	3.09	2.92	0.00361	0.0507443
regulation of establishment of protein localization (GO:0070201)	41	10	3.72	2.69	0.00385	0.0516179
neuron development (GO:0048666)	28	8	2.54	3.15	0.00386	0.0516179
cellular response to stimulus (GO:0051716)	211	30	19.16	1.57	0.00388	0.0516179
anatomical structure development (GO:0048856)	184	27	16.71	1.62	0.00442	0.0571167
camera-type eye development (GO:0043010)	17	6	1.54	3.89	0.00453	0.0571167
cell morphogenesis involved in differentiation (GO:0000904)	17	6	1.54	3.89	0.00453	0.0571167
negative regulation of biological process (GO:0048519)	194	28	17.61	1.59	0.0046	0.0571167
leukocyte activation (GO:0045321)	12	5	1.09	4.59	0.00479	0.0575573
regulation of blood pressure (GO:0008217)	12	5	1.09	4.59	0.00479	0.0575573
neuron projection development (GO:0031175)	23	7	2.09	3.35	0.00489	0.0578262
response to endogenous stimulus (GO:0009719)	50	11	4.54	2.42	0.00528	0.0614625
regulation of biological quality (GO:0065008)	132	21	11.98	1.75	0.00564	0.0615867
transforming growth factor beta receptor signaling pathway (GO:0007179)	4	3	0.36	8.26	0.0059	0.0615867
cellular amino acid biosynthetic process (GO:0008652)	4	3	0.36	8.26	0.0059	0.0615867
peptidyl-serine phosphorylation (GO:0018105)	4	3	0.36	8.26	0.0059	0.0615867
energy reserve metabolic process (GO:0006112)	4	3	0.36	8.26	0.0059	0.0615867
alpha-amino acid biosynthetic process (GO:1901607)	4	3	0.36	8.26	0.0059	0.0615867
signal transduction (GO:0007165)	160	24	14.53	1.65	0.00606	0.0615867
regulation of synaptic plasticity (GO:0048167)	8	4	0.73	5.51	0.00618	0.0615867
retina development in camera-type eye (GO:0060041)	8	4	0.73	5.51	0.00618	0.0615867
Wnt signaling pathway (GO:0016055)	8	4	0.73	5.51	0.00618	0.0615867
nervous system development (GO:0007399)	74	14	6.72	2.08	0.0062	0.0615867
response to peptide hormone (GO:0043434)	13	5	1.18	4.24	0.00667	0.0651149
negative regulation of cellular process (GO:0048523)	180	26	16.34	1.59	0.00673	0.0651149
nucleic acid-templated transcription (GO:0097659)	52	11	4.72	2.33	0.00703	0.0662956
transcription DNA-templated (GO:0006351)	52	11	4.72	2.33	0.00703	0.0662956
regulation of cell differentiation (GO:0045595)	60	12	5.45	2.2	0.00751	0.0679369
cell part morphogenesis (GO:0032990)	25	7	2.27	3.08	0.00761	0.0679369
response to hormone (GO:0009725)	25	7	2.27	3.08	0.00761	0.0679369
epithelial cell differentiation (GO:0030855)	19	6	1.73	3.48	0.00766	0.0679369
developmental growth (GO:0048589)	19	6	1.73	3.48	0.00766	0.0679369
generation of neurons (GO:0048699)	53	11	4.81	2.29	0.00807	0.0707312
positive regulation of multicellular organismal process (GO:0051240)	61	12	5.54	2.17	0.00852	0.073807
regulation of protein transport (GO:0051223)	39	9	3.54	2.54	0.00866	0.0741575
response to peptide (GO:1901652)	14	5	1.27	3.93	0.00901	0.0762778
RNA biosynthetic process (GO:0032774)	54	11	4.9	2.24	0.00922	0.0763011
cell differentiation (GO:0030154)	120	19	10.9	1.74	0.00929	0.0763011
positive regulation of protein transport (GO:0051222)	26	7	2.36	2.97	0.00932	0.0763011
eye development (GO:0001654)	20	6	1.82	3.3	0.00972	0.0787109
polysaccharide metabolic process (GO:0005976)	5	3	0.45	6.61	0.0108	0.08046
peptidyl-serine modification (GO:0018209)	5	3	0.45	6.61	0.0108	0.08046
stem cell population maintenance (GO:0019827)	5	3	0.45	6.61	0.0108	0.08046
cellular monovalent inorganic cation homeostasis (GO:0030004)	5	3	0.45	6.61	0.0108	0.08046
maintenance of cell number (GO:0098727)	5	3	0.45	6.61	0.0108	0.08046
negative regulation of blood pressure (GO:0045776)	5	3	0.45	6.61	0.0108	0.08046
positive regulation of angiogenesis (GO:0045766)	5	3	0.45	6.61	0.0108	0.08046
regulation of blood vessel endothelial cell migration (GO:0043535)	5	3	0.45	6.61	0.0108	0.08046
response to oxygen-containing compound (GO:1901700)	48	10	4.36	2.29	0.0112	0.0818039
organ morphogenesis (GO:0009887)	48	10	4.36	2.29	0.0112	0.0818039
regulation of multicellular organismal process (GO:0051239)	105	17	9.53	1.78	0.0116	0.0827018
cellular response to hormone stimulus (GO:0032870)	15	5	1.36	3.67	0.0119	0.0827018
single organismal cell-cell adhesion (GO:0016337)	15	5	1.36	3.67	0.0119	0.0827018
regulation of angiogenesis (GO:0045765)	15	5	1.36	3.67	0.0119	0.0827018
neurogenesis (GO:0022008)	56	11	5.08	2.16	0.0119	0.0827018
positive regulation of cellular process (GO:0048522)	188	26	17.07	1.52	0.012	0.0827018
growth (GO:0040007)	21	6	1.91	3.15	0.0121	0.0827018
response to organic substance (GO:0010033)	89	15	8.08	1.86	0.0128	0.0830962
response to insulin (GO:0032868)	10	4	0.91	4.41	0.0132	0.0830962
epithelial cell development (GO:0002064)	10	4	0.91	4.41	0.0132	0.0830962
positive regulation of establishment of protein localization (GO:1904951)	28	7	2.54	2.75	0.0136	0.0830962
regulation of cellular component movement (GO:0051270)	35	8	3.18	2.52	0.0139	0.0830962
macromolecular complex disassembly (GO:0032984)	2	2	0.18	11.01	0.0145	0.0830962
microtubule polymerization or depolymerization (GO:0031109)	2	2	0.18	11.01	0.0145	0.0830962
positive regulation of synaptic transmission glutamatergic (GO:0051968)	2	2	0.18	11.01	0.0145	0.0830962
columnar/cuboidal epithelial cell development (GO:0002066)	2	2	0.18	11.01	0.0145	0.0830962
intracellular pH reduction (GO:0051452)	2	2	0.18	11.01	0.0145	0.0830962
epithelial cell morphogenesis (GO:0003382)	2	2	0.18	11.01	0.0145	0.0830962
regulation of microtubule cytoskeleton organization (GO:0070507)	2	2	0.18	11.01	0.0145	0.0830962
regulation of cell migration involved in sprouting angiogenesis (GO:0090049)	2	2	0.18	11.01	0.0145	0.0830962
negative regulation of behavior (GO:0048521)	2	2	0.18	11.01	0.0145	0.0830962
positive regulation of myeloid leukocyte differentiation (GO:0002763)	2	2	0.18	11.01	0.0145	0.0830962
pH reduction (GO:0045851)	2	2	0.18	11.01	0.0145	0.0830962
regulation of sprouting angiogenesis (GO:1903670)	2	2	0.18	11.01	0.0145	0.0830962
positive regulation of binding (GO:0051099)	2	2	0.18	11.01	0.0145	0.0830962
positive regulation of osteoclast differentiation (GO:0045672)	2	2	0.18	11.01	0.0145	0.0830962
positive regulation of myeloid cell differentiation (GO:0045639)	2	2	0.18	11.01	0.0145	0.0830962
innervation (GO:0060384)	2	2	0.18	11.01	0.0145	0.0830962
cell-cell signaling (GO:0007267)	22	6	2	3	0.015	0.0832007
single-multicellular organism process (GO:0044707)	201	27	18.25	1.48	0.015	0.0832007
cellular response to organic substance (GO:0071310)	58	11	5.27	2.09	0.0152	0.0832007
cell development (GO:0048468)	58	11	5.27	2.09	0.0152	0.0832007
regulation of cellular biosynthetic process (GO:0031326)	135	20	12.26	1.63	0.0152	0.0832007
neuron projection morphogenesis (GO:0048812)	16	5	1.45	3.44	0.0153	0.0832007
single organism cell adhesion (GO:0098602)	16	5	1.45	3.44	0.0153	0.0832007
cellular response to chemical stimulus (GO:0070887)	75	13	6.81	1.91	0.0167	0.0901558
aromatic compound biosynthetic process (GO:0019438)	67	12	6.08	1.97	0.017	0.0911151
cellular response to insulin stimulus (GO:0032869)	6	3	0.54	5.51	0.0175	0.0911713
cellular response to transforming growth factor beta stimulus (GO:0071560)	6	3	0.54	5.51	0.0175	0.0911713
response to transforming growth factor beta (GO:0071559)	6	3	0.54	5.51	0.0175	0.0911713
monovalent inorganic cation homeostasis (GO:0055067)	6	3	0.54	5.51	0.0175	0.0911713
positive regulation of protein secretion (GO:0050714)	11	4	1	4.01	0.018	0.093125
cell projection morphogenesis (GO:0048858)	23	6	2.09	2.87	0.0182	0.0935103
vasculature development (GO:0001944)	30	7	2.72	2.57	0.0191	0.0961453
cellular biosynthetic process (GO:0044249)	138	20	12.53	1.6	0.0191	0.0961453
regulation of biosynthetic process (GO:0009889)	138	20	12.53	1.6	0.0191	0.0961453
sensory organ morphogenesis (GO:0090596)	17	5	1.54	3.24	0.0193	0.0963533
multicellular organismal process (GO:0032501)	235	30	21.34	1.41	0.0194	0.0963533
