# Supplementary material for: miRNA‐regulated transcription associated with mouse strains predisposed to hypnotic effects of ethanol
Source: Brain Behav. 2018 Apr 30;8(6):e00989. doi: 10.1002/brb3.989 (PMC5991579; doi:10.1002/brb3.989)
Supplement: Supplementary file 8 [file BRB3-8-e00989-s008.xlsx]

## Sheet: Sheet1
Supplemental Table 7: Details for the LORR QTLs. The names in column B for the previously published QTLs are taken from the given reference.
Type	Name	Chr	Beg, Mb	End, Mb	Traits	Mapping population(s)	Interval reference
Novel	Novel3	3	93.4	149.1	LORR	LXS_RI	This Work
Novel	Novel14	14	54.6	105.1	LORR	LXS_RI	This Work
Published	Lore1	1	83.8	135.5	LORR, BEC2_S, LORR_E, LORR_S, BECRR, BEC2_E	LSxSS_RI, ILSxISS_F2, congenics, LXS_RI	Markel et al., 1997
Published	Lore2	2	157.1	172.6	BECRR, LORR	LSxSS_RI, ILSxISS_F2, congenics	Markel et al., 1997
Published	QTL-A	4	116	139.1	LORR, RT, AFT_E	LSxSS_RI, LXS_RI	Bennett et al., 2015
Published	Lore3	8	90.3	122.3	LORR, LORR_S, BECRR	LSxSS_RI, ILSxISS_F2, LXS_RI	Markel et al., 1997
Published	Lore4	11	72.3	91.3	LORR, BECRR	ILSxISS_F2, congenics	Markel et al., 1997
Published	Lore5	15	69.8	98.8	LORR, BECRR	ILSxISS_F2, congenics	Markel et al., 1997
Published	Lore6	18	45.1	91	LORR, BECRR	LSxSS_RI, ILSxISS_F2	Markel et al., 1997
BENNETT, B., LARSON, C., RICHMOND, P. A., ODELL, A. T., SABA, L. M., TABAKOFF, B., DOWELL, R. & RADCLIFFE, R. A. 2015. Quantitative Trait Locus Mapping of Acute Functional Tolerance in the LXS Recombinant Inbred Strains. Alcoholism: Clinical and Experimental Research, 39, 611-620.
MARKEL, P. D., BENNETT, B., BEESON, M., GORDON, L. & JOHNSON, T. E. 1997. Confirmation of quantitative trait loci for ethanol sensitivity in long-sleep and short-sleep mice. Genome research, 7, 92-99.
