# Supplementary material for: miRNA‐regulated transcription associated with mouse strains predisposed to hypnotic effects of ethanol
Source: Brain Behav. 2018 Apr 30;8(6):e00989. doi: 10.1002/brb3.989 (PMC5991579; doi:10.1002/brb3.989)
Supplement: Supplementary file 9 [file BRB3-8-e00989-s009.xlsx]

## Sheet: Sheet1
Supplemental Table 8: Results from the power simuation comparing the use of the meta-analysis technique employed to combine the miRNA differential expression results across the SAL and NVE mice to what could have been achieved using a single model with all 12 samples
Single model power	Meta-analysis power	Ratio of meta-analysis power to single model power	Differential expression effect size (on log scale)
0.08	0.08	1	0.25
0.23	0.21	0.93	0.5
0.45	0.43	0.96	0.75
0.68	0.68	0.99	1
0.82	0.82	1	1.25
0.91	0.92	1.01	1.5
0.95	0.95	1	1.75
0.97	0.97	1	2
0.98	0.99	1	2.25
0.99	0.99	1	2.5
0.99	0.99	1	2.75
1	1	1	3
